# Supplementary material for: Mevalonate pathway inhibition reduces bladder cancer metastasis by modulating RhoB protein stability and integrin β1 localization
Source: Commun Biol. 2024 Nov 9;7:1476. doi: 10.1038/s42003-024-07067-8 (PMC11550803; doi:10.1038/s42003-024-07067-8)
Supplement: Supplementary file 3 — Supplementary Data 1 [file 42003_2024_7067_MOESM3_ESM.xls]

## Sheet: MS IP-Flag-vector(N)
Accession	Gene	Description	Mw(kDa)	Length	Protein group	Identification type N	Peptides N	Unique peptides N	Sequence coverage N [%]	Intensity N	iBAQ N	iBAQ N [%]	LFQ intensity N	MS/MS count N	SAF N	Protein group ID
Q15149	PLEC	Plectin OS=Homo sapiens OX=9606 GN=PLEC PE=1 SV=3	531.791	4684	E9PKG0;A0A075B730;P58107;E9PIA2;E9PQ28;A0A5F9ZGX0;Q9UPN3;H3BPE1;H3BQK9	By MS/MS	188	40	48.4	4596600000	13440000	0.0637278	2656000000	174	0.0371477	552
P35579	MYH9	Myosin-9 OS=Homo sapiens OX=9606 GN=MYH9 PE=1 SV=4	226.532	1960	Q5BKV1;B1AH99;A0A494C024;A0A2R8Y4C3;A0A0C4DFM8;P12882;A0A6E1W127;Q9UKX2;P11055;Q9Y623;P13533;P13535;Q9UKX3;P12883;A7E2Y1	By MS/MS	100	83	52.6	4812100000	37303000	0.176878	2637100000	140	0.0714286	295
Q9UJV9	DDX41	Probable ATP-dependent RNA helicase DDX41 OS=Homo sapiens OX=9606 GN=DDX41 PE=1 SV=2	69.838	622	A0A499FJW5;D6RGI7;H0Y8L8;H0YA06;D6RD33	By MS/MS	52	52	80.2	10479000000	222960000	1.0572	5767400000	92	0.14791	905
P08670	VIM	Vimentin OS=Homo sapiens OX=9606 GN=VIM PE=1 SV=4	53.652	466	B0YJC4;B0YJC5;A0A1B0GTT5;A0A1B0GVG8;P17661;H7C5W5;P41219;P08729;P14136;A0A1X7SBR3;A0A1W2PR46;Q9NSB2;A0A1W2PRT3;F8W835;P07196	By MS/MS	39	35	77.3	16914000000	483270000	2.2915	9798100000	75	0.160944	196
O43707	ACTN4	Alpha-actinin-4 OS=Homo sapiens OX=9606 GN=ACTN4 PE=1 SV=2	104.854	911	F5GXS2;K7EP19;F6THM6;A0A494C060;D6RH00;M0QZQ3;C9JY79;Q9H254	By MS/MS	55	17	68.7	7673500000	127890000	0.60641	4244900000	83	0.0911087	106
A0A087WXM6	RPL17	60S ribosomal protein L17 (Fragment) OS=Homo sapiens OX=9606 GN=RPL17 PE=1 SV=1	19.586	169	J3QQT2;J3KRX5;P18621;A0A0A6YYL6;J3QLC8;A0A0A0MRF8;J3KRB3;A0A087WWH0;J3QS96;A0A087WY81;J3KSJ0	By MS/MS	10	10	55	29565000000	2463800000	11.6825	15655000000	55	0.325444	241
P63261	ACTG1	Actin, cytoplasmic 2 OS=Homo sapiens OX=9606 GN=ACTG1 PE=1 SV=1	41.793	375	I3L3I0;I3L1U9;I3L4N8;K7EM38;I3L3R2;J3KT65	By MS/MS	23	2	74.9	56086000000	2438500000	11.5625	31354000000	71	0.189333	447
Q13813	SPTAN1	Spectrin alpha chain, non-erythrocytic 1 OS=Homo sapiens OX=9606 GN=SPTAN1 PE=1 SV=3	284.539	2472	A0A0D9SF54;A0A0D9SGF6;A0A0D9SFF6;A0A5F9ZHC3;A0A1B0GTB7;A0A1B0GUH3;A0A0D9SFH4	By MS/MS	75	75	41.3	834580000	4369500	0.0207187	475890000	69	0.0279126	526
Q96GA3	LTV1	Protein LTV1 homolog OS=Homo sapiens OX=9606 GN=LTV1 PE=1 SV=1	54.855	475	A0A075B6Q4	By MS/MS	24	24	50.5	3847500000	160310000	0.760135	2072600000	49	0.103158	728
P11142	HSPA8	Heat shock cognate 71 kDa protein OS=Homo sapiens OX=9606 GN=HSPA8 PE=1 SV=1	70.898	646	E9PKE3;E9PNE6;E9PN89;A8K7Q2;E9PLF4;E9PQQ4;E9PQK7;E9PK54;E9PPY6;P54652;E9PI65;E9PN25;E9PS65;E9PM13	By MS/MS	30	27	55.7	2266400000	61253000	0.290441	1408200000	35	0.0541796	212
Q9UQ35	SRRM2	Serine/arginine repetitive matrix protein 2 OS=Homo sapiens OX=9606 GN=SRRM2 PE=1 SV=2	299.615	2752	I3L4D8;I3L182;I3L1I8;I3L1C0;I3L0N7;A0A087X1W1;I3L4U6;I3L3Q8	By MS/MS	37	37	17.9	529900000	3311900	0.0157039	311530000	20	0.00726744	924
P21675	TAF1	Transcription initiation factor TFIID subunit 1 OS=Homo sapiens OX=9606 GN=TAF1 PE=1 SV=2	212.677	1872	Q8IZX4;H7BY98;H7C2K9;H0Y8N6;H0Y9L7	By MS/MS	38	38	27.9	518000000	6023300	0.0285604	304750000	43	0.0229701	250
Q01082	SPTBN1	Spectrin beta chain, non-erythrocytic 1 OS=Homo sapiens OX=9606 GN=SPTBN1 PE=1 SV=2	274.609	2364	A0A087WUZ3;F8W6C1;P11277	By MS/MS	60	55	36.3	547950000	3361700	0.01594	306810000	69	0.0291878	479
O00268	TAF4	Transcription initiation factor TFIID subunit 4 OS=Homo sapiens OX=9606 GN=TAF4 PE=1 SV=2	110.114	1085	A0A0G2JRY5;V9GY14;V9GY03	By MS/MS	29	28	34.7	1311300000	29140000	0.138172	763960000	40	0.0368664	59
P23396	RPS3	40S ribosomal protein S3 OS=Homo sapiens OX=9606 GN=RPS3 PE=1 SV=2	26.688	243	E9PL09;E9PPU1;H0YEU2;F2Z2S8;H0YCJ7;H0YF32;E9PQ96;E9PJH4;E9PK82;E9PSF4;E9PQX2;H0YES8	By MS/MS	19	19	73.7	6093500000	320710000	1.5207	3547100000	37	0.152263	260
P49848	TAF6	Transcription initiation factor TFIID subunit 6 OS=Homo sapiens OX=9606 GN=TAF6 PE=1 SV=1	72.668	677	J3KR72;C9JTY6;C9JFL8;C9J088;C9JIS2;E5RHA1;F8WEJ7;C9J7C4;E5RKA5;C9JHQ8	By MS/MS	30	30	61.6	1908700000	41494000	0.19675	1045800000	35	0.0516987	344
Q8IY81	FTSJ3	pre-rRNA 2'-O-ribose RNA methyltransferase FTSJ3 OS=Homo sapiens OX=9606 GN=FTSJ3 PE=1 SV=2	96.558	847	J3KS36;J3QSE2;J3KS74;J3QRS5;J3QR05	By MS/MS	27	27	43.9	1464200000	35711000	0.169329	888330000	36	0.042503	660
Q15542	TAF5	Transcription initiation factor TFIID subunit 5 OS=Homo sapiens OX=9606 GN=TAF5 PE=1 SV=3	86.83	800		By MS/MS	29	29	52.8	1447500000	38092000	0.180619	907450000	32	0.04	567
P0DMV9	HSPA1B	Heat shock 70 kDa protein 1B OS=Homo sapiens OX=9606 GN=HSPA1B PE=1 SV=1	70.052	641	P0DMV8;A0A0G2JIW1;V9GZ37	By MS/MS	29	16	56	1380400000	38344000	0.181814	860690000	28	0.0436817	205
Q9BVJ6	UTP14A	U3 small nucleolar RNA-associated protein 14 homolog A OS=Homo sapiens OX=9606 GN=UTP14A PE=1 SV=1	87.978	771	X6RJY0;Q5TAP6	By MS/MS	33	33	48.4	974590000	21187000	0.100461	570630000	32	0.0415045	781
P68371	TUBB4B	Tubulin beta-4B chain OS=Homo sapiens OX=9606 GN=TUBB4B PE=1 SV=1	49.831	445		By MS/MS	19	1	59.1	1294800000	58856000	0.279075	685740000	29	0.0651685	453
P61158	ACTR3	Actin-related protein 3 OS=Homo sapiens OX=9606 GN=ACTR3 PE=1 SV=3	47.371	418	B4DXW1;F8WDR7;A0A0A0MTI9;H7C4J1;Q9C0K3;C9IZN3;F8WEW2;F8WE84	By MS/MS	22	18	65.1	1629200000	74056000	0.351148	954300000	36	0.0861244	381
Q14684	RRP1B	Ribosomal RNA processing protein 1 homolog B OS=Homo sapiens OX=9606 GN=RRP1B PE=1 SV=3	84.428	758		By MS/MS	28	28	53	988360000	26712000	0.126659	605390000	31	0.0408971	542
Q9BVP2	GNL3	Guanine nucleotide-binding protein-like 3 OS=Homo sapiens OX=9606 GN=GNL3 PE=1 SV=2	61.993	549	C9JZT7;B4DMU5;C9JYH9;Q5T376;Q9P2Q2	By MS/MS	25	25	50.3	2368000000	76386000	0.362196	1284600000	32	0.0582878	783
P62701	RPS4X	40S ribosomal protein S4, X isoform OS=Homo sapiens OX=9606 GN=RPS4X PE=1 SV=2	29.598	263	C9JEH7;Q8TD47;P22090	By MS/MS	18	18	60.1	6024300000	286870000	1.36024	3660300000	28	0.106464	415
P61247	RPS3A	40S ribosomal protein S3a OS=Homo sapiens OX=9606 GN=RPS3A PE=1 SV=2	29.945	264	D6RG13;D6RAT0;D6RB09;E9PFI5;H0Y8L7;H0Y9Y4;D6RAS7;D6RED7;D6RI02;D6RGE0	By MS/MS	20	10	62.5	4509400000	237340000	1.12538	2381200000	28	0.106061	384
P15880	RPS2	40S ribosomal protein S2 OS=Homo sapiens OX=9606 GN=RPS2 PE=1 SV=2	31.324	293	H0YEN5;E9PQD7;E9PMM9;I3L404;E9PPT0;E9PM36;H3BNG3;H0YE27	By MS/MS	15	15	53.9	6626200000	301190000	1.42814	2566600000	27	0.0921502	228
O15381	NVL	Nuclear valosin-containing protein-like OS=Homo sapiens OX=9606 GN=NVL PE=1 SV=1	95.051	856	E9PH71;E7EWK7;C9JP83;C9J6P7;E9PGD8;F8WF01	By MS/MS	28	28	45.6	552840000	10631000	0.0504085	311240000	27	0.0315421	92
Q9NY61	AATF	Protein AATF OS=Homo sapiens OX=9606 GN=AATF PE=1 SV=1	63.133	560	A0A087WWS8;A0A087WW41;A0A087WTH8	By MS/MS	17	17	46.2	747140000	31131000	0.147612	457070000	26	0.0464286	873
Q5JTH9	RRP12	RRP12-like protein OS=Homo sapiens OX=9606 GN=RRP12 PE=1 SV=2	143.702	1297	A0A087X1U8	By MS/MS	27	27	28	435200000	5802700	0.0275144	240330000	26	0.0200463	602
Q9HCM4	EPB41L5	Band 4.1-like protein 5 OS=Homo sapiens OX=9606 GN=EPB41L5 PE=1 SV=3	81.856	733		By MS/MS	21	20	42.6	756150000	22914000	0.10865	420080000	25	0.0341064	838
Q8WTT2	NOC3L	Nucleolar complex protein 3 homolog OS=Homo sapiens OX=9606 GN=NOC3L PE=1 SV=1	92.548	800		By MS/MS	27	27	38.1	621220000	15530000	0.0736379	371460000	22	0.0275	696
P68363	TUBA1B	Tubulin alpha-1B chain OS=Homo sapiens OX=9606 GN=TUBA1B PE=1 SV=1	50.152	451	P68366;F8VVB9;F8VQQ4;C9JDS9;F8VRZ4;F8VS66;F8VWV9;F8VX09;C9JEV8;C9JQ00;C9JJQ8;A6NHL2;C9JDL2;C9K0S6;F8VRK0;F8W0F6;Q9H853;F8VXZ7	By MS/MS	17	1	53.4	1463500000	63631000	0.301716	702480000	25	0.0554324	452
Q14247	CTTN	Src substrate cortactin OS=Homo sapiens OX=9606 GN=CTTN PE=1 SV=2	61.586	550	H0YEV2;H0YCD9	By MS/MS	18	18	41.8	2458300000	81943000	0.388545	1458100000	26	0.0472727	535
A0A087WWP8	RSBN1	Lysine-specific demethylase 9 OS=Homo sapiens OX=9606 GN=RSBN1 PE=1 SV=1	84.976	754	Q5VWQ0;A0A0C4DGT8;A0A0C4DH79	By MS/MS	25	23	45.2	778980000	21054000	0.0998308	465400000	26	0.0344828	610
P20700	LMNB1	Lamin-B1 OS=Homo sapiens OX=9606 GN=LMNB1 PE=1 SV=2	66.408	586	E9PBF6;A0A0D9SFE5;A0A0D9SFY5	By MS/MS	21	21	43	191090000	5028600	0.0238439	137970000	15	0.0255973	247
X1WI28	RPL10	60S ribosomal protein L10 (Fragment) OS=Homo sapiens OX=9606 GN=RPL10 PE=1 SV=7	22.975	200	P27635;A0A087WV22;H7C123;B8A6G2;H7C2C5;A6QRI9;Q96L21;H7C2U2	By MS/MS	14	3	53.5	6714300000	559530000	2.6531	3586400000	24	0.12	274
B7Z6D5	DDX27	RNA helicase OS=Homo sapiens OX=9606 GN=DDX27 PE=1 SV=1	86.605	765	Q96GQ7;A0A087X059;A0A087WYH5	By MS/MS	22	22	34.2	343350000	8175000	0.038763	210010000	21	0.027451	731
P35580	MYH10	Myosin-10 OS=Homo sapiens OX=9606 GN=MYH10 PE=1 SV=3	228.999	1976	E7ERA5	By MS/MS	46	29	29.3	335980000	2645500	0.012544	193910000	31	0.0156883	296
Q96SB3	PPP1R9B	Neurabin-2 OS=Homo sapiens OX=9606 GN=PPP1R9B PE=1 SV=3	89.334	817		By MS/MS	21	21	36.6	615740000	15788000	0.0748613	356010000	30	0.0367197	745
P11940	PABPC1	Polyadenylate-binding protein 1 OS=Homo sapiens OX=9606 GN=PABPC1 PE=1 SV=2	70.671	636	E7ERJ7;E7EQV3;A0A087WTT1;H0YAR2;Q9H361;H0YBN4;H0YAP2;E5RJB9;E5RH24;E5RGH3;Q4VXU2;H0YB86;H0YAS6;H0YB75;H0YAS7;A0A6I8PS38;A0A6I8PLA1;E5RHG7;E5RFD8;E5RGC4;H0Y6X6;H0YER0;Q96DU9;H0YC10;E5RJM8	By MS/MS	22	13	46.1	694840000	16159000	0.0766204	393590000	25	0.0393082	214
Q9NVU7	SDAD1	Protein SDA1 homolog OS=Homo sapiens OX=9606 GN=SDAD1 PE=1 SV=3	79.871	687	E7EW05;F8W8T7;D6RC74	By MS/MS	21	21	32.8	690760000	17712000	0.0839842	481080000	21	0.0305677	860
P62269	RPS18	40S ribosomal protein S18 OS=Homo sapiens OX=9606 GN=RPS18 PE=1 SV=3	17.719	152	A0A0G2JQH2;Q5GGW2;J3JS69	By MS/MS	15	15	62.5	10493000000	874420000	4.1462	6337500000	20	0.131579	405
Q92922	SMARCC1	SWI/SNF complex subunit SMARCC1 OS=Homo sapiens OX=9606 GN=SMARCC1 PE=1 SV=3	122.867	1105	F8WE13	By MS/MS	23	17	31.9	384260000	6625200	0.0314144	235960000	22	0.0199095	715
Q9BSC4	NOL10	Nucleolar protein 10 OS=Homo sapiens OX=9606 GN=NOL10 PE=1 SV=1	80.302	688	H7C1Z3	By MS/MS	22	22	48.5	256390000	6929500	0.0328573	145890000	21	0.0305233	771
Q9Y230	RUVBL2	RuvB-like 2 OS=Homo sapiens OX=9606 GN=RUVBL2 PE=1 SV=3	51.157	463	M0R0Y3;X6R2L4;M0QXI6;M0R0Z0;A0A1W2PS48	By MS/MS	18	18	45.4	346520000	11949000	0.056658	192730000	20	0.0431965	926
O15144	ARPC2	Actin-related protein 2/3 complex subunit 2 OS=Homo sapiens OX=9606 GN=ARPC2 PE=1 SV=1	34.333	300	C9JTV5;G5E9J0;H7C3F9;G5E9S7	By MS/MS	17	17	57.3	951770000	41381000	0.196214	544030000	20	0.0666667	84
P62750	RPL23A	60S ribosomal protein L23a OS=Homo sapiens OX=9606 GN=RPL23A PE=1 SV=1	17.695	156	H7BY10;K7EJV9;K7ERT8;A8MUS3;K7EMA7	By MS/MS	11	11	51.3	2285200000	253910000	1.20395	1200000000	22	0.141026	417
Q13895	BYSL	Bystin OS=Homo sapiens OX=9606 GN=BYSL PE=1 SV=3	49.601	437	H7BY94;F8WBL2	By MS/MS	21	21	57.9	552450000	19050000	0.0903285	335600000	21	0.0480549	529
P52907	CAPZA1	F-actin-capping protein subunit alpha-1 OS=Homo sapiens OX=9606 GN=CAPZA1 PE=1 SV=3	32.923	286		By MS/MS	15	12	75.9	1357700000	84857000	0.402363	827610000	25	0.0874126	358
Q6PCB5	RSBN1L	Lysine-specific demethylase RSBN1L OS=Homo sapiens OX=9606 GN=RSBN1L PE=1 SV=2	94.87	846	C9JM20;H7C2D3	By MS/MS	22	20	32.3	380520000	8272200	0.0392239	246930000	17	0.0200946	620
Q9Y265	RUVBL1	RuvB-like 1 OS=Homo sapiens OX=9606 GN=RUVBL1 PE=1 SV=1	50.228	456	E7ETR0;H7C4G5;J3QLR1;H7C4I3	By MS/MS	18	18	56.8	479670000	19986000	0.0947667	294680000	19	0.0416667	928
A0A1W2PNV4		Uncharacterized protein OS=Homo sapiens OX=9606 PE=3 SV=1	75.873	684	E9PF58;F8WFD3	By MS/MS	20	0	41.2	753170000	20356000	0.0965211	445940000	25	0.0365497	968
F8VYE8	PPP1CC	Serine/threonine-protein phosphatase OS=Homo sapiens OX=9606 GN=PPP1CC PE=1 SV=1	34.95	304	P36873;F8VR82;F8W0W8;A0A087WYY5;H0Y3Y6;F8W0V8;F8WE71;F8W1A0	By MS/MS	14	3	55.3	837550000	49268000	0.233612	457920000	20	0.0657895	300
B1AK88	CAPZB	F-actin-capping protein subunit beta OS=Homo sapiens OX=9606 GN=CAPZB PE=1 SV=1	33.781	301	B1AK87;A0A6I8PRV6	By MS/MS	18	4	58.5	1336600000	66828000	0.316875	764810000	24	0.0797342	970
Q9H307	PNN	Pinin OS=Homo sapiens OX=9606 GN=PNN PE=1 SV=5	81.628	717	G3V5F0;G3V579	By MS/MS	15	15	25.2	145050000	3373400	0.0159955	101010000	8	0.0111576	809
A0A087WWH3	BICRA	BRD4-interacting chromatin-remodeling complex-associated protein OS=Homo sapiens OX=9606 GN=BICRA PE=1 SV=1	152.822	1508	Q9NZM4	By MS/MS	21	21	23.5	217200000	4721600	0.0223882	122440000	23	0.015252	878
P54886	ALDH18A1	Delta-1-pyrroline-5-carboxylate synthase OS=Homo sapiens OX=9606 GN=ALDH18A1 PE=1 SV=2	87.302	795		By MS/MS	24	24	40.9	419810000	8567500	0.0406241	235470000	19	0.0238994	366
Q16643	DBN1	Drebrin OS=Homo sapiens OX=9606 GN=DBN1 PE=1 SV=4	71.429	649	D6R9W4;D6RFI1;D6R9Q9;D6RCR4	By MS/MS	17	17	43.6	671280000	23974000	0.113676	420150000	20	0.0308166	577
Q96GM5	SMARCD1	SWI/SNF-related matrix-associated actin-dependent regulator of chromatin subfamily D member 1 OS=Homo sapiens OX=9606 GN=SMARCD1 PE=1 SV=2	58.233	515	F8VRQ4;F8VZ70;H0YHV1;F8VUB0;Q6STE5;F8VW95;C9JYI7	By MS/MS	16	14	41.4	163310000	4948700	0.023465	98444000	21	0.0407767	730
O75643	SNRNP200	U5 small nuclear ribonucleoprotein 200 kDa helicase OS=Homo sapiens OX=9606 GN=SNRNP200 PE=1 SV=2	244.508	2136	A0A494C1A5	By MS/MS	26	26	16.1	153060000	1186500	0.00562597	79790000	19	0.00889513	132
P38646	HSPA9	Stress-70 protein, mitochondrial OS=Homo sapiens OX=9606 GN=HSPA9 PE=1 SV=2	73.681	679	A0A3B3ITI4;D6RJI2;D6RA73;H0Y8S0;H0YBG6	By MS/MS	19	19	39.9	452040000	10513000	0.049849	245730000	18	0.0265096	304
P52272	HNRNPM	Heterogeneous nuclear ribonucleoprotein M OS=Homo sapiens OX=9606 GN=HNRNPM PE=1 SV=3	77.516	730	A0A087X0X3;M0R019;M0R2T0;M0R0N3;M0R2I7;M0QYQ7;M0R0Y6;M0QYL3;M0QY96	By MS/MS	18	10	32.9	231410000	4207500	0.0199505	122430000	19	0.0260274	353
P62829	RPL23	60S ribosomal protein L23 OS=Homo sapiens OX=9606 GN=RPL23 PE=1 SV=1	14.865	140	J3KT29;J3KTJ3;C9JD32;B9ZVP7;J3QQT9	By MS/MS	7	7	62.9	1892600000	210280000	0.997075	1142600000	14	0.1	421
Q9BQ67	GRWD1	Glutamate-rich WD repeat-containing protein 1 OS=Homo sapiens OX=9606 GN=GRWD1 PE=1 SV=1	49.419	446	M0QX71	By MS/MS	15	15	52	313710000	14939000	0.0708356	166140000	17	0.0381166	760
Q9NVP1	DDX18	ATP-dependent RNA helicase DDX18 OS=Homo sapiens OX=9606 GN=DDX18 PE=1 SV=2	75.407	670	H7C452	By MS/MS	23	23	50.4	277210000	7295000	0.0345904	150930000	19	0.0283582	859
G8JLB6	HNRNPH1	Heterogeneous nuclear ribonucleoprotein H OS=Homo sapiens OX=9606 GN=HNRNPH1 PE=1 SV=1	51.23	472	P31943;E9PCY7;H0YB39;D6RIT2;D6RBM0;H0YBD7;D6RIU0;D6R9T0;D6RFM3;D6RDU3;D6RJ04;D6RIH9;D6RAM1;E7EQJ0;E5RGV0;H0YBG7;E5RGH4;E7EN40;H0YAQ2;D6RDL0;D6RF17;D6R9D3;Q9NQA5;E5RJ94;H7C2J6;A0A0A6YY98	By MS/MS	15	9	45.1	299090000	11077000	0.0525233	185880000	16	0.0338983	285
P62280	RPS11	40S ribosomal protein S11 OS=Homo sapiens OX=9606 GN=RPS11 PE=1 SV=3	18.431	158	M0QZC5;M0R1H5;M0R1H6	By MS/MS	12	12	60.1	4374700000	437470000	2.07433	2624000000	16	0.101266	408
Q9H0W5	CCDC8	Coiled-coil domain-containing protein 8 OS=Homo sapiens OX=9606 GN=CCDC8 PE=1 SV=2	59.374	538		By MS/MS	14	14	45.2	184830000	5134100	0.0243441	119470000	15	0.027881	806
Q9H5Z1	DHX35	Probable ATP-dependent RNA helicase DHX35 OS=Homo sapiens OX=9606 GN=DHX35 PE=1 SV=2	78.91	703	Q5THR1;F2Z2Z2;Q5THQ7	By MS/MS	17	17	32.9	166520000	4625500	0.0219325	101610000	18	0.0256046	816
P11021	HSPA5	Endoplasmic reticulum chaperone BiP OS=Homo sapiens OX=9606 GN=HSPA5 PE=1 SV=2	72.333	654		By MS/MS	19	18	33.8	327620000	8621500	0.0408802	179540000	17	0.0259939	211
O00566	MPHOSPH10	U3 small nucleolar ribonucleoprotein protein MPP10 OS=Homo sapiens OX=9606 GN=MPHOSPH10 PE=1 SV=2	78.864	681	U3KQ48	By MS/MS	15	15	31.3	304180000	8221100	0.0389816	178330000	18	0.0264317	68
P19105	MYL12A	Myosin regulatory light chain 12A OS=Homo sapiens OX=9606 GN=MYL12A PE=1 SV=2	19.794	171	O14950;J3QRS3;P24844;J3KTJ1	By MS/MS	9	9	62.6	1135500000	103220000	0.489434	443200000	22	0.128655	79
Q13206	DDX10	Probable ATP-dependent RNA helicase DDX10 OS=Homo sapiens OX=9606 GN=DDX10 PE=1 SV=2	100.888	875	A0A3B3ISR7;E9PIF2	By MS/MS	19	19	25.4	159530000	3190600	0.0151287	93554000	15	0.0171429	512
Q6P2Q9	PRPF8	Pre-mRNA-processing-splicing factor 8 OS=Homo sapiens OX=9606 GN=PRPF8 PE=1 SV=2	273.6	2335	I3L0J9;I3L3Z8;I3L1T8	By MS/MS	22	22	13.5	72799000	491890	0.00233237	49809000	15	0.00642398	617
O14744	PRMT5	Protein arginine N-methyltransferase 5 OS=Homo sapiens OX=9606 GN=PRMT5 PE=1 SV=4	72.684	637	G3V580;H0YJX6;G3V5L5;G3V2X6;G3V2L6;C9JSX3;H0YJD3;H7BZ44;G3V5T6;H0YJ77;G3V507;H0YJY6;G3V2F5	By MS/MS	20	20	44.3	746240000	19134000	0.0907268	432110000	20	0.0313972	75
O43172	PRPF4	U4/U6 small nuclear ribonucleoprotein Prp4 OS=Homo sapiens OX=9606 GN=PRPF4 PE=1 SV=2	58.449	522		By MS/MS	19	19	48.3	267110000	8903700	0.0422183	166460000	14	0.0268199	97
P08708	RPS17	40S ribosomal protein S17 OS=Homo sapiens OX=9606 GN=RPS17 PE=1 SV=2	15.55	135	H3BNC9;H0YN88;A0A075B716;H0YN73;A0A0J9YYC4	By MS/MS	10	10	60	3503100000	583850000	2.76842	1838500000	13	0.0962963	197
P62266	RPS23	40S ribosomal protein S23 OS=Homo sapiens OX=9606 GN=RPS23 PE=1 SV=3	15.808	143	D6RD47;D6RDJ2;D6RIX0;D6R9I7	By MS/MS	5	5	42.7	18762000000	2345200000	11.1201	11540000000	14	0.0979021	404
Q15029	EFTUD2	116 kDa U5 small nuclear ribonucleoprotein component OS=Homo sapiens OX=9606 GN=EFTUD2 PE=1 SV=1	109.436	972	K7EP67;K7EJ74	By MS/MS	21	21	36.6	168370000	3118000	0.0147845	115750000	17	0.0174897	550
Q8WWM7	ATXN2L	Ataxin-2-like protein OS=Homo sapiens OX=9606 GN=ATXN2L PE=1 SV=2	113.374	1075	H3BUF6;H3BSK9;H3BUE3;H3BSQ5;H3BRB0;A0A0C4DGL7	By MS/MS	19	19	27.9	432880000	9619500	0.0456124	251950000	18	0.0167442	701
Q9UHK0	NUFIP1	Nuclear fragile X mental retardation-interacting protein 1 OS=Homo sapiens OX=9606 GN=NUFIP1 PE=1 SV=2	56.3	495		By MS/MS	12	12	30.3	204510000	8521200	0.0404046	123240000	14	0.0282828	900
O94813	SLIT2	Slit homolog 2 protein OS=Homo sapiens OX=9606 GN=SLIT2 PE=1 SV=1	169.87	1529	X6R3P0;A0A087WYV5;E9PCX4;H0Y9Z6;F5H0U4;H0YAG4;H0Y968;Q5T0V4;Q5T0V0;O75093	By MS/MS	17	17	15.6	205570000	2669700	0.0126588	117110000	15	0.00981033	138
Q15545	TAF7	Transcription initiation factor TFIID subunit 7 OS=Homo sapiens OX=9606 GN=TAF7 PE=1 SV=1	40.259	349	A0A096LPC3	By MS/MS	14	14	56.4	472650000	23633000	0.11206	265000000	15	0.0429799	570
F8VY35	NAP1L1	Nucleosome assembly protein 1-like 1 (Fragment) OS=Homo sapiens OX=9606 GN=NAP1L1 PE=1 SV=1	31.021	264	F5H4R6;P55209;H0YIV4;F8W0J6;F8W020;F8VUX1;F8VXI6;F8W543;H0YH88;F8VVB5;H0YHC3;B7Z4K9	By MS/MS	12	3	61	615110000	47316000	0.224356	438030000	15	0.0568182	369
Q7L0Y3	TRMT10C	tRNA methyltransferase 10 homolog C OS=Homo sapiens OX=9606 GN=TRMT10C PE=1 SV=2	47.347	403	C9JVB6	By MS/MS	18	18	50.6	202850000	6995000	0.0331679	119060000	17	0.0421836	633
Q7Z417	NUFIP2	Nuclear fragile X mental retardation-interacting protein 2 OS=Homo sapiens OX=9606 GN=NUFIP2 PE=1 SV=1	76.121	695		By MS/MS	18	18	38.1	438130000	14604000	0.0692471	281650000	17	0.0244604	638
Q9HBM6	TAF9B	Transcription initiation factor TFIID subunit 9B OS=Homo sapiens OX=9606 GN=TAF9B PE=1 SV=1	27.622	251		By MS/MS	14	6	61.8	561200000	28060000	0.133051	329250000	14	0.0557769	834
P62979	RPS27A	Ubiquitin-40S ribosomal protein S27a OS=Homo sapiens OX=9606 GN=RPS27A PE=1 SV=2	17.965	156	A0A2R8Y422;P0CG48;B4DV12;Q96C32;P0CG47;Q5PY61;J3QKN0;F5GXK7;F5H747;F5H388;F5H265;F5H2Z3;F5GYU3;P62987;F5H6Q2;J3QTR3;J3QS39;Q49A90;M0R1V7;F5GZ39;M0R2S1;M0R1M6;J3QSA3	By MS/MS	9	9	56.4	845050000	76823000	0.364268	526390000	13	0.0833333	437
Q9UHB6	LIMA1	LIM domain and actin-binding protein 1 OS=Homo sapiens OX=9606 GN=LIMA1 PE=1 SV=1	85.226	759	F8VQE1;F8VS07;F8VRN8;F8VVQ7;F8VTU2	By MS/MS	20	20	34.3	410310000	6954400	0.0329754	234080000	22	0.0289855	899
Q14692	BMS1	Ribosome biogenesis protein BMS1 homolog OS=Homo sapiens OX=9606 GN=BMS1 PE=1 SV=1	145.807	1282		By MS/MS	18	18	21.3	194150000	3131400	0.014848	96215000	20	0.0156006	543
Q9BXS6	NUSAP1	Nucleolar and spindle-associated protein 1 OS=Homo sapiens OX=9606 GN=NUSAP1 PE=1 SV=1	49.452	441	H0YMD2;H0YKA7	By MS/MS	14	14	43.5	266820000	8893900	0.0421718	140660000	13	0.0294785	787
Q9Y3C1	NOP16	Nucleolar protein 16 OS=Homo sapiens OX=9606 GN=NOP16 PE=1 SV=2	21.188	178	D6RIC3;A0A0C4DGU5;A0A087X2G6;D6RC60;A0A087WU10	By MS/MS	9	9	51.1	382700000	34791000	0.164967	218540000	15	0.0842697	943
A0A3B3ITZ9	THRAP3	Thyroid hormone receptor-associated protein 3 OS=Homo sapiens OX=9606 GN=THRAP3 PE=1 SV=1	103.523	910	Q9Y2W1	By MS/MS	17	16	20.1	732200000	13075000	0.0619971	387710000	19	0.0208791	935
O75147	OBSL1	Obscurin-like protein 1 OS=Homo sapiens OX=9606 GN=OBSL1 PE=1 SV=4	206.947	1896	A6NN50;A8MSZ8	By MS/MS	19	19	14.7	116580000	1131800	0.00536661	76705000	14	0.00738397	121
Q5VTE0	EEF1A1P5	Putative elongation factor 1-alpha-like 3 OS=Homo sapiens OX=9606 GN=EEF1A1P5 PE=5 SV=1	50.185	462	P68104;A0A087WVQ9;A0A087WV01;Q05639;A0A2U3TZH3;A0A2R8Y488;Q5JR01;A0A2R8Y660;A6PW80;A0A2R8YDN5	By MS/MS	14	14	45.9	371390000	14856000	0.070442	214270000	13	0.0281385	451
Q99575	POP1	Ribonucleases P/MRP protein subunit POP1 OS=Homo sapiens OX=9606 GN=POP1 PE=1 SV=2	114.709	1024	E5RK39	By MS/MS	18	18	27.6	117330000	1892500	0.00897358	77857000	13	0.0126953	754
C9J9K3	RPSA	40S ribosomal protein SA (Fragment) OS=Homo sapiens OX=9606 GN=RPSA PE=1 SV=8	29.405	263	P08865;A0A0C4DG17;F8WD59	By MS/MS	12	12	59.3	961460000	64097000	0.303926	467860000	12	0.0456274	199
M0R0F0	RPS5	40S ribosomal protein S5 (Fragment) OS=Homo sapiens OX=9606 GN=RPS5 PE=1 SV=1	22.391	200	P46782;M0R0R2;M0QZN2	By MS/MS	9	9	55	2116300000	211630000	1.00348	1329000000	13	0.065	324
Q5T280	SPOUT1	Putative methyltransferase C9orf114 OS=Homo sapiens OX=9606 GN=SPOUT1 PE=1 SV=3	42.009	376	R4GNG4	By MS/MS	14	14	43.6	1216300000	60813000	0.288354	680700000	12	0.0319149	606
Q7Z6E9	RBBP6	E3 ubiquitin-protein ligase RBBP6 OS=Homo sapiens OX=9606 GN=RBBP6 PE=1 SV=1	201.564	1792	A0A2R8Y880;H3BUN0;H3BSK8;I3L3Y2;A0A087WY32	By MS/MS	14	14	12.6	122640000	1214300	0.00575779	67183000	13	0.00725446	639
Q9BZE4	GTPBP4	Nucleolar GTP-binding protein 1 OS=Homo sapiens OX=9606 GN=GTPBP4 PE=1 SV=3	73.964	634	Q5T3R7	By MS/MS	15	15	30.4	120180000	2731300	0.0129509	77634000	13	0.0205047	793
O43395	PRPF3	U4/U6 small nuclear ribonucleoprotein Prp3 OS=Homo sapiens OX=9606 GN=PRPF3 PE=1 SV=2	77.529	683		By MS/MS	14	14	29.3	238670000	5966800	0.0282925	120830000	12	0.0175695	102
P61160	ACTR2	Actin-related protein 2 OS=Homo sapiens OX=9606 GN=ACTR2 PE=1 SV=1	44.761	394	F5H6T1;A0A1B0GWD0;A0A1B0GWH0	By MS/MS	15	15	45.4	940110000	44767000	0.21227	536160000	18	0.0456853	382
Q4VCS5	AMOT	Angiomotin OS=Homo sapiens OX=9606 GN=AMOT PE=1 SV=1	118.085	1084	E7ERM3;A6NP16;Q8IY63	By MS/MS	16	16	23.2	238770000	4188900	0.0198623	129640000	16	0.0147601	592
J3KTA4	DDX5	DEAD box protein 5 OS=Homo sapiens OX=9606 GN=DDX5 PE=1 SV=1	69.087	614	P17844;J3QRQ7;J3KRZ1;J3QSF1;J3KRX8;J3KTQ4;J3QRN5;J3QR02;J3QLG9;J3QR62;X6RLV5	By MS/MS	17	10	36.5	169170000	4833300	0.0229178	94657000	13	0.0211726	238
Q14999	CUL7	Cullin-7 OS=Homo sapiens OX=9606 GN=CUL7 PE=1 SV=2	191.161	1698	A0A669KBH4;A0A669KB95;A0A669KAU7;E9PEZ1;Q8IWT3	By MS/MS	19	19	19.3	105380000	1211300	0.00574357	58383000	13	0.00765607	549
Q99459	CDC5L	Cell division cycle 5-like protein OS=Homo sapiens OX=9606 GN=CDC5L PE=1 SV=2	92.251	802		By MS/MS	15	15	30.3	96168000	2046100	0.0097019	58753000	12	0.0149626	749
O96019	ACTL6A	Actin-like protein 6A OS=Homo sapiens OX=9606 GN=ACTL6A PE=1 SV=1	47.461	429	H7C5S0;C9JQT2;O94805	By MS/MS	12	12	35.4	207110000	9413900	0.0446375	120300000	12	0.027972	152
P62753	RPS6	40S ribosomal protein S6 OS=Homo sapiens OX=9606 GN=RPS6 PE=1 SV=1	28.681	249	A2A3R5;A2A3R7	By MS/MS	7	7	28.5	1394500000	107270000	0.508637	815300000	10	0.0401606	418
V9GYY5		Nucleolar protein 12 (Fragment) OS=Homo sapiens OX=9606 PE=3 SV=1	23.82	206	Q9UGY1	By MS/MS	9	9	49.5	830570000	83057000	0.393828	480270000	13	0.0631068	897
Q13823	GNL2	Nucleolar GTP-binding protein 2 OS=Homo sapiens OX=9606 GN=GNL2 PE=1 SV=1	83.655	731	H0YG10	By MS/MS	16	16	27.1	190540000	4885600	0.0231658	103970000	14	0.0191518	527
Q7Z7C8	TAF8	Transcription initiation factor TFIID subunit 8 OS=Homo sapiens OX=9606 GN=TAF8 PE=1 SV=1	34.262	310	B4DZU5;A0A0A0MRR3;C9J7M8	By MS/MS	11	11	47.1	338330000	24167000	0.114592	214410000	12	0.0387097	641
Q9NZM5	NOP53	Ribosome biogenesis protein NOP53 OS=Homo sapiens OX=9606 GN=NOP53 PE=1 SV=2	54.389	478	M0QX73;M0QZ34;M0QZU5;M0QYZ9	By MS/MS	12	12	32.8	391890000	17039000	0.0807931	205470000	14	0.0292887	879
P46781	RPS9	40S ribosomal protein S9 OS=Homo sapiens OX=9606 GN=RPS9 PE=1 SV=3	22.591	194	B5MCT8;C9JM19;F2Z3C0;A8MXK4	By MS/MS	11	11	40.7	2556100000	182580000	0.865731	1490100000	12	0.0618557	323
P62913	RPL11	60S ribosomal protein L11 OS=Homo sapiens OX=9606 GN=RPL11 PE=1 SV=2	20.252	178	Q5VVC8	By MS/MS	7	7	39.9	1434100000	143410000	0.680001	862220000	9	0.0505618	434
Q14137	BOP1	Ribosome biogenesis protein BOP1 OS=Homo sapiens OX=9606 GN=BOP1 PE=1 SV=2	83.63	746	A0A075B729	By MS/MS	16	16	33.2	171180000	4279600	0.0202924	94528000	11	0.0147453	532
Q15544	TAF11	Transcription initiation factor TFIID subunit 11 OS=Homo sapiens OX=9606 GN=TAF11 PE=1 SV=1	23.307	211	A0A3B3ITY8	By MS/MS	8	8	69.2	129130000	14348000	0.0680333	70426000	13	0.0616114	569
P14324	FDPS	Farnesyl pyrophosphate synthase OS=Homo sapiens OX=9606 GN=FDPS PE=1 SV=4	48.275	419	A0A087WVN4;A0A087X1D8;A0A087X090	By matching	2	1	6.7	4223800	191990	0.00091035	791150	0	0	222
P52292	KPNA2	Importin subunit alpha-1 OS=Homo sapiens OX=9606 GN=KPNA2 PE=1 SV=1	57.862	529	J3QLL0;J3KS65	By MS/MS	11	11	35.3	111570000	4462600	0.0211601	144220000	9	0.0170132	354
P62841	RPS15	40S ribosomal protein S15 OS=Homo sapiens OX=9606 GN=RPS15 PE=1 SV=2	17.04	145	K7EM56;A0A0B4J2B4;K7EJ78;S4R417;K7EQJ5;K7ELC2;S4R456;A0A0C4DGG8;Q8IX12	By MS/MS	5	5	44.8	2350100000	293760000	1.39291	1035200000	11	0.0758621	422
Q00839	HNRNPU	Heterogeneous nuclear ribonucleoprotein U OS=Homo sapiens OX=9606 GN=HNRNPU PE=1 SV=6	90.584	825	A0A1W2PPS1;A0A1X7SBS1;A0A1W2PP35;Q5RI18;A0A1W2PP34;A0A1W2PPH7;A0A1W2PPL4;A0A1W2PQL0;A0A1W2PQ74;A0A1W2PRZ7;A0A1W2PQD4;A0A1W2PRI6;A0A1W2PPE9;A0A1W2PP22;M0QYI8;M0QYM5;M0QYG9	By MS/MS	15	14	22.9	262700000	5361300	0.0254214	160980000	11	0.0133333	478
Q9Y2P8	RCL1	RNA 3'-terminal phosphate cyclase-like protein OS=Homo sapiens OX=9606 GN=RCL1 PE=1 SV=3	40.843	373	Q5VZU3;Q5VZU2;Q5VYW8	By MS/MS	13	13	51.7	262640000	11419000	0.054145	175330000	17	0.0455764	932
A0A0A0MT49	SMARCA4	Transcription activator BRG1 OS=Homo sapiens OX=9606 GN=SMARCA4 PE=1 SV=1	188.86	1681	A0A2R8Y7S2;A0A2R8YGG3;Q9HBD4;P51532;A0A2R8Y4P4;A0A2R8Y440;A0A2R8Y4C5;A0A2R8YG32;A0A2R8Y7F3;A0A2R8YF58;A0A2R8Y6N0;A0A2R8Y7Y7;A0A2R8Y526;A0A2R8Y6V2;A0A2R8YDA1;A0A2R8YF80;A0A2R8YGP5;A0A2R8Y523;A0A2R8Y5K3;P51531;F6VDE0;A0A2R8YFK5;A0A0U1RQZ9;K7EQF0;A0A2R8YCY3;K7EP28;A0A2R8YFV8;A0A0U1RRG6;A0A2R8Y7R0;A0A2R8Y4R6;B4DNT1;F6XE55;A0A0U1RQW7;A0A0U1RRD6;A0A0U1RRF8;A0A0A0MSS5;F6UH26;A0A0U1RQU0;A0A0U1RR09;B1ALF6…	By MS/MS	16	16	13	101430000	1370600	0.00649891	68678000	13	0.00773349	349
Q15365	PCBP1	Poly(rC)-binding protein 1 OS=Homo sapiens OX=9606 GN=PCBP1 PE=1 SV=2	37.498	356	F8VTZ0	By MS/MS	10	8	54.2	208340000	9921000	0.047042	117460000	10	0.0280899	557
Q5JP53	TUBB	Tubulin beta chain OS=Homo sapiens OX=9606 GN=TUBB PE=1 SV=1	47.767	426	P07437;Q5ST81;A6NNZ2;G3V2A3;Q9H4B7;G3V5W4;G3V2R8;G3V3R4;G3V2N6	By MS/MS	18	4	57.7	411220000	19582000	0.0928511	235970000	10	0.0234742	188
Q96PY5	FMNL2	Formin-like protein 2 OS=Homo sapiens OX=9606 GN=FMNL2 PE=1 SV=3	123.321	1086	C9IZY8	By MS/MS	14	12	15.1	64062000	942080	0.00446702	47610000	10	0.0092081	744
Q9BVI4	NOC4L	Nucleolar complex protein 4 homolog OS=Homo sapiens OX=9606 GN=NOC4L PE=1 SV=1	58.468	516	F5H303	By MS/MS	12	12	28.9	88796000	2959900	0.0140348	58646000	10	0.0193798	780
Q9UMS4	PRPF19	Pre-mRNA-processing factor 19 OS=Homo sapiens OX=9606 GN=PRPF19 PE=1 SV=1	55.181	504	F5GY56;H0YGZ5;H0YGF3	By MS/MS	9	9	30.8	172580000	7844500	0.0371959	152120000	9	0.0178571	916
P05783	KRT18	Keratin, type I cytoskeletal 18 OS=Homo sapiens OX=9606 GN=KRT18 PE=1 SV=2	48.058	430	F8VZY9;C4AM86;Q92764	By MS/MS	14	8	37	174570000	5818900	0.0275912	102850000	11	0.0255814	177
Q5QJE6	DNTTIP2	Deoxynucleotidyltransferase terminal-interacting protein 2 OS=Homo sapiens OX=9606 GN=DNTTIP2 PE=1 SV=2	84.469	756	J3KP30;E9PRB3	By MS/MS	14	14	29.1	197780000	4944600	0.0234456	112270000	10	0.0132275	605
Q9NQZ2	UTP3	Something about silencing protein 10 OS=Homo sapiens OX=9606 GN=UTP3 PE=1 SV=1	54.558	479		By MS/MS	11	11	25.3	150230000	8837300	0.0419034	82603000	11	0.0229645	851
G3XAG1	ZNF512	Zinc finger protein 512 OS=Homo sapiens OX=9606 GN=ZNF512 PE=1 SV=1	64.595	566	Q96ME7	By MS/MS	10	10	30	85514000	2672300	0.0126711	50543000	11	0.0194346	738
P38919	EIF4A3	Eukaryotic initiation factor 4A-III OS=Homo sapiens OX=9606 GN=EIF4A3 PE=1 SV=4	46.871	411	I3L3H2;E7EQG2;Q14240;J3QL52;J3KT04;J3KS93;J3QQP0;E9PBH4;F8WE11;E7EMV8;J3KSN7;J3KTN0	By MS/MS	11	9	35	137120000	5273700	0.0250061	90764000	9	0.0218978	305
Q9BQA1	WDR77	Methylosome protein 50 OS=Homo sapiens OX=9606 GN=WDR77 PE=1 SV=1	36.724	342	H0Y711	By MS/MS	9	9	42.7	378080000	31507000	0.149395	250330000	12	0.0350877	761
Q9BYG3	NIFK	MKI67 FHA domain-interacting nucleolar phosphoprotein OS=Homo sapiens OX=9606 GN=NIFK PE=1 SV=1	34.222	293	C9J6C5;C9J808;H7BZL0	By MS/MS	8	8	43	111350000	6550200	0.0310588	80337000	8	0.0273038	790
A0A0D9SF53	DDX3X	RNA helicase OS=Homo sapiens OX=9606 GN=DDX3X PE=1 SV=1	81.477	733	A0A2R8Y5G6;A0A2R8Y645;O00571;A0A2R8Y4A4;A0A2U3TZJ9;A0A2R8YFS5;A0A2R8YFR4;A0A2R8YCW1;A0A0D9SG12;A0A2R8YF78;A0A0D9SFB3;A0A2R8Y7T2;A0A2R8YDT5;F6S8Q4;O15523;A0A2R8YDH3;A0A0J9YVQ7;A0A087WVZ1;D6RCM4;C9J081;Q9NQI0;H0Y960;C9J8G5;A0A2R8Y650;A0A2R8YCU0	By MS/MS	13	12	23.1	163260000	3265100	0.015482	124160000	10	0.0136426	70
A0A6I8PS19	GNL3L	Guanine nucleotide binding protein-like 3 (Nucleolar)-like, isoform CRA_b OS=Homo sapiens OX=9606 GN=GNL3L PE=4 SV=1	58.012	516	Q9NVN8;A0A6I8PL80;A0A6I8PL58	By MS/MS	11	11	27.3	333160000	10411000	0.0493654	179890000	9	0.0174419	858
E7ETK0	RPS24	40S ribosomal protein S24 OS=Homo sapiens OX=9606 GN=RPS24 PE=1 SV=1	15.197	131	A0A2R8Y849;P62847;A0A2R8YD14;A0A2R8Y8A0	By MS/MS	5	5	35.9	453310000	64758000	0.30706	271570000	7	0.0534351	423
I3L0U5	CCDC137	Coiled-coil domain-containing protein 137 (Fragment) OS=Homo sapiens OX=9606 GN=CCDC137 PE=1 SV=1	33.525	292	Q6PK04;I3L4F6	By MS/MS	9	9	32.2	308310000	16227000	0.0769428	214580000	9	0.0308219	624
P25398	RPS12	40S ribosomal protein S12 OS=Homo sapiens OX=9606 GN=RPS12 PE=1 SV=3	14.515	132		By MS/MS	6	6	62.9	250560000	35795000	0.169728	138580000	11	0.0833333	265
P49756	RBM25	RNA-binding protein 25 OS=Homo sapiens OX=9606 GN=RBM25 PE=1 SV=3	100.186	843	E9PQU5;H0YE46;E9PSE8	By MS/MS	13	13	22.5	154810000	4300300	0.0203905	91825000	13	0.0154211	341
Q03252	LMNB2	Lamin-B2 OS=Homo sapiens OX=9606 GN=LMNB2 PE=1 SV=4	69.948	620		By MS/MS	9	9	18.5	27487000	670410	0.00317885	19071000	7	0.0112903	487
Q13428	TCOF1	Treacle protein OS=Homo sapiens OX=9606 GN=TCOF1 PE=1 SV=3	152.106	1488	A0A6I8PRA0;A0A3B3IS06;E7ETY2;H0Y8Y7;H0YA99;A0A2R8Y857;A0A2R8Y4M7	By MS/MS	11	11	9.8	103770000	1235400	0.00585784	53317000	10	0.00672043	517
E9PDF6	MYO1B	Unconventional myosin-Ib OS=Homo sapiens OX=9606 GN=MYO1B PE=1 SV=1	128.481	1107	O43795;H7C2Y7;E7EQD9;C9JUP5;C9JYW1;A0A0U1RRI3	By MS/MS	19	19	22.9	134600000	1950700	0.00924955	69806000	12	0.0108401	107
F8W7C6	RPL10	60S ribosomal protein L10 OS=Homo sapiens OX=9606 GN=RPL10 PE=1 SV=2	18.565	163		By MS/MS	12	1	55.2	239690000	23969000	0.113653	108390000	7	0.0429448	980
M0R299	FBL	rRNA 2'-O-methyltransferase fibrillarin (Fragment) OS=Homo sapiens OX=9606 GN=FBL PE=1 SV=1	25.308	229	M0QXL5;P22087;M0R2Q4;M0R0P1;M0R2U2;M0R1H0;M0R2B0	By MS/MS	9	8	62.4	101580000	6348500	0.0301024	65110000	9	0.0393013	254
P12814	ACTN1	Alpha-actinin-1 OS=Homo sapiens OX=9606 GN=ACTN1 PE=1 SV=2	103.058	892	H9KV75;P35609;A0A494C1A0;G3V2N5;H7C5W8;G3V2W4;H0YJW3;Q08043;G3V2X9;A0A494C033;H0YJ11;A0A494C166;A0A087WSZ2;A0A494C0Q3;G3V5M4;G3V2E8;G3V380;A0A494C031	By MS/MS	32	14	44.8	109180000	1882400	0.00892569	59764000	13	0.014574	219
P78316	NOP14	Nucleolar protein 14 OS=Homo sapiens OX=9606 GN=NOP14 PE=1 SV=3	97.668	857	E9PFK5	By MS/MS	15	15	23.8	162420000	3530900	0.0167423	78268000	13	0.0151692	454
Q06787	FMR1	Synaptic functional regulator FMR1 OS=Homo sapiens OX=9606 GN=FMR1 PE=1 SV=1	71.174	632	A8MQB8;G3V0J0;A0A087WXI3;R9WNI0;Q8IXW7;A0A087WY29;A0A087WWR6	By MS/MS	11	9	26.9	125030000	3290200	0.015601	79211000	11	0.0174051	491
Q8NEJ9	NGDN	Neuroguidin OS=Homo sapiens OX=9606 GN=NGDN PE=1 SV=1	35.894	315	H0YJ17;G3V4G1;H0YJQ1	By MS/MS	11	11	47.3	321510000	21434000	0.101633	171210000	9	0.0285714	684
Q8WVC2	RPS21	40S ribosomal protein S21 OS=Homo sapiens OX=9606 GN=RPS21 PE=1 SV=1	8.85	81	P63220;Q9BYK1;Q9BYK2	By MS/MS	5	5	64.2	310900000	44414000	0.210596	170900000	8	0.0987654	444
A0A1X7SBZ2	DDX17	RNA helicase OS=Homo sapiens OX=9606 GN=DDX17 PE=1 SV=1	80.254	729	Q92841;A0A5H1ZRQ2;A0A0U1RQJ0	By MS/MS	16	9	26.2	47406000	1156200	0.0054823	30536000	8	0.0109739	713
A0A286YF22	PHGDH	D-3-phosphoglycerate dehydrogenase OS=Homo sapiens OX=9606 GN=PHGDH PE=1 SV=1	55.939	526	A0A2C9F2M7;O43175;A0A286YFA2;A0A286YFL2;A0A286YFM8;A0A286YER3;A0A286YFC8;A0A286YFB2;A0A286YF34;A0A286YF78;A0A286YFF3;A0A286YFK5	By MS/MS	11	11	28.5	58638000	2171800	0.0102979	36572000	8	0.0152091	98
B5MCF9	PES1	Pescadillo homolog OS=Homo sapiens OX=9606 GN=PES1 PE=1 SV=1	66.077	571	O00541;B3KXD6;H7C267;H7BYY8	By MS/MS	11	11	23.3	210620000	5692400	0.0269914	145270000	11	0.0192644	66
O15145	ARPC3	Actin-related protein 2/3 complex subunit 3 OS=Homo sapiens OX=9606 GN=ARPC3 PE=1 SV=3	20.547	178	C9JZD1;F8VR50	By MS/MS	9	9	59	1166000000	97164000	0.460718	709000000	12	0.0674157	85
P26373	RPL13	60S ribosomal protein L13 OS=Homo sapiens OX=9606 GN=RPL13 PE=1 SV=4	24.261	211	J3QSB4;H3BTH3;J3KS98	By MS/MS	8	8	36.5	1132300000	87100000	0.412998	688870000	8	0.0379147	271
P61254	RPL26	60S ribosomal protein L26 OS=Homo sapiens OX=9606 GN=RPL26 PE=1 SV=1	17.258	145	J3QRI7;J3QQQ9;J3QQV1;E5RIT6;J3QRC4;Q9UNX3;J3KS10;E5RHH1;J3KSS0;H7C1F9;Q2PPJ7	By MS/MS	9	9	42.8	884300000	98255000	0.465891	518800000	8	0.0551724	385
P62249	RPS16	40S ribosomal protein S16 OS=Homo sapiens OX=9606 GN=RPS16 PE=1 SV=2	16.445	146	M0R210;M0R3H0;M0R1M5;M0QX76;Q6IPX4	By MS/MS	8	8	47.3	687540000	57295000	0.271673	495600000	7	0.0479452	401
P63173	RPL38	60S ribosomal protein L38 OS=Homo sapiens OX=9606 GN=RPL38 PE=1 SV=2	8.218	70	J3KT73;J3QL01;J3KSP2	By MS/MS	6	6	50	784050000	261350000	1.23923	472780000	9	0.128571	442
Q9GZL7	WDR12	Ribosome biogenesis protein WDR12 OS=Homo sapiens OX=9606 GN=WDR12 PE=1 SV=2	47.708	423		By MS/MS	11	11	39.7	174840000	6993400	0.0331603	108430000	8	0.0189125	798
E9PLL6	RPL27A	60S ribosomal protein L27a OS=Homo sapiens OX=9606 GN=RPL27A PE=1 SV=1	12.201	108	P46776;E9PJD9;E9PLX7	By MS/MS	6	6	42.6	1218900000	203150000	0.963267	721420000	9	0.0833333	319
O00422	SAP18	Histone deacetylase complex subunit SAP18 OS=Homo sapiens OX=9606 GN=SAP18 PE=1 SV=1	17.561	153	H7BZW6;U3KPY7;U3KQ12	By MS/MS	9	9	60.8	45336000	3487400	0.016536	16931000	4	0.0261438	62
O43143	DHX15	Pre-mRNA-splicing factor ATP-dependent RNA helicase DHX15 OS=Homo sapiens OX=9606 GN=DHX15 PE=1 SV=2	90.933	795	A0A140T947;O60231;F5H658;Q14562	By MS/MS	13	13	21.8	75075000	1632100	0.00773886	35396000	11	0.0138365	94
O75319	DUSP11	RNA/RNP complex-1-interacting phosphatase OS=Homo sapiens OX=9606 GN=DUSP11 PE=1 SV=2	43.71	377	H7C0E6	By MS/MS	10	10	29.7	159930000	6151100	0.0291664	100590000	7	0.0185676	124
P35268	RPL22	60S ribosomal protein L22 OS=Homo sapiens OX=9606 GN=RPL22 PE=1 SV=2	14.787	128	K7ERI7;K7EMH1;K7EJT5;K7EP65;K7EKS7;K7ELC4	By MS/MS	5	5	55.5	1296800000	216140000	1.02486	758830000	7	0.0546875	294
Q10570	CPSF1	Cleavage and polyadenylation specificity factor subunit 1 OS=Homo sapiens OX=9606 GN=CPSF1 PE=1 SV=2	160.884	1443	E9PIM1;A0A087X101	By MS/MS	13	13	12.6	49058000	598270	0.00283679	29709000	8	0.00554401	502
O00257	CBX4	E3 SUMO-protein ligase CBX4 OS=Homo sapiens OX=9606 GN=CBX4 PE=1 SV=3	61.368	560	F8WCW6;B0QYP3;B0QYP2;O95931	By MS/MS	11	11	26.2	122800000	3318900	0.0157371	70802000	9	0.0160714	57
O43660	PLRG1	Pleiotropic regulator 1 OS=Homo sapiens OX=9606 GN=PLRG1 PE=1 SV=1	57.194	514	H0YA24;D6RA26	By MS/MS	8	8	26.8	56436000	1820500	0.00863218	34727000	10	0.0194553	105
O95816	BAG2	BAG family molecular chaperone regulator 2 OS=Homo sapiens OX=9606 GN=BAG2 PE=1 SV=1	23.772	211		By MS/MS	6	6	31.8	22756000	1422300	0.00674406	28594000	2	0.00947867	149
P05141	SLC25A5	ADP/ATP translocase 2 OS=Homo sapiens OX=9606 GN=SLC25A5 PE=1 SV=7	32.852	298	Q9H0C2	By MS/MS	11	5	34.6	392460000	19623000	0.0930455	218620000	6	0.0201342	172
Q03701	CEBPZ	CCAAT/enhancer-binding protein zeta OS=Homo sapiens OX=9606 GN=CEBPZ PE=1 SV=3	120.974	1054	C9J9W7	By MS/MS	13	13	15.6	91988000	1672500	0.00793042	43432000	8	0.00759013	488
Q9Y2R9	MRPS7	28S ribosomal protein S7, mitochondrial OS=Homo sapiens OX=9606 GN=MRPS7 PE=1 SV=2	28.134	242	J3QLS3;J3QQS1;J3QKW2;J3KSI8	By MS/MS	9	9	46.3	125670000	6614200	0.0313623	73053000	7	0.0289256	934
Q9Y3T9	NOC2L	Nucleolar complex protein 2 homolog OS=Homo sapiens OX=9606 GN=NOC2L PE=1 SV=4	84.919	749		By MS/MS	11	11	16.2	91686000	2865200	0.0135858	54495000	9	0.012016	949
P59998	ARPC4	Actin-related protein 2/3 complex subunit 4 OS=Homo sapiens OX=9606 GN=ARPC4 PE=1 SV=3	19.667	168	F8WCF6;R4GN08;F8WDD7;H7C0A3;A0A0A6YYG9;F8WDW3;F8WE39	By MS/MS	7	7	47.6	545770000	38983000	0.184844	326430000	9	0.0535714	376
Q14257	RCN2	Reticulocalbin-2 OS=Homo sapiens OX=9606 GN=RCN2 PE=1 SV=1	36.876	317	H0YL43;A8MXP8	By MS/MS	8	8	35.3	49213000	3280800	0.0155564	31135000	8	0.0252366	536
Q6WCQ1	MPRIP	Myosin phosphatase Rho-interacting protein OS=Homo sapiens OX=9606 GN=MPRIP PE=1 SV=3	116.533	1025	A0A494BZV2;J3KSW8;H0Y2S9;H0Y7E2;J3KSK7;H7C3G6;J3QRL2;K7EL39	By MS/MS	14	14	23	46992000	734250	0.00348156	26181000	13	0.0126829	628
Q9BRX9	WDR83	WD repeat domain-containing protein 83 OS=Homo sapiens OX=9606 GN=WDR83 PE=1 SV=1	34.343	315	F8VSE4;H0YIE8;G3V221;H7C0S9	By MS/MS	9	9	41.3	152240000	8955300	0.0424629	84020000	9	0.0285714	770
C9JYQ9	RPL22L1	60S ribosomal protein L22-like 1 OS=Homo sapiens OX=9606 GN=RPL22L1 PE=1 SV=1	14.478	121	Q6P5R6;H0Y8C2	By MS/MS	4	4	45.5	1379800000	229970000	1.09044	817720000	6	0.0495868	619
F8W1R7	MYL6	Myosin light polypeptide 6 OS=Homo sapiens OX=9606 GN=MYL6 PE=1 SV=1	16.29	145	P60660;G3V1V0;J3KND3;B7Z6Z4;G3V1Y7	By MS/MS	8	1	57.9	805900000	73264000	0.347393	469320000	10	0.0689655	378
O43166	SIPA1L1	Signal-induced proliferation-associated 1-like protein 1 OS=Homo sapiens OX=9606 GN=SIPA1L1 PE=1 SV=4	200.029	1804	H0YJY2	By MS/MS	11	5	8.5	32056000	286210	0.00135711	19416000	11	0.00609756	95
O75934	BCAS2	Pre-mRNA-splicing factor SPF27 OS=Homo sapiens OX=9606 GN=BCAS2 PE=1 SV=1	26.131	225		By MS/MS	9	9	56	66506000	4750400	0.0225248	28410000	7	0.0311111	136
P0DP25	CALM3	Calmodulin-3 OS=Homo sapiens OX=9606 GN=CALM3 PE=1 SV=1	16.838	149	P0DP24;P0DP23;E7EMB3;Q96HY3;G3V361;A0A590UJI2;M0QZ52;A0A590UJC0;F8WBR5;G3V226;G3V479;C9J7T9;P27482;P02585	By MS/MS	9	9	60.4	364820000	40535000	0.192203	208100000	8	0.0536913	207
P10809	HSPD1	60 kDa heat shock protein, mitochondrial OS=Homo sapiens OX=9606 GN=HSPD1 PE=1 SV=2	61.055	573	C9JL25;E7EXB4;E7ESH4;C9JL19;C9JCQ4;C9J0S9	By MS/MS	7	7	20.2	28007000	800210	0.00379432	16703000	5	0.008726	210
P62244	RPS15A	40S ribosomal protein S15a OS=Homo sapiens OX=9606 GN=RPS15A PE=1 SV=2	14.84	130	I3L3P7;I3L246;H3BN98;H3BVC7;H3BV27;H3BT37;I3L303	By MS/MS	7	7	56.2	222020000	22202000	0.105274	126370000	8	0.0615385	400
Q13573	SNW1	SNW domain-containing protein 1 OS=Homo sapiens OX=9606 GN=SNW1 PE=1 SV=1	61.494	536	G3V3A4;G3V4X8;G3V5R3	By MS/MS	9	9	25.6	89601000	2560000	0.0121386	63757000	7	0.0130597	522
Q5T3I0	GPATCH4	G patch domain-containing protein 4 OS=Homo sapiens OX=9606 GN=GPATCH4 PE=1 SV=2	50.381	446	A0A0A0MRK1;E9PAV9;F8W895;E9PPY4;F2Z3C6	By MS/MS	9	9	26.2	110430000	3681100	0.0174545	63906000	8	0.0179372	607
Q6UN15	FIP1L1	Pre-mRNA 3'-end-processing factor FIP1 OS=Homo sapiens OX=9606 GN=FIP1L1 PE=1 SV=1	66.526	594	A0A0B4J203;H0Y8P7	By MS/MS	9	9	29.6	77460000	3098400	0.0146915	49334000	6	0.010101	627
Q9ULW3	ABT1	Activator of basal transcription 1 OS=Homo sapiens OX=9606 GN=ABT1 PE=1 SV=1	31.079	272		By MS/MS	6	6	33.8	23061000	1441300	0.00683415	27232000	6	0.0220588	913
D3YTB1	RPL32	60S ribosomal protein L32 (Fragment) OS=Homo sapiens OX=9606 GN=RPL32 PE=1 SV=1	15.617	133	P62910;F8W727	By MS/MS	5	5	39.1	376610000	53802000	0.255111	223350000	6	0.0451128	433
E9PEI0	CDCA2	Cell division cycle-associated protein 2 OS=Homo sapiens OX=9606 GN=CDCA2 PE=1 SV=1	111.008	1008	Q69YH5	By MS/MS	9	9	17.1	77502000	1359700	0.00644723	34798000	6	0.00595238	613
O43852	CALU	Calumenin OS=Homo sapiens OX=9606 GN=CALU PE=1 SV=2	37.107	315	H0Y875	By MS/MS	9	9	43.5	155540000	9149100	0.0433819	94686000	8	0.0253968	109
P05023	ATP1A1	Sodium/potassium-transporting ATPase subunit alpha-1 OS=Homo sapiens OX=9606 GN=ATP1A1 PE=1 SV=1	112.896	1023	M0R116;B1AKY9;A0A2R8YEY8;P13637;P50993;A0A0A0MT26;H0Y7C1;Q13733;P20648;P54707;Q5TC05;A0A669K9X0;M0QXF2;E9PRA5	By MS/MS	9	9	11.7	31126000	610310	0.00289388	19434000	2	0.00195503	170
P05387	RPLP2	60S acidic ribosomal protein P2 OS=Homo sapiens OX=9606 GN=RPLP2 PE=1 SV=1	11.665	115	H0YDD8	By MS/MS	5	5	69.6	96694000	19339000	0.0916989	62666000	7	0.0608696	174
P08238	HSP90AB1	Heat shock protein HSP 90-beta OS=Homo sapiens OX=9606 GN=HSP90AB1 PE=1 SV=4	83.264	724	Q58FF7;F8W026;Q96GW1;A0A1W2PRR1;P14625	By MS/MS	10	7	19.9	38595000	1015700	0.0048161	22386000	5	0.00690608	192
P15924	DSP	Desmoplakin OS=Homo sapiens OX=9606 GN=DSP PE=1 SV=3	331.774	2871		By MS/MS	6	6	3.2	9529600	46944	0.000222592	9664600	3	0.00104493	229
P47755	CAPZA2	F-actin-capping protein subunit alpha-2 OS=Homo sapiens OX=9606 GN=CAPZA2 PE=1 SV=3	32.949	286	F8W9N7;A0A0D9SET8;C9JUG7	By MS/MS	12	9	62.6	110370000	6897900	0.0327075	67350000	10	0.034965	326
P62263	RPS14	40S ribosomal protein S14 OS=Homo sapiens OX=9606 GN=RPS14 PE=1 SV=3	16.273	151	A0A2R8Y811;E5RH77	By MS/MS	5	5	36.4	308250000	51375000	0.243603	172210000	5	0.0331126	403
P62805	H4C1	Histone H4 OS=Homo sapiens OX=9606 GN=H4C1 PE=1 SV=2	11.367	103		By MS/MS	7	7	58.3	166270000	27711000	0.131396	92313000	5	0.0485437	419
P62854	RPS26	40S ribosomal protein S26 OS=Homo sapiens OX=9606 GN=RPS26 PE=1 SV=3	13.015	115	Q5JNZ5	By MS/MS	3	3	31.3	2199100000	366510000	1.73786	1323200000	7	0.0608696	425
Q5JTW2	CEP78	Centrosomal protein of 78 kDa OS=Homo sapiens OX=9606 GN=CEP78 PE=1 SV=1	76.396	689	A0A2R8Y7U5;A8MST6;A0A2R8Y5W6;A0A2R8Y4C1;A0A2U3TZI9;A0A2R8Y432;A0A2R8YCP0;A0A2R8Y7A4;A0A2R8Y589;A0A2R8YFB0;A0A2R8Y7M8	By MS/MS	7	7	16.5	29498000	819380	0.00388522	17079000	7	0.0101597	604
Q9NX58	LYAR	Cell growth-regulating nucleolar protein OS=Homo sapiens OX=9606 GN=LYAR PE=1 SV=2	43.615	379	D6RDJ1	By MS/MS	9	9	31.9	54774000	2608300	0.0123677	37409000	6	0.0158311	869
Q9P031	CCDC59	Thyroid transcription factor 1-associated protein 26 OS=Homo sapiens OX=9606 GN=CCDC59 PE=1 SV=2	28.67	241	F8VNY5	By MS/MS	8	8	29.9	378780000	34435000	0.163279	229580000	7	0.0290456	882
Q9Y5S9	RBM8A	RNA-binding protein 8A OS=Homo sapiens OX=9606 GN=RBM8A PE=1 SV=1	19.889	174	A0A0J9YW13	By MS/MS	5	5	51.1	69217000	8652100	0.0410253	40588000	6	0.0344828	960
B3KPJ4	PHC2	Polyhomeotic-like protein 2 OS=Homo sapiens OX=9606 GN=PHC2 PE=1 SV=1	50.403	464	A0A0A0MSI2;Q8IXK0	By MS/MS	8	7	23.9	49298000	1825800	0.00865731	39155000	8	0.0172414	656
P31689	DNAJA1	DnaJ homolog subfamily A member 1 OS=Homo sapiens OX=9606 GN=DNAJA1 PE=1 SV=2	44.868	397		By MS/MS	9	9	40.8	34585000	1441000	0.00683273	21005000	5	0.0125945	284
P78527	PRKDC	DNA-dependent protein kinase catalytic subunit OS=Homo sapiens OX=9606 GN=PRKDC PE=1 SV=3	469.089	4128		By MS/MS	9	9	3.3	16513000	67399	0.000319583	17019000	4	0.000968992	459
Q15649	ZNHIT3	Zinc finger HIT domain-containing protein 3 OS=Homo sapiens OX=9606 GN=ZNHIT3 PE=1 SV=2	17.607	155	A0A087WY54;A0A087X045;A0A087WTR0	By MS/MS	6	6	42.6	314850000	31485000	0.149291	204650000	5	0.0322581	571
Q6P1X5	TAF2	Transcription initiation factor TFIID subunit 2 OS=Homo sapiens OX=9606 GN=TAF2 PE=1 SV=3	136.971	1199	H0YC37;H0YB55;H0YEX2	By MS/MS	11	11	14.7	64688000	874160	0.00414497	39140000	6	0.00500417	616
Q96SB4	SRPK1	SRSF protein kinase 1 OS=Homo sapiens OX=9606 GN=SRPK1 PE=1 SV=2	74.325	655	H3BLV9;H0Y932;D6RBF8;D6RBM8	By MS/MS	8	8	18	47924000	1497600	0.0071011	27862000	5	0.00763359	746
Q9BRS2	RIOK1	Serine/threonine-protein kinase RIO1 OS=Homo sapiens OX=9606 GN=RIOK1 PE=1 SV=2	65.583	568	E9PFQ8	By MS/MS	10	10	24.3	66240000	2284100	0.0108304	40907000	9	0.0158451	767
Q9BUP0	EFHD1	EF-hand domain-containing protein D1 OS=Homo sapiens OX=9606 GN=EFHD1 PE=1 SV=1	26.928	239	H7C0I0;C9JTV4;Q8WYH2;A0A087X1Z2;H0Y4Y4;Q96C19	By MS/MS	9	9	49	96512000	5079600	0.0240857	54963000	10	0.041841	776
B4DY08	HNRNPC	Heterogeneous nuclear ribonucleoproteins C1/C2 OS=Homo sapiens OX=9606 GN=HNRNPC PE=1 SV=1	31.972	288	G3V5X6;G3V3K6;G3V251;G3V4C1;B2R5W2;G3V4W0;G3V576;G3V2Q1;P07910;G3V575;G3V555;B4DSU6;G3V4M8;B2RXH8;B7ZW38;O60812;P0DMR1;A0A0G2JNQ3;A0A0G2JPF8;G3V2H6;G3V2D6	By MS/MS	6	6	23.3	101370000	4607900	0.0218491	61810000	6	0.0208333	971
F5GY55	DDB1	DNA damage-binding protein 1 OS=Homo sapiens OX=9606 GN=DDB1 PE=1 SV=1	121.714	1092	Q16531;F5GYG8;F5GZY8;F5GWI0;F5H2L3;F5H198	By MS/MS	10	10	11.8	32311000	609640	0.0028907	22449000	7	0.00641026	573
O15511	ARPC5	Actin-related protein 2/3 complex subunit 5 OS=Homo sapiens OX=9606 GN=ARPC5 PE=1 SV=3	16.32	151	B1ALC0	By MS/MS	5	4	57.6	327840000	27320000	0.129542	200880000	8	0.0529801	93
O43290	SART1	U4/U6.U5 tri-snRNP-associated protein 1 OS=Homo sapiens OX=9606 GN=SART1 PE=1 SV=1	90.255	800	E9PQI8	By MS/MS	8	8	14.9	39324000	936290	0.00443956	24756000	7	0.00875	100
O60306	AQR	RNA helicase aquarius OS=Homo sapiens OX=9606 GN=AQR PE=1 SV=4	171.295	1485	H0YH15	By MS/MS	8	8	7.3	30218000	373060	0.00176892	16647000	6	0.0040404	113
O95831	AIFM1	Apoptosis-inducing factor 1, mitochondrial OS=Homo sapiens OX=9606 GN=AIFM1 PE=1 SV=1	66.901	613	E9PMA0	By MS/MS	8	8	20.1	65850000	1995500	0.00946197	34905000	6	0.00978793	150
P25705	ATP5F1A	ATP synthase subunit alpha, mitochondrial OS=Homo sapiens OX=9606 GN=ATP5F1A PE=1 SV=1	59.751	553	K7ERX7;K7EJP1;K7EK77;K7EQH4;K7ESA0;K7ENJ4	By MS/MS	7	7	17.2	32733000	909240	0.0043113	19573000	5	0.00904159	268
P61978	HNRNPK	Heterogeneous nuclear ribonucleoprotein K OS=Homo sapiens OX=9606 GN=HNRNPK PE=1 SV=1	50.976	463	Q5T6W2;S4R359;S4R457	By MS/MS	9	9	27.2	59027000	2270300	0.010765	34748000	5	0.0107991	394
P62081	RPS7	40S ribosomal protein S7 OS=Homo sapiens OX=9606 GN=RPS7 PE=1 SV=1	22.127	194	B5MCP9;A0A2R8Y623	By MS/MS	8	8	53.6	216720000	21672000	0.102761	163950000	7	0.0360825	396
P62241	RPS8	40S ribosomal protein S8 OS=Homo sapiens OX=9606 GN=RPS8 PE=1 SV=2	24.205	208	Q5JR95	By MS/MS	7	7	41.3	317050000	28823000	0.136669	204420000	5	0.0240385	399
Q8N3R9	MPP5	MAGUK p55 subfamily member 5 OS=Homo sapiens OX=9606 GN=MPP5 PE=1 SV=3	77.294	675	G3V2B0;G3V2H1	By MS/MS	8	8	18.7	25805000	600110	0.00284551	14803000	9	0.0133333	668
Q9BU76	MMTAG2	Multiple myeloma tumor-associated protein 2 OS=Homo sapiens OX=9606 GN=MMTAG2 PE=1 SV=1	29.412	263		By MS/MS	7	7	29.7	276680000	16275000	0.0771704	175490000	6	0.0228137	774
Q9H6F5	CCDC86	Coiled-coil domain-containing protein 86 OS=Homo sapiens OX=9606 GN=CCDC86 PE=1 SV=1	40.236	360	H0YG79	By MS/MS	6	6	21.9	80144000	3816400	0.0180961	48459000	5	0.0138889	817
Q9H6R0	DHX33	ATP-dependent RNA helicase DHX33 OS=Homo sapiens OX=9606 GN=DHX33 PE=1 SV=2	78.874	707	I3L1L6;Q05BE5;I3L0M5	By MS/MS	7	7	12	23125000	513890	0.00243669	14522000	5	0.00707214	818
Q9NV31	IMP3	U3 small nucleolar ribonucleoprotein protein IMP3 OS=Homo sapiens OX=9606 GN=IMP3 PE=1 SV=1	21.85	184		By MS/MS	7	7	52.7	107300000	9754200	0.0462511	61442000	7	0.0380435	856
C9JXB8	RPL24	60S ribosomal protein L24 OS=Homo sapiens OX=9606 GN=RPL24 PE=1 SV=1	14.369	121	C9JNW5;P83731	By MS/MS	5	5	33.9	535170000	76452000	0.362509	304340000	7	0.0578512	469
D6RAN4	RPL9	60S ribosomal protein L9 (Fragment) OS=Homo sapiens OX=9606 GN=RPL9 PE=1 SV=8	20.775	181	P32969;H0Y9R4;A0A2R8Y5Y7;H0Y9V9;E7ESE0	By MS/MS	5	5	37.6	48904000	4890400	0.0231886	30940000	6	0.0331492	287
E9PRG8	C11orf98	Uncharacterized protein C11orf98 OS=Homo sapiens OX=9606 GN=C11orf98 PE=4 SV=2	14.234	123	E9PLD3;A0A494BXY3	By MS/MS	7	7	46.3	266860000	33357000	0.158167	139090000	6	0.0487805	55
H3BV80	RNPS1	RNA-binding protein with serine-rich domain 1 OS=Homo sapiens OX=9606 GN=RNPS1 PE=1 SV=2	24.561	211	H3BMM9;H3BTC0;Q15287;H3BPG5;H3BMS0	By MS/MS	4	4	29.9	42106000	4210600	0.0199652	24988000	2	0.00947867	554
P06576	ATP5F1B	ATP synthase subunit beta, mitochondrial OS=Homo sapiens OX=9606 GN=ATP5F1B PE=1 SV=3	56.56	529	H0YH81;F8W079;F8W0P7;H0YI37	By MS/MS	8	8	22.9	12522000	417400	0.00197917	7725600	5	0.0094518	180
P46783	RPS10	40S ribosomal protein S10 OS=Homo sapiens OX=9606 GN=RPS10 PE=1 SV=1	18.898	165	A0A2R8Y6L3;F6U211;Q9NQ39;A0A2R8Y7H1;A0A2R8YFH6;A0A1W2PQS6;S4R435	By MS/MS	5	5	29.1	115510000	9625400	0.0456403	77673000	5	0.030303	325
P62277	RPS13	40S ribosomal protein S13 OS=Homo sapiens OX=9606 GN=RPS13 PE=1 SV=2	17.222	151	J3KMX5;E9PS50	By MS/MS	5	5	33.8	1066100000	96917000	0.459547	711870000	6	0.0397351	407
P84090	ERH	Enhancer of rudimentary homolog OS=Homo sapiens OX=9606 GN=ERH PE=1 SV=1	12.259	104	G3V279	By MS/MS	5	5	50	592140000	98691000	0.467959	361200000	6	0.0576923	471
Q06830	PRDX1	Peroxiredoxin-1 OS=Homo sapiens OX=9606 GN=PRDX1 PE=1 SV=1	22.11	199	A0A0A0MSI0;A0A0A0MRQ5;H7C3T4;Q13162	By MS/MS	9	8	59.8	155470000	10365000	0.0491473	86502000	6	0.0301508	492
Q12962	TAF10	Transcription initiation factor TFIID subunit 10 OS=Homo sapiens OX=9606 GN=TAF10 PE=1 SV=1	21.711	218	A0A087WWP5	By MS/MS	5	5	38.5	212960000	30423000	0.144255	137450000	6	0.0275229	507
Q49A26	GLYR1	Putative oxidoreductase GLYR1 OS=Homo sapiens OX=9606 GN=GLYR1 PE=1 SV=4	60.547	553	K7EMM8;K7EQB2	By MS/MS	5	5	13.4	24579000	744830	0.00353173	14942000	5	0.00904159	590
A0A0D9SEI3	CDK11B	Cyclin-dependent kinase 11B OS=Homo sapiens OX=9606 GN=CDK11B PE=1 SV=1	89.438	772	A0A0D9SER5;A0A0D9SEN2;P21127;Q5QPR4;Q5QPR3;Q9UQ88;Q13882	By MS/MS	8	8	13.6	22164000	481830	0.00228467	14280000	7	0.00906736	249
P17010	ZFX	Zinc finger X-chromosomal protein OS=Homo sapiens OX=9606 GN=ZFX PE=2 SV=2	90.522	805	E9PEP7;P08048	By MS/MS	6	6	13.7	46125000	1487900	0.00705511	28860000	7	0.00869565	233
P30153	PPP2R1A	Serine/threonine-protein phosphatase 2A 65 kDa regulatory subunit A alpha isoform OS=Homo sapiens OX=9606 GN=PPP2R1A PE=1 SV=4	65.309	589	B3KQV6;C9J9C1;E9PH38;H0YDG7;P30154	By MS/MS	7	7	17.1	75720000	1941500	0.00920592	55846000	5	0.00848896	280
P63244	RACK1	Receptor of activated protein C kinase 1 OS=Homo sapiens OX=9606 GN=RACK1 PE=1 SV=3	35.077	317	J3KPE3;H0YAF8;D6RAC2;D6RHH4;D6REE5;D6R9L0;H0Y8W2;D6R9Z1;H0YAM7;D6RFZ9;D6RFX4;D6RBD0;H0Y8R5;D6RF23;E9PD14;D6RAU2;D6RHJ5;D6RGK8;D6R909;H0Y9P0;D6RDI0	By MS/MS	8	8	41	28810000	1309500	0.0062092	19882000	5	0.0157729	446
Q8IY37	DHX37	Probable ATP-dependent RNA helicase DHX37 OS=Homo sapiens OX=9606 GN=DHX37 PE=1 SV=1	129.545	1157	F5H3Y4	By MS/MS	8	8	9.2	25941000	381480	0.00180885	15778000	3	0.00259291	659
Q9H501	ESF1	ESF1 homolog OS=Homo sapiens OX=9606 GN=ESF1 PE=1 SV=1	98.796	851	A0A087WX71	By MS/MS	8	8	12.8	39261000	872470	0.00413695	23907000	6	0.00705053	813
Q9HD33	MRPL47	39S ribosomal protein L47, mitochondrial OS=Homo sapiens OX=9606 GN=MRPL47 PE=1 SV=2	29.45	250		By MS/MS	5	5	19.6	115330000	6784300	0.0321688	63517000	5	0.02	841
Q9Y462	ZNF711	Zinc finger protein 711 OS=Homo sapiens OX=9606 GN=ZNF711 PE=1 SV=2	86.245	761		By MS/MS	6	6	12.7	53238000	1478800	0.00701196	30480000	8	0.0105125	952
X6RFN3	RNF2	E3 ubiquitin-protein ligase RING2 (Fragment) OS=Homo sapiens OX=9606 GN=RNF2 PE=1 SV=2	27.278	245	Q99496	By MS/MS	7	5	40.4	90641000	6972400	0.0330607	50737000	6	0.0244898	752
A8MXP9	MATR3	Matrin-3 OS=Homo sapiens OX=9606 GN=MATR3 PE=1 SV=1	99.967	895	P43243;A0A0R4J2E8;D6REM6;D6R991;B3KM87;D6RBI2;H0Y8T4;D6RE02;D6RIA2;Q68E03;D6RAM9;D6RAY2;D6RB45;A0A1B0GX04;D6R8Z5;D6REK4;D6RCM3;D6RBS2;D6R9F3;D6RBK5	By MS/MS	8	8	14.1	23012000	469630	0.00222682	17709000	3	0.00335196	315
B1ANR0	PABPC4	Polyadenylate-binding protein OS=Homo sapiens OX=9606 GN=PABPC4 PE=1 SV=1	67.971	615	Q13310;H0Y5F5;H0YEU6;H0YEQ8;H0YCC8;B1ANR1;P0CB38	By MS/MS	15	6	28.6	85973000	2204400	0.0104525	46685000	6	0.0097561	515
F1T0B3	DDX1	ATP-dependent RNA helicase DDX1 OS=Homo sapiens OX=9606 GN=DDX1 PE=1 SV=1	73.915	659	A0A087X2G1;Q92499	By MS/MS	7	7	17.3	22907000	520610	0.00246855	12444000	5	0.00758725	706
G5E9E7	TJP1	Tight junction protein 1 (Zona occludens 1), isoform CRA_e OS=Homo sapiens OX=9606 GN=TJP1 PE=1 SV=1	189.676	1692	Q07157;G3V1L9;A0A087X0K9;H0YKB1;H0Y3R8	By MS/MS	10	10	8.3	80252000	764310	0.00362409	30076000	6	0.0035461	495
K7ES61	MRPL4	39S ribosomal protein L4, mitochondrial (Fragment) OS=Homo sapiens OX=9606 GN=MRPL4 PE=1 SV=1	33.792	300	Q9BYD3;X6RAY8;K7ELQ0;K7EJ73;K7EKI4;K7ELF1	By MS/MS	5	5	28.3	20370000	1198300	0.00568193	13283000	5	0.0166667	789
P18085	ARF4	ADP-ribosylation factor 4 OS=Homo sapiens OX=9606 GN=ARF4 PE=1 SV=3	20.511	180	C9JPM4;C9JAK5;F5H0C7;C9J1Z8;P84085;F5H423;U3KQF2;F5H1V1;F5H6T5;F8WDB3	By MS/MS	6	3	49.4	18475000	1539600	0.00730025	11472000	4	0.0222222	239
P23246	SFPQ	Splicing factor, proline- and glutamine-rich OS=Homo sapiens OX=9606 GN=SFPQ PE=1 SV=2	76.149	707	H0Y9K7	By MS/MS	8	8	17.8	71168000	1976900	0.00937378	43728000	3	0.00424328	258
P62851	RPS25	40S ribosomal protein S25 OS=Homo sapiens OX=9606 GN=RPS25 PE=1 SV=1	13.742	125		By MS/MS	4	4	24	929870000	154980000	0.734862	558220000	6	0.048	424
P67775	PPP2CA	Serine/threonine-protein phosphatase 2A catalytic subunit alpha isoform OS=Homo sapiens OX=9606 GN=PPP2CA PE=1 SV=1	35.594	309	P62714;H0YC23;E5RHC1;H0YBN9;E5RFI3;E5RHP4;E7ESG8;H3BV22;H3BTA2;P60510	By MS/MS	5	5	26.9	12180000	676660	0.00320849	12132000	5	0.0161812	416
Q07021	C1QBP	Complement component 1 Q subcomponent-binding protein, mitochondrial OS=Homo sapiens OX=9606 GN=C1QBP PE=1 SV=1	31.362	282	I3L3Q7;I3L3B0	By MS/MS	6	6	31.6	118780000	8484500	0.0402306	63548000	6	0.0212766	494
Q15393	SF3B3	Splicing factor 3B subunit 3 OS=Homo sapiens OX=9606 GN=SF3B3 PE=1 SV=4	135.577	1217	J3QRB2;J3QL37	By MS/MS	6	6	7	13505000	225080	0.00106725	8101700	4	0.00328677	561
Q8IXM3	MRPL41	39S ribosomal protein L41, mitochondrial OS=Homo sapiens OX=9606 GN=MRPL41 PE=1 SV=1	15.383	137		By MS/MS	4	4	47.4	50247000	8374500	0.039709	27953000	5	0.0364964	657
Q8IZL8	PELP1	Proline-, glutamic acid- and leucine-rich protein 1 OS=Homo sapiens OX=9606 GN=PELP1 PE=1 SV=2	119.7	1130	C9JFV4;E7EV54;I3L445;I3L4P1;I3L1P4;I3L4M7	By MS/MS	7	7	11.9	24102000	587860	0.00278743	15449000	4	0.00353982	663
Q92747	ARPC1A	Actin-related protein 2/3 complex subunit 1A OS=Homo sapiens OX=9606 GN=ARPC1A PE=2 SV=2	41.569	370		By MS/MS	16	5	55.4	126410000	5496000	0.0260601	71342000	7	0.0189189	710
Q9C086	INO80B	INO80 complex subunit B OS=Homo sapiens OX=9606 GN=INO80B PE=1 SV=2	38.637	356	J3KQ70;F8WCL7;B8ZZ93;B8ZZH7;H7C171;C9JKY0	By MS/MS	7	7	29.8	45763000	2408600	0.0114208	28010000	6	0.0168539	796
Q9NYF8	BCLAF1	Bcl-2-associated transcription factor 1 OS=Homo sapiens OX=9606 GN=BCLAF1 PE=1 SV=2	106.122	920	A0A1W2PQ43;E9PK09;E9PQN2;E9PKI6;E9PK91;E9PJA7;H0YF14;H0YF00	By MS/MS	8	7	12.8	215920000	4318400	0.0204764	113840000	8	0.00869565	874
Q9NYL9	TMOD3	Tropomodulin-3 OS=Homo sapiens OX=9606 GN=TMOD3 PE=1 SV=1	39.595	352	H0YKU1;H0YNJ8;H0YNU8	By MS/MS	7	7	26.1	190350000	8275900	0.0392415	83902000	8	0.0227273	875
E7ENR5	IMP4	U3 small nucleolar ribonucleoprotein protein IMP4 (Fragment) OS=Homo sapiens OX=9606 GN=IMP4 PE=1 SV=1	27.091	236	H0Y714;Q96G21;B9A008;B8ZZ47	By MS/MS	5	5	30.1	80441000	4731800	0.0224366	43979000	5	0.0211864	727
F8VWS0	RPLP0	60S acidic ribosomal protein P0 OS=Homo sapiens OX=9606 GN=RPLP0 PE=1 SV=1	30.456	281	P05388;G3V210;F8VW21;F8VU65;F8VQY6;F8VPE8;F8VRK7;F8VZS0;Q8NHW5;F8VS58;F8W1K8;F8VWV4	By MS/MS	7	7	39.9	63251000	3513900	0.0166617	36149000	4	0.0142349	175
G3V529	DDX24	RNA helicase OS=Homo sapiens OX=9606 GN=DDX24 PE=1 SV=1	91.481	816	Q9GZR7;F5GYL3;A0A1W2PRR2;A0A087WXU8	By MS/MS	7	7	14.8	20125000	402500	0.00190852	13610000	6	0.00735294	800
H0YMF4	RPL28	60S ribosomal protein L28 OS=Homo sapiens OX=9606 GN=RPL28 PE=1 SV=1	12.39	112	P46779;H0YKD8;H0YLP6	By MS/MS	5	5	42	232110000	21101000	0.100054	132450000	6	0.0535714	322
P04406	GAPDH	Glyceraldehyde-3-phosphate dehydrogenase OS=Homo sapiens OX=9606 GN=GAPDH PE=1 SV=3	36.053	335	E7EUT5	By MS/MS	5	5	26	12821000	674810	0.00319972	10712000	4	0.0119403	164
P18583	SON	Protein SON OS=Homo sapiens OX=9606 GN=SON PE=1 SV=4	263.83	2426	J3QSZ5;H7C1M2	By MS/MS	6	6	4	19165000	233720	0.00110822	10671000	5	0.00206101	240
P20719	HOXA5	Homeobox protein Hox-A5 OS=Homo sapiens OX=9606 GN=HOXA5 PE=1 SV=2	29.345	270	V9GYH0;I3L383;P09629;Q00444;P31268;P31267;P09630;I3L3R1;P31273;P17481;P31274;P09067;P28356	By MS/MS	6	5	48.9	64358000	4950600	0.023474	36819000	5	0.0185185	248
P30050	RPL12	60S ribosomal protein L12 OS=Homo sapiens OX=9606 GN=RPL12 PE=1 SV=1	17.819	165		By MS/MS	5	5	44.8	37763000	3433000	0.0162781	23660000	5	0.030303	279
P42677	RPS27	40S ribosomal protein S27 OS=Homo sapiens OX=9606 GN=RPS27 PE=1 SV=3	9.461	84	Q71UM5;H0YMV8;C9J1C5;C9JLI6	By MS/MS	4	4	39.3	139690000	27938000	0.132472	89523000	4	0.047619	313
P60866	RPS20	40S ribosomal protein S20 OS=Homo sapiens OX=9606 GN=RPS20 PE=1 SV=1	13.373	119	E5RJX2;E5RIP1;G3XAN0	By MS/MS	4	4	28.6	436940000	72823000	0.345302	291250000	4	0.0336134	380
P62140	PPP1CB	Serine/threonine-protein phosphatase PP1-beta catalytic subunit OS=Homo sapiens OX=9606 GN=PPP1CB PE=1 SV=3	37.187	327	E7ETD8;C9J9S3;C9JP48	By MS/MS	13	4	48.3	43867000	2308800	0.0109475	26600000	4	0.0122324	398
P62258	YWHAE	14-3-3 protein epsilon OS=Homo sapiens OX=9606 GN=YWHAE PE=1 SV=1	29.174	255	K7EM20;B4DJF2;I3L3T1;I3L0W5	By MS/MS	7	5	34.9	42013000	2334100	0.0110675	21581000	6	0.0235294	402
P62899	RPL31	60S ribosomal protein L31 OS=Homo sapiens OX=9606 GN=RPL31 PE=1 SV=1	14.463	125	H7C2W9;C9JU56;B7Z4E3;B7Z4C8;B8ZZK4	By MS/MS	6	6	45.6	764160000	109170000	0.517646	416290000	4	0.032	431
Q15233	NONO	Non-POU domain-containing octamer-binding protein OS=Homo sapiens OX=9606 GN=NONO PE=1 SV=4	54.232	471	C9JYS8;C9IZL7;H7C367;C9J4X2	By MS/MS	5	5	19.5	23226000	893310	0.00423577	11866000	7	0.014862	553
Q16594	TAF9	Transcription initiation factor TFIID subunit 9 OS=Homo sapiens OX=9606 GN=TAF9 PE=1 SV=1	28.974	264	D6RIE8;D6RGK3;D6RIV9;D6RIY1;D6RHW1	By MS/MS	13	5	61.4	47615000	2380800	0.0112889	27438000	4	0.0151515	576
Q5JXI8	FHL1	Four and a half LIM domains protein 1 (Fragment) OS=Homo sapiens OX=9606 GN=FHL1 PE=1 SV=1	29.161	257	A0A494C0D6;Q13642;Q5JXH8;Q5JXH7;Q5JXI3;A0A0D9SFI6;A0A0D9SFB0;Q5JXH9;A0A0D9SFZ9;Q5JXI2;A0A0D9SGB2;Q5JXI0	By MS/MS	5	5	30	32261000	2016300	0.0095606	19322000	5	0.0194553	525
Q8N0Z3	SPICE1	Spindle and centriole-associated protein 1 OS=Homo sapiens OX=9606 GN=SPICE1 PE=1 SV=1	96.264	855	C9IZF0;C9J5T2;H7C5N4	By MS/MS	7	7	11.6	15138000	302770	0.00143563	9913900	6	0.00701754	666
Q8N5N7	MRPL50	39S ribosomal protein L50, mitochondrial OS=Homo sapiens OX=9606 GN=MRPL50 PE=1 SV=2	18.325	158		By MS/MS	6	6	48.1	127760000	11615000	0.0550743	80064000	5	0.0316456	674
Q96C00	ZBTB9	Zinc finger and BTB domain-containing protein 9 OS=Homo sapiens OX=9606 GN=ZBTB9 PE=1 SV=1	50.602	473	A0A087X1Z5;A0A087X1K1	By MS/MS	6	6	19	108420000	4713800	0.0223512	54806000	6	0.012685	718
Q96EY1	DNAJA3	DnaJ homolog subfamily A member 3, mitochondrial OS=Homo sapiens OX=9606 GN=DNAJA3 PE=1 SV=2	52.489	480	I3L1T6	By MS/MS	6	6	16.7	23694000	987230	0.0046811	13146000	6	0.0125	724
Q99880	H2BC13	Histone H2B type 1-L OS=Homo sapiens OX=9606 GN=H2BC13 PE=1 SV=3	13.952	126	Q99879;Q99877;Q93079;Q5QNW6;P62807;P58876;P57053;O60814;U3KQK0;Q96A08;A0A2R8Y619	By MS/MS	4	1	35.7	1270400000	115490000	0.547614	805020000	4	0.031746	119
Q9BQI0	AIF1L	Allograft inflammatory factor 1-like OS=Homo sapiens OX=9606 GN=AIF1L PE=1 SV=1	17.068	150	A6PVM9;Q5JUP3	By MS/MS	4	4	27.3	103980000	7998600	0.0379266	57209000	6	0.04	763
Q9BVS4	RIOK2	Serine/threonine-protein kinase RIO2 OS=Homo sapiens OX=9606 GN=RIOK2 PE=1 SV=2	63.283	552	H0Y919;H0Y8R4	By MS/MS	8	8	23.2	36950000	1319600	0.00625709	21528000	7	0.0126812	784
Q9H089	LSG1	Large subunit GTPase 1 homolog OS=Homo sapiens OX=9606 GN=LSG1 PE=1 SV=2	75.225	658	F8WFC6;H7C2X7	By MS/MS	7	7	16	27417000	609260	0.0028889	16874000	4	0.00607903	802
Q9HCS7	XAB2	Pre-mRNA-splicing factor SYF1 OS=Homo sapiens OX=9606 GN=XAB2 PE=1 SV=2	100.01	855		By MS/MS	6	6	8.1	25784000	468800	0.00222289	11798000	4	0.00467836	840
Q9NUL7	DDX28	Probable ATP-dependent RNA helicase DDX28 OS=Homo sapiens OX=9606 GN=DDX28 PE=1 SV=2	59.581	540		By MS/MS	6	6	20.2	22426000	659600	0.0031276	12513000	5	0.00925926	855
Q9NXE8	CWC25	Pre-mRNA-splicing factor CWC25 homolog OS=Homo sapiens OX=9606 GN=CWC25 PE=1 SV=1	49.647	425		By MS/MS	5	5	17.2	36958000	1606900	0.00761937	21944000	5	0.0117647	871
E5RJR5	SKP1	S-phase kinase-associated protein 1 OS=Homo sapiens OX=9606 GN=SKP1 PE=1 SV=1	18.72	163	P63208;E5RGM3;E7ERH2;F8W8N3;E5RI56	By MS/MS	4	4	33.1	48388000	4032300	0.0191198	30246000	5	0.0306748	443
O60884	DNAJA2	DnaJ homolog subfamily A member 2 OS=Homo sapiens OX=9606 GN=DNAJA2 PE=1 SV=1	45.746	412	A0A087WT48	By MS/MS	5	5	18.4	223140000	8925500	0.0423216	63270000	3	0.00728155	120
P49411	TUFM	Elongation factor Tu, mitochondrial OS=Homo sapiens OX=9606 GN=TUFM PE=1 SV=2	49.542	452	H3BNU3	By MS/MS	7	7	22.6	59720000	1866200	0.00884888	33934000	4	0.00884956	338
P62318	SNRPD3	Small nuclear ribonucleoprotein Sm D3 OS=Homo sapiens OX=9606 GN=SNRPD3 PE=1 SV=1	13.916	126	H3BT13	By MS/MS	4	4	47.6	52082000	5786800	0.027439	32228000	3	0.0238095	413
P62937	PPIA	Peptidyl-prolyl cis-trans isomerase A OS=Homo sapiens OX=9606 GN=PPIA PE=1 SV=2	18.012	165	F8WE65;C9J5S7;E5RIZ5;A0A0H2UH34;Q9Y536;P0DN26;F5H284;A0A0B4J2A2;A0A075B767;A0A075B759	By MS/MS	4	4	31.5	61624000	4401700	0.0208713	20560000	6	0.0363636	436
Q13610	PWP1	Periodic tryptophan protein 1 homolog OS=Homo sapiens OX=9606 GN=PWP1 PE=1 SV=1	55.828	501	B4DJV5;F8VZ56	By MS/MS	7	7	22	77279000	3091200	0.0146574	40164000	8	0.0159681	524
Q5JY65	CRNKL1	Crooked neck-like protein 1 OS=Homo sapiens OX=9606 GN=CRNKL1 PE=1 SV=1	99.173	836	Q9BZJ0	By MS/MS	7	7	8.5	26708000	485600	0.00230255	15835000	4	0.00478469	794
Q8N5F7	NKAP	NF-kappa-B-activating protein OS=Homo sapiens OX=9606 GN=NKAP PE=1 SV=1	47.138	415	A0A494C050;Q5M9Q1	By MS/MS	9	9	27.7	65345000	3267200	0.0154919	33636000	4	0.00963855	671
Q96N67	DOCK7	Dedicator of cytokinesis protein 7 OS=Homo sapiens OX=9606 GN=DOCK7 PE=1 SV=4	242.561	2140	A0A1B0GWE0;A0A1B0GUE9;A0A0C4DGY6;A0A1B0GVW2;A0A0U1RR97;A2A369;Q8NF50	By MS/MS	11	11	7.3	31879000	257090	0.00121903	16371000	10	0.0046729	740
Q9BRD0	BUD13	BUD13 homolog OS=Homo sapiens OX=9606 GN=BUD13 PE=1 SV=1	70.521	619	H7C462	By MS/MS	7	7	12.4	52866000	1174800	0.0055705	32397000	5	0.00807754	765
Q9NVI7	ATAD3A	ATPase family AAA domain-containing protein 3A OS=Homo sapiens OX=9606 GN=ATAD3A PE=1 SV=2	71.369	634	Q5SV16	By MS/MS	6	2	11.2	18024000	419170	0.00198756	10048000	5	0.00788644	857
Q9NW75	GPATCH2	G patch domain-containing protein 2 OS=Homo sapiens OX=9606 GN=GPATCH2 PE=1 SV=1	58.944	528		By MS/MS	7	7	20.6	25035000	807580	0.00382927	14311000	7	0.0132576	862
Q9NWU5	MRPL22	39S ribosomal protein L22, mitochondrial OS=Homo sapiens OX=9606 GN=MRPL22 PE=1 SV=1	23.641	206	E7ESL0;J3KQY1	By MS/MS	5	5	32	32901000	2193400	0.0104003	18954000	5	0.0242718	865
Q9ULJ8	PPP1R9A	Neurabin-1 OS=Homo sapiens OX=9606 GN=PPP1R9A PE=1 SV=2	123.342	1098		By MS/MS	10	10	14.7	23546000	444270	0.00210658	11487000	11	0.0100182	911
Q9Y3A4	RRP7A	Ribosomal RNA-processing protein 7 homolog A OS=Homo sapiens OX=9606 GN=RRP7A PE=1 SV=2	32.334	280		By MS/MS	7	7	33.9	48972000	3060800	0.0145133	28072000	5	0.0178571	940
C9J4Z3	RPL37A	60S ribosomal protein L37a OS=Homo sapiens OX=9606 GN=RPL37A PE=1 SV=1	7.624	68	P61513;M0R0A1;Q6P4E4;E9PEL3;M0R2L6;G5E9R3;A6NKH3	By MS/MS	3	3	55.9	91452000	22863000	0.108408	55519000	4	0.0588235	389
F8WAJ0	DDX31	RNA helicase OS=Homo sapiens OX=9606 GN=DDX31 PE=1 SV=2	83.516	746	Q9H8H2	By MS/MS	7	7	12.3	19357000	420810	0.00199534	11070000	2	0.00268097	822
J3QR09	RPL19	Ribosomal protein L19 OS=Homo sapiens OX=9606 GN=RPL19 PE=1 SV=1	23.135	193	J3KTE4;P84098	By MS/MS	5	5	25.9	132720000	14746000	0.0699204	79411000	5	0.0259067	472
O43447	PPIH	Peptidyl-prolyl cis-trans isomerase H OS=Homo sapiens OX=9606 GN=PPIH PE=1 SV=1	19.208	177	C9JQD4;H0YEL5;A6NM32	By MS/MS	7	7	53.1	88503000	6321700	0.0299753	55204000	4	0.0225989	103
O95478	NSA2	Ribosome biogenesis protein NSA2 homolog OS=Homo sapiens OX=9606 GN=NSA2 PE=1 SV=1	30.065	260	A0A0A0MQZ6;H0YAI9	By MS/MS	6	6	30.4	130680000	10890000	0.0516366	78978000	4	0.0153846	145
P12236	SLC25A6	ADP/ATP translocase 3 OS=Homo sapiens OX=9606 GN=SLC25A6 PE=1 SV=4	32.866	298		By MS/MS	9	1	31.2	30322000	1378300	0.00653542	18272000	3	0.0100671	216
P12532	CKMT1A	Creatine kinase U-type, mitochondrial OS=Homo sapiens OX=9606 GN=CKMT1A PE=1 SV=1	47.037	417	F8WCN3;P17540;C9JSQ1;C9J995;C9J8F6;C9JJX8;A0A2R8YDP2;P68400;Q8NEV1;E7EU96;A0A2R8YD58;A0A2R8YFU2;A0A2R8YF43;A0A2R8Y5A0;V9GY80;P19784;H3BSA1;C9JT96;A0A2R8Y4D6;C9J6W7;V9GYA2;H3BNI9;A0A2R8YEW1;A0A2R8YCK2;A0A2R8Y4H0	By MS/MS	6	6	18	15465000	572790	0.00271597	7903600	2	0.00479616	218
P13639	EEF2	Elongation factor 2 OS=Homo sapiens OX=9606 GN=EEF2 PE=1 SV=4	95.338	858		By MS/MS	5	5	9.9	18109000	341690	0.00162018	9025600	5	0.00582751	221
P39023	RPL3	60S ribosomal protein L3 OS=Homo sapiens OX=9606 GN=RPL3 PE=1 SV=2	46.109	403	G5E9G0;H7C3M2;B5MCW2;H7C422;F8WCR1;Q92901	By MS/MS	6	6	21.8	131750000	6273600	0.0297472	85617000	4	0.00992556	307
P61353	RPL27	60S ribosomal protein L27 OS=Homo sapiens OX=9606 GN=RPL27 PE=1 SV=2	15.798	136	K7ELC7	By MS/MS	4	4	36.8	135770000	22628000	0.107294	75990000	4	0.0294118	388
P62906	RPL10A	60S ribosomal protein L10a OS=Homo sapiens OX=9606 GN=RPL10A PE=1 SV=2	24.831	217		By MS/MS	5	5	29	52879000	4067600	0.0192872	33822000	5	0.0230415	432
Q13263	TRIM28	Transcription intermediary factor 1-beta OS=Homo sapiens OX=9606 GN=TRIM28 PE=1 SV=5	88.55	835	M0R0K9;M0R2I3;M0R3C0	By MS/MS	6	6	17.2	17036000	473230	0.00224389	10267000	6	0.00718563	514
Q2NL82	TSR1	Pre-rRNA-processing protein TSR1 homolog OS=Homo sapiens OX=9606 GN=TSR1 PE=1 SV=1	91.81	804	I3L1Q5	By MS/MS	6	6	11.6	25447000	687750	0.00326107	12965000	5	0.00621891	581
Q92804	TAF15	TATA-binding protein-associated factor 2N OS=Homo sapiens OX=9606 GN=TAF15 PE=1 SV=1	61.83	592	A0A075B7D9;A0A075B7F4	By MS/MS	4	2	12.7	27580000	725790	0.00344145	16532000	4	0.00675676	712
Q9BRT6	LLPH	Protein LLP homolog OS=Homo sapiens OX=9606 GN=LLPH PE=1 SV=1	15.225	129		By MS/MS	4	4	29.5	108520000	21705000	0.102918	67763000	4	0.0310078	768
Q9H2H8	PPIL3	Peptidyl-prolyl cis-trans isomerase-like 3 OS=Homo sapiens OX=9606 GN=PPIL3 PE=1 SV=1	18.155	161	B8ZZ77;H7BZ14;C9K058;F8WC82;C9J4N2	By MS/MS	5	5	41.6	39695000	3053400	0.0144782	21831000	3	0.0186335	807
Q9H9F9	ACTR5	Actin-related protein 5 OS=Homo sapiens OX=9606 GN=ACTR5 PE=1 SV=2	68.298	607		By MS/MS	5	5	11.9	28653000	1023300	0.00485214	14849000	5	0.00823723	827
Q9P2M7	CGN	Cingulin OS=Homo sapiens OX=9606 GN=CGN PE=1 SV=2	136.386	1197	A6PVU7;A2A3M4	By MS/MS	8	8	8.6	33919000	368690	0.0017482	17526000	5	0.00417711	888
Q9Y3I0	RTCB	RNA-splicing ligase RtcB homolog OS=Homo sapiens OX=9606 GN=RTCB PE=1 SV=1	55.21	505		By MS/MS	5	5	13.5	25647000	884390	0.00419347	16255000	4	0.00792079	948
G3XAC6	RBM39	RNA-binding protein 39 OS=Homo sapiens OX=9606 GN=RBM39 PE=1 SV=1	48.024	423	Q14498;A0A0U1RQH7;Q5QP23;H0Y4X3;A0A0U1RQW2;Q5QP22;F8WF24;F2Z3E6;F2Z2Z5;F8WF73;A8MYG5	By MS/MS	5	5	17	19768000	898540	0.00426057	9264300	4	0.00945626	538
O00411	POLRMT	DNA-directed RNA polymerase, mitochondrial OS=Homo sapiens OX=9606 GN=POLRMT PE=1 SV=2	138.62	1230	K7EMH3	By MS/MS	5	5	7.6	13453000	192180	0.000911251	8398000	5	0.00406504	61
O95639	CPSF4	Cleavage and polyadenylation specificity factor subunit 4 OS=Homo sapiens OX=9606 GN=CPSF4 PE=1 SV=1	30.255	269	C9JEV9;B7Z7B0;C9K0K2;H7C016;H7C419;F8WEL7;H9KVA5;A6NMK7	By MS/MS	7	7	36.8	21482000	1130600	0.00536092	12946000	6	0.0223048	147
P0DMU9	CT45A10	Cancer/testis antigen family 45 member A10 OS=Homo sapiens OX=9606 GN=CT45A10 PE=1 SV=1	21.146	189	Q5DJT8;P0DMV2;P0DMV1;Q8NHU0;Q5HYN5;P0DMV0;P0DMU8;P0DMU7	By MS/MS	5	5	38.6	69778000	6343400	0.0300782	42189000	6	0.031746	204
P35226	BMI1	Polycomb complex protein BMI-1 OS=Homo sapiens OX=9606 GN=BMI1 PE=1 SV=2	36.949	326	R4GMX3;Q5T8Z4;Q5T8Z6;Q5T8Z2;A0A087X259;J3KT13;P35227	By MS/MS	4	4	19.6	57226000	3815100	0.0180899	36526000	4	0.0122699	290
P47813	EIF1AX	Eukaryotic translation initiation factor 1A, X-chromosomal OS=Homo sapiens OX=9606 GN=EIF1AX PE=1 SV=2	16.46	144	O14602;X6RAC9;A6NJH9	By MS/MS	5	5	34.7	57205000	5720500	0.0271246	32733000	4	0.0277778	328
P62316	SNRPD2	Small nuclear ribonucleoprotein Sm D2 OS=Homo sapiens OX=9606 GN=SNRPD2 PE=1 SV=1	13.527	118	K7ERG4;K7EJB5	By MS/MS	6	6	46.6	41372000	5171600	0.0245219	21791000	3	0.0254237	412
P63167	DYNLL1	Dynein light chain 1, cytoplasmic OS=Homo sapiens OX=9606 GN=DYNLL1 PE=1 SV=1	10.366	89	F8VXI7;F8VXL2;F8VRV5	By MS/MS	2	1	37.1	118540000	23708000	0.112415	54642000	4	0.0449438	441
P82914	MRPS15	28S ribosomal protein S15, mitochondrial OS=Homo sapiens OX=9606 GN=MRPS15 PE=1 SV=1	29.842	257		By MS/MS	4	4	15.2	28801000	1600100	0.00758712	21416000	4	0.0155642	465
Q00325	SLC25A3	Phosphate carrier protein, mitochondrial OS=Homo sapiens OX=9606 GN=SLC25A3 PE=1 SV=2	40.095	362	F8VVM2;F8VZL5;F8VWR4;F8VWQ0	By MS/MS	6	6	19.6	25312000	1332200	0.00631683	14510000	2	0.00552486	476
Q07666	KHDRBS1	KH domain-containing, RNA-binding, signal transduction-associated protein 1 OS=Homo sapiens OX=9606 GN=KHDRBS1 PE=1 SV=1	48.227	443		By MS/MS	3	3	16.7	19965000	950690	0.00450784	10278000	5	0.0112867	496
Q3MHD2	LSM12	Protein LSM12 homolog OS=Homo sapiens OX=9606 GN=LSM12 PE=1 SV=2	21.701	195	K7ELG9	By MS/MS	4	4	32.8	51088000	4257300	0.0201866	32091000	2	0.0102564	586
Q8N3Y1	FBXW8	F-box/WD repeat-containing protein 8 OS=Homo sapiens OX=9606 GN=FBXW8 PE=1 SV=2	67.394	598	A0A499FIY5	By MS/MS	4	4	8.7	21045000	751620	0.00356392	13242000	4	0.00668896	669
Q8WY36	BBX	HMG box transcription factor BBX OS=Homo sapiens OX=9606 GN=BBX PE=1 SV=1	105.13	941	C9JA69;C9J8D0;C9JYU6;C9JZA0	By MS/MS	6	6	9.9	12168000	229590	0.00108864	6873200	4	0.0042508	705
Q9NP97	DYNLRB1	Dynein light chain roadblock-type 1 OS=Homo sapiens OX=9606 GN=DYNLRB1 PE=1 SV=3	10.922	96	Q8TF09;B1AKR6;H3BNG9;H3BPA0;Q7Z4M1;H3BQI1	By MS/MS	3	3	38.5	41211000	6868600	0.0325685	21471000	3	0.03125	846
Q9UNF1	MAGED2	Melanoma-associated antigen D2 OS=Homo sapiens OX=9606 GN=MAGED2 PE=1 SV=2	64.954	606	Q5H909;Q5H907	By MS/MS	3	3	9.6	7522000	221240	0.00104904	6050600	3	0.0049505	921
A0A5H1ZRS9	IGKV2D-29	Immunoglobulin kappa variable 2D-29 OS=Homo sapiens OX=9606 GN=IGKV2D-29 PE=1 SV=1	11.192	102	A2NJV5;A0A0A0MRZ7;A0A075B6S2;A0A5H1ZRS2;A0A087X0Q4;P06310;P01615;A0A075B6S6;A0A075B6P5;P01614;A0A087WW87	By MS/MS	2	2	19.6	443410000	63344000	0.300355	290610000	4	0.0392157	46
D6RA57	TMA16	Translation machinery-associated protein 16 OS=Homo sapiens OX=9606 GN=TMA16 PE=1 SV=1	17.156	144	Q96EY4;H0Y9X1;D6RE67;D6RC31	By MS/MS	3	3	29.2	46611000	6658700	0.0315733	27376000	3	0.0208333	725
F5H6E2	MYO1C	Unconventional myosin-Ic OS=Homo sapiens OX=9606 GN=MYO1C PE=1 SV=1	118.994	1039	O00159;I3L3F5;I3L501;I3L3Y6	By MS/MS	6	6	8.8	18532000	285110	0.00135189	9129400	7	0.00673725	56
F8W1N5	NACA	Nascent polypeptide-associated complex subunit alpha (Fragment) OS=Homo sapiens OX=9606 GN=NACA PE=1 SV=1	7.813	71	F8VZJ2;F8VNW4;F8W0W4;Q13765;H0YHX9;E9PAV3;F8VZ58;Q9BZK3	By MS/MS	3	3	59.2	25696000	5139200	0.0243683	15746000	3	0.0422535	54
G3V1A1	RPL8	60S ribosomal protein L8 OS=Homo sapiens OX=9606 GN=RPL8 PE=1 SV=1	18.169	167	E9PKZ0;P62917;E9PKU4	By MS/MS	2	2	21.6	84104000	9344900	0.0443103	49473000	3	0.0179641	435
M0R3D6	RPL18A	60S ribosomal protein L18a (Fragment) OS=Homo sapiens OX=9606 GN=RPL18A PE=1 SV=1	16.715	141	M0R1A7;M0R117;Q02543;M0R0P7	By MS/MS	3	3	26.2	74682000	7468200	0.0354116	44810000	3	0.0212766	483
O95926	SYF2	Pre-mRNA-splicing factor SYF2 OS=Homo sapiens OX=9606 GN=SYF2 PE=1 SV=1	28.722	243		By MS/MS	5	5	22.6	24283000	1867900	0.00885694	14915000	3	0.0123457	151
P05386	RPLP1	60S acidic ribosomal protein P1 OS=Homo sapiens OX=9606 GN=RPLP1 PE=1 SV=1	11.514	114		By MS/MS	2	2	51.8	31067000	7766800	0.0368275	17083000	3	0.0263158	173
P08579	SNRPB2	U2 small nuclear ribonucleoprotein B'' OS=Homo sapiens OX=9606 GN=SNRPB2 PE=1 SV=1	25.486	225	M0R268;P09012;M0R0G9;M0QXK2;M0R221;M0R2B8;M0QZG7	By MS/MS	5	5	24	38992000	3544700	0.0168077	20882000	3	0.0133333	194
P22061	PCMT1	Protein-L-isoaspartate(D-aspartate) O-methyltransferase OS=Homo sapiens OX=9606 GN=PCMT1 PE=1 SV=4	24.636	227	A0A0A0MRJ6;F6S8N6;A0A3F2YNX8;F8WDT3;F8WAV5;F8WAX2;C9J0F2	By MS/MS	4	4	35.2	28935000	2411300	0.0114336	15076000	3	0.0132159	253
P30414	NKTR	NK-tumor recognition protein OS=Homo sapiens OX=9606 GN=NKTR PE=1 SV=2	165.677	1462	A0A087WYW3;C9JMM5;A8K7K2	By MS/MS	5	5	4.9	32544000	417230	0.00197836	16096000	3	0.00205198	281
P36542	ATP5F1C	ATP synthase subunit gamma, mitochondrial OS=Homo sapiens OX=9606 GN=ATP5F1C PE=1 SV=1	32.996	298		By MS/MS	4	4	13.4	29378000	1728100	0.00819405	17987000	3	0.0100671	298
P46778	RPL21	60S ribosomal protein L21 OS=Homo sapiens OX=9606 GN=RPL21 PE=1 SV=2	18.565	160	G3V1B3;M0R181	By MS/MS	5	5	32.5	239590000	29948000	0.142003	134860000	5	0.03125	321
P52597	HNRNPF	Heterogeneous nuclear ribonucleoprotein F OS=Homo sapiens OX=9606 GN=HNRNPF PE=1 SV=3	45.672	415	A0A1B0GW42	By MS/MS	6	4	20	30559000	1328700	0.00630024	15998000	3	0.00722892	356
Q13523	PRPF4B	Serine/threonine-protein kinase PRP4 homolog OS=Homo sapiens OX=9606 GN=PRPF4B PE=1 SV=3	116.987	1007	H0YDJ3	By MS/MS	3	3	3.7	6791600	123480	0.0005855	8578900	2	0.0019861	520
Q16514	TAF12	Transcription initiation factor TFIID subunit 12 OS=Homo sapiens OX=9606 GN=TAF12 PE=1 SV=1	17.924	161		By MS/MS	5	5	31.7	161810000	17979000	0.0852502	98578000	2	0.0124224	572
Q32MN6	TBP	TATA-box-binding protein OS=Homo sapiens OX=9606 GN=TBP PE=1 SV=1	31.616	288	P20226;H0Y6D8;Q6SJ96	By MS/MS	3	3	17.7	62708000	5700800	0.0270312	34811000	3	0.0104167	245
Q7Z2W9	MRPL21	39S ribosomal protein L21, mitochondrial OS=Homo sapiens OX=9606 GN=MRPL21 PE=1 SV=2	22.815	205	F5H7V8;H3BUY0	By MS/MS	5	5	34.1	15603000	1114500	0.00528457	8718200	5	0.0243902	636
Q86UT8	CCDC84	Coiled-coil domain-containing protein 84 OS=Homo sapiens OX=9606 GN=CCDC84 PE=1 SV=1	37.974	332	E9PJ16;E9PPT8	By MS/MS	4	4	14.5	83836000	4191800	0.0198761	46393000	3	0.00903614	644
Q8IXQ4	GPALPP1	GPALPP motifs-containing protein 1 OS=Homo sapiens OX=9606 GN=GPALPP1 PE=1 SV=1	38.142	340	A0A0A0MRI1;A0A087WW86	By MS/MS	5	5	20.6	52072000	2892900	0.0137171	33231000	2	0.00588235	658
Q8N0V3	RBFA	Putative ribosome-binding factor A, mitochondrial OS=Homo sapiens OX=9606 GN=RBFA PE=1 SV=3	38.359	343	K7EIS1	By MS/MS	4	4	21	22274000	1172300	0.00555864	12093000	3	0.00874636	664
Q9BPX5	ARPC5L	Actin-related protein 2/3 complex subunit 5-like protein OS=Homo sapiens OX=9606 GN=ARPC5L PE=1 SV=1	16.941	153		By MS/MS	5	4	58.8	235680000	19640000	0.0931261	130090000	4	0.0261438	759
Q9BYN8	MRPS26	28S ribosomal protein S26, mitochondrial OS=Homo sapiens OX=9606 GN=MRPS26 PE=1 SV=1	24.212	205		By MS/MS	3	3	14.6	27221000	1814800	0.00860516	14853000	4	0.0195122	791
Q9H0A0	NAT10	RNA cytidine acetyltransferase OS=Homo sapiens OX=9606 GN=NAT10 PE=1 SV=2	115.73	1025	A0A087WV29	By MS/MS	4	4	5.7	14847000	255990	0.00121382	11831000	1	0.00097561	803
Q9HDC5	JPH1	Junctophilin-1 OS=Homo sapiens OX=9606 GN=JPH1 PE=1 SV=2	71.686	661		By MS/MS	4	4	10.3	20000000	526320	0.00249563	12329000	2	0.00302572	842
Q9NS69	TOMM22	Mitochondrial import receptor subunit TOM22 homolog OS=Homo sapiens OX=9606 GN=TOMM22 PE=1 SV=3	15.522	142		By MS/MS	3	3	33.8	7081100	1011600	0.00479666	5029000	2	0.0140845	853
Q9Y224	RTRAF	RNA transcription, translation and transport factor protein OS=Homo sapiens OX=9606 GN=RTRAF PE=1 SV=1	28.068	244	G3V4C6;H0YJB9;G3V4E7	By MS/MS	5	5	30.7	104430000	5801700	0.0275097	64081000	3	0.0122951	925
A0A590UKB0	MYO6	Unconventional myosin-VI (Fragment) OS=Homo sapiens OX=9606 GN=MYO6 PE=1 SV=1	105.758	924	A0A590UJ75;A0A0D9SGC1;A0A0A0MRM8;A0A1Y0BRN3;A0A590UJ40;Q9UM54;E7EW20;A0A590UK22;A0A590UK71;A0A5F9ZI03;A0A590UJY4;A0A590UK86	By MS/MS	7	7	11.1	33678000	647650	0.00307093	16902000	6	0.00649351	915
C9JZI7	NAP1L4	Nucleosome assembly protein 1-like 4 (Fragment) OS=Homo sapiens OX=9606 GN=NAP1L4 PE=1 SV=1	31.84	278	Q99733;A8MXH2;E9PKT8;C9J6D1;E9PNW0;E9PJJ2;E9PS34;E9PNJ7;H0YCI4;E9PKI2;C9J1B1;E9PP22	By MS/MS	3	2	16.5	8181600	481270	0.00228202	13739000	2	0.00719424	756
D6RF44	HNRNPD	Heterogeneous nuclear ribonucleoprotein D0 (Fragment) OS=Homo sapiens OX=9606 GN=HNRNPD PE=1 SV=8	12.553	111	H0YA96;D6RAF8;H0Y8G5;Q14103;D6RBQ9;D6RD83	By MS/MS	4	3	39.6	20433000	2919000	0.0138409	9358500	4	0.036036	530
E9PC15	AGK	Acylglycerol kinase, mitochondrial OS=Homo sapiens OX=9606 GN=AGK PE=1 SV=1	43.797	394	A0A3B3ITD0;Q53H12;A0A3B3ISY9;A0A3B3ISZ0;A0A3B3ITX7;E9PG39;A0A3B3IUC9;A0A3B3ITV0;A0A0G2JLG5;A0A3B3IS09	By MS/MS	5	5	20.1	76987000	3499400	0.0165929	33092000	3	0.00761421	595
E9PEQ6	PPIE	Peptidyl-prolyl cis-trans isomerase OS=Homo sapiens OX=9606 GN=PPIE PE=1 SV=1	27.698	250	Q9UNP9;E9PKY5;E9PK21	By MS/MS	5	5	28	22445000	1402800	0.00665159	13294000	4	0.016	922
F2Z388	RPL35	60S ribosomal protein L35 OS=Homo sapiens OX=9606 GN=RPL35 PE=1 SV=1	10.645	96	P42766	By MS/MS	3	3	24	3583400000	597240000	2.83191	2660200000	2	0.0208333	314
G3V203	RPL18	60S ribosomal protein L18 OS=Homo sapiens OX=9606 GN=RPL18 PE=1 SV=1	18.756	164	H0YHA7;Q07020;J3QQ67;F8VUA6;F8VYV2;A0A075B7A0	By MS/MS	3	3	22.6	18952000	2105800	0.00998498	9608000	4	0.0243902	493
O00505	KPNA3	Importin subunit alpha-4 OS=Homo sapiens OX=9606 GN=KPNA3 PE=1 SV=2	57.811	521	H0Y4S9	By MS/MS	3	3	13.4	9632500	481620	0.00228368	6601800	1	0.00191939	65
O60684	KPNA6	Importin subunit alpha-7 OS=Homo sapiens OX=9606 GN=KPNA6 PE=1 SV=1	60.03	536	Q5TFJ7;S4R3E5;O15131	By MS/MS	4	2	9.9	9002300	360090	0.00170742	5138200	3	0.00559701	116
P07900	HSP90AA1	Heat shock protein HSP 90-alpha OS=Homo sapiens OX=9606 GN=HSP90AA1 PE=1 SV=5	84.66	732	G3V2J8;Q14568;Q58FG1;Q58FF6	By MS/MS	7	4	11.7	13132000	345590	0.00163867	8527500	2	0.00273224	190
P11171	EPB41	Protein 4.1 OS=Homo sapiens OX=9606 GN=EPB41 PE=1 SV=4	97.017	864	A0A2U3TZH6;A0A3B3ITP0;A0A2R8YD30;A0A2R8Y7Y3;Q4VB86;A0A3B3IUD6;A0A2R8YFR9;A0A2R8Y6G5;A0A2R8YCW8;A0A2R8Y570;A0A2R8Y5G2;A0A2R8Y5Z6;A0A3B3IU06;A0A2R8Y420;A0A2R8Y7N0;A0A3B3ITC5;A0A2R8Y783;A0A2R8Y4N6;A0A2R8Y6T6;A0A2R8YFU8	By MS/MS	4	4	5.8	13024000	241190	0.00114364	8198000	3	0.00347222	213
P17302	GJA1	Gap junction alpha-1 protein OS=Homo sapiens OX=9606 GN=GJA1 PE=1 SV=2	43.008	382		By MS/MS	3	3	16.2	7793600	354250	0.00167973	6731700	3	0.0078534	235
P55769	SNU13	NHP2-like protein 1 OS=Homo sapiens OX=9606 GN=SNU13 PE=1 SV=3	14.174	128	B1AHD1;A0A3B3IUA2;A0A3B3IRU2;A0A3B3ISH1	By MS/MS	4	4	32.8	39773000	3977300	0.018859	24409000	2	0.015625	370
P62995	TRA2B	Transformer-2 protein homolog beta OS=Homo sapiens OX=9606 GN=TRA2B PE=1 SV=1	33.666	288	H7C2L4;H7BXF3	By MS/MS	3	3	15.3	16370000	1364200	0.00646857	10555000	2	0.00694444	438
P78362	SRPK2	SRSF protein kinase 2 OS=Homo sapiens OX=9606 GN=SRPK2 PE=1 SV=3	77.527	688	C9J2M4;C9JWF7	By MS/MS	4	4	8.3	22923000	716340	0.00339664	10452000	3	0.00436047	457
P82663	MRPS25	28S ribosomal protein S25, mitochondrial OS=Homo sapiens OX=9606 GN=MRPS25 PE=1 SV=1	20.116	173	E7EPW2	By MS/MS	4	4	30.1	18181000	1652800	0.00783701	18709000	3	0.017341	463
Q1ED39	KNOP1	Lysine-rich nucleolar protein 1 OS=Homo sapiens OX=9606 GN=KNOP1 PE=1 SV=1	51.589	458	H3BNU8;H3BPL4	By MS/MS	4	4	14.4	22778000	785450	0.00372433	14678000	4	0.00873362	580
Q96FJ2	DYNLL2	Dynein light chain 2, cytoplasmic OS=Homo sapiens OX=9606 GN=DYNLL2 PE=1 SV=1	10.35	89		By MS/MS	3	2	44.9	67271000	13454000	0.0637942	36598000	2	0.0224719	726
Q9BYD2	MRPL9	39S ribosomal protein L9, mitochondrial OS=Homo sapiens OX=9606 GN=MRPL9 PE=1 SV=2	30.243	267	Q5SZR1;A0A1W2PPE5;A0A1W2PQB6;A0A1W2PS92	By MS/MS	5	5	23.6	17489000	920450	0.00436446	11372000	3	0.011236	788
Q9H9B4	SFXN1	Sideroflexin-1 OS=Homo sapiens OX=9606 GN=SFXN1 PE=1 SV=4	35.619	322	S4R2X2;D6RFI0;D6RDG7;D6RAE9	By MS/MS	2	2	7.8	7908400	439350	0.00208325	5768400	2	0.00621118	826
Q9NY12	GAR1	H/ACA ribonucleoprotein complex subunit 1 OS=Homo sapiens OX=9606 GN=GAR1 PE=1 SV=1	22.348	217		By MS/MS	3	3	16.6	27832000	2140900	0.0101514	20321000	2	0.00921659	872
Q9P0K7	RAI14	Ankycorbin OS=Homo sapiens OX=9606 GN=RAI14 PE=1 SV=2	110.041	980		By MS/MS	4	4	5.3	10706000	157450	0.000746574	6538000	4	0.00408163	884
Q9Y3U8	RPL36	60S ribosomal protein L36 OS=Homo sapiens OX=9606 GN=RPL36 PE=1 SV=3	12.254	105	J3QSB5;J3KTD3	By MS/MS	3	3	28.6	52602000	10520000	0.0498822	31263000	3	0.0285714	950
A0A087X2D0	SRSF3	Serine/arginine-rich-splicing factor 3 OS=Homo sapiens OX=9606 GN=SRSF3 PE=1 SV=1	10.321	95	P84103	By MS/MS	3	2	36.8	19612000	2451500	0.0116242	11336000	2	0.0210526	473
A0A2R8Y595	CTCF	Transcriptional repressor CTCF OS=Homo sapiens OX=9606 GN=CTCF PE=1 SV=1	73	638	A0A2R8YFL0;P49711;A0A2R8Y6Z6;A0A2R8Y6C1	By MS/MS	3	3	8.6	5586200	164300	0.000779054	2998800	4	0.00626959	340
A2IDA3	MPG	3-methyladenine DNA glycosidase (Fragment) OS=Homo sapiens OX=9606 GN=MPG PE=1 SV=1	27.295	251	P29372	By MS/MS	3	3	16.7	10400000	800030	0.00379347	7502000	3	0.0119522	277
E9PE17	MRPS17	28S ribosomal protein S17, mitochondrial (Fragment) OS=Homo sapiens OX=9606 GN=MRPS17 PE=1 SV=1	14.374	129	Q9Y2R5;I3L0E3	By MS/MS	4	4	51.9	41543000	5192800	0.0246225	21079000	1	0.00775194	933
J3QLE5	SNRPN	Small nuclear ribonucleoprotein-associated protein N (Fragment) OS=Homo sapiens OX=9606 GN=SNRPN PE=1 SV=1	17.546	169	P63162;P14678;J3KRY3;S4R3P3	By MS/MS	4	4	26	23542000	2140100	0.0101476	12024000	1	0.00591716	224
K7EIY8	INO80C	Chromosome 18 open reading frame 37, isoform CRA_a OS=Homo sapiens OX=9606 GN=INO80C PE=1 SV=1	15.229	137	Q6PI98;M0R3E2;K7EKI6;K7EQ79	By MS/MS	2	2	17.5	9265700	1029500	0.00488153	7860100	2	0.0145985	622
O15143	ARPC1B	Actin-related protein 2/3 complex subunit 1B OS=Homo sapiens OX=9606 GN=ARPC1B PE=1 SV=3	40.95	372	C9JEY1;C9K057;F8VXW2;C9JTT6;C9JBJ7;C9JM51;F8WEB3	By MS/MS	13	3	48.1	59157000	3113500	0.0147631	36465000	2	0.00537634	83
O15235	MRPS12	28S ribosomal protein S12, mitochondrial OS=Homo sapiens OX=9606 GN=MRPS12 PE=1 SV=1	15.173	138		By MS/MS	3	3	30.4	62795000	7849400	0.0372191	40232000	2	0.0144928	88
O75818	RPP40	Ribonuclease P protein subunit p40 OS=Homo sapiens OX=9606 GN=RPP40 PE=1 SV=3	41.834	363	X6RLL4;A0A087X1N3;F8WC38	By MS/MS	4	4	19	56710000	2700500	0.0128048	43032000	2	0.00550964	135
O95251	KAT7	Histone acetyltransferase KAT7 OS=Homo sapiens OX=9606 GN=KAT7 PE=1 SV=1	70.642	611	E7EUP3	By MS/MS	4	4	9.5	8222900	241850	0.00114677	4374000	2	0.00327332	140
O95373	IPO7	Importin-7 OS=Homo sapiens OX=9606 GN=IPO7 PE=1 SV=1	119.517	1038	E9PLJ0	By MS/MS	3	3	4	3691000	78532	0.000372372	2808100	2	0.00192678	141
P16989	YBX3	Y-box-binding protein 3 OS=Homo sapiens OX=9606 GN=YBX3 PE=1 SV=4	40.09	372	A0A0D9SEI8;Q9Y2T7	By MS/MS	4	2	17.7	10562000	704150	0.00333884	6157200	3	0.00806452	232
P19474	TRIM21	E3 ubiquitin-protein ligase TRIM21 OS=Homo sapiens OX=9606 GN=TRIM21 PE=1 SV=1	54.17	475	H0YDP8	By MS/MS	3	3	7.2	12358000	411940	0.00195328	8064600	2	0.00421053	244
P25440	BRD2	Bromodomain-containing protein 2 OS=Homo sapiens OX=9606 GN=BRD2 PE=1 SV=2	88.061	801	H0Y6K2;A0A140T9E9;A0A0G2JK44;U3KQA6;A0A0G2JHL0;A0A140T9F7;A0A140T9V2;A0A0G2JHN8;A0A140T9I1;E9PKQ9;H0Y799;A0A140T9X8;E9PIQ3	By MS/MS	4	4	6.6	15532000	419780	0.00199045	9326800	3	0.00374532	266
P26641	EEF1G	Elongation factor 1-gamma OS=Homo sapiens OX=9606 GN=EEF1G PE=1 SV=3	50.119	437		By MS/MS	5	5	17.6	14080000	541540	0.0025678	8174900	3	0.00686499	273
P62857	RPS28	40S ribosomal protein S28 OS=Homo sapiens OX=9606 GN=RPS28 PE=1 SV=1	7.841	69		By MS/MS	2	2	30.4	214320000	71441000	0.338749	111040000	3	0.0434783	426
P63151	PPP2R2A	Serine/threonine-protein phosphatase 2A 55 kDa regulatory subunit B alpha isoform OS=Homo sapiens OX=9606 GN=PPP2R2A PE=1 SV=1	51.692	447	E5RFR9;A0A590UJJ1;A0A590UJY3;E5RIY1;Q00005;Q9Y2T4;Q66LE6	By MS/MS	3	3	8.3	9864600	352310	0.00167053	6389800	2	0.00447427	440
Q15369	ELOC	Elongin-C OS=Homo sapiens OX=9606 GN=ELOC PE=1 SV=1	12.473	112	E5RHG8;R4GMY8	By MS/MS	3	3	41.1	16689000	2086200	0.00989204	8166000	1	0.00892857	559
Q15543	TAF13	Transcription initiation factor TFIID subunit 13 OS=Homo sapiens OX=9606 GN=TAF13 PE=1 SV=1	14.287	124		By MS/MS	2	2	17.7	37707000	7541400	0.0357587	23655000	2	0.016129	568
Q16540	MRPL23	39S ribosomal protein L23, mitochondrial OS=Homo sapiens OX=9606 GN=MRPL23 PE=1 SV=1	17.781	153	A6NJD9;A8MVT4;A8MYK1;H7C2P7	By MS/MS	3	3	23.5	26995000	2454100	0.0116365	16138000	1	0.00653595	574
Q8IWU5	SULF2	Extracellular sulfatase Sulf-2 OS=Homo sapiens OX=9606 GN=SULF2 PE=1 SV=1	100.455	870	H0Y872	By MS/MS	5	5	6.3	28856000	721390	0.00342058	15608000	4	0.0045977	652
Q8TDD1	DDX54	ATP-dependent RNA helicase DDX54 OS=Homo sapiens OX=9606 GN=DDX54 PE=1 SV=2	98.595	881	F8VRX4;H0YHH7	By MS/MS	4	4	6.6	21599000	399980	0.00189657	9321800	3	0.00340522	693
Q8WXX5	DNAJC9	DnaJ homolog subfamily C member 9 OS=Homo sapiens OX=9606 GN=DNAJC9 PE=1 SV=1	29.91	260		By MS/MS	3	3	16.5	8192300	455130	0.00215807	6253500	3	0.0115385	704
Q99848	EBNA1BP2	Probable rRNA-processing protein EBP2 OS=Homo sapiens OX=9606 GN=EBNA1BP2 PE=1 SV=2	34.852	306	H7C2Q8	By MS/MS	3	3	13.7	8484700	471370	0.00223507	4984300	2	0.00653595	757
Q9GZR2	REXO4	RNA exonuclease 4 OS=Homo sapiens OX=9606 GN=REXO4 PE=1 SV=2	46.672	422	A0A0C4DG22	By MS/MS	3	2	7.8	6820200	235180	0.00111514	3977200	3	0.007109	799
Q9H329	EPB41L4B	Band 4.1-like protein 4B OS=Homo sapiens OX=9606 GN=EPB41L4B PE=2 SV=2	99.713	900		By MS/MS	5	4	7.4	9900800	230250	0.00109177	5739900	2	0.00222222	810
Q9H7E9	C8orf33	UPF0488 protein C8orf33 OS=Homo sapiens OX=9606 GN=C8orf33 PE=1 SV=1	24.993	229	A0A3B3IT54;A0A3B3IRR6;A0A3B3ITA3	By MS/MS	4	4	26.6	34166000	3416600	0.0162003	15518000	2	0.00873362	819
Q9NWK9	ZNHIT6	Box C/D snoRNA protein 1 OS=Homo sapiens OX=9606 GN=ZNHIT6 PE=1 SV=1	53.918	470		By MS/MS	5	5	18.5	22840000	571000	0.00270749	12891000	4	0.00851064	864
Q9P013	CWC15	Spliceosome-associated protein CWC15 homolog OS=Homo sapiens OX=9606 GN=CWC15 PE=1 SV=2	26.624	229		By MS/MS	2	2	15.3	26524000	2411300	0.0114336	19925000	2	0.00873362	880
Q9UDW1	UQCR10	Cytochrome b-c1 complex subunit 9 OS=Homo sapiens OX=9606 GN=UQCR10 PE=1 SV=3	7.308	63		By MS/MS	2	2	38.1	34059000	8514800	0.0403742	20365000	3	0.047619	894
A0A0A0MR02	VDAC2	Outer mitochondrial membrane protein porin 2 (Fragment) OS=Homo sapiens OX=9606 GN=VDAC2 PE=1 SV=1	30.348	282	P45880;Q5JSD2;Q5JSD1;A2A3S1	By matching	3	3	12.4	5020600	334710	0.00158708	4245800	0	0	317
A0A0B4J213	RPL30	60S ribosomal protein L30 OS=Homo sapiens OX=9606 GN=RPL30 PE=1 SV=1	5.555	51	E5RI99;P62888;A0A0C4DH44	By MS/MS	2	2	68.6	12337000	4112300	0.0194991	4635300	3	0.0588235	430
A0A0U1RRH7		Histone H2A OS=Homo sapiens OX=9606 PE=3 SV=1	18.553	170	Q93077;A0A0U1RR32;P04908;P0C0S8;P20671;Q6FI13;Q7L7L0;Q9BTM1;Q16777;Q99878;Q96KK5;H0YFX9;P0C0S5;Q71UI9;A0A494C189;A0A3B3IS11;C9J0D1;C9J386	By MS/MS	3	1	20.6	344080000	31280000	0.148319	209020000	3	0.0176471	169
A0A5F9ZHJ7	ACAT1	Acetyl-CoA acetyltransferase, mitochondrial OS=Homo sapiens OX=9606 GN=ACAT1 PE=1 SV=1	33.505	315	P24752;A0A5F9ZHL1;A0A5F9ZHD4;A0A5F9ZI66;A0A5F9ZHJ0;A0A5F9ZHL7;H0YEL7;E9PRQ6;A0A5F9ZHH9	By MS/MS	3	3	14	7579500	398920	0.00189154	3622600	3	0.00952381	264
A8K968	EPB41L3	Band 4.1-like protein 3 OS=Homo sapiens OX=9606 GN=EPB41L3 PE=1 SV=1	84.712	756	A0A0A0MRA8;A0A0A0MSA4;Q9Y2J2;A0A0J9YY18;J3QS83;J3QS55;A0A0J9YW31;A0A1B0GTF8	By MS/MS	4	4	9.5	6913700	141100	0.000669048	2491700	3	0.00396825	930
C9J3L8	SSR1	Signal sequence receptor subunit alpha OS=Homo sapiens OX=9606 GN=SSR1 PE=1 SV=1	29.573	265	C9J5W0;P43307;A0A3B3IRT8;E9PAL7;C9IZQ1	By MS/MS	2	2	8.7	7622100	692920	0.00328559	7144300	2	0.00754717	316
C9K0U8	SSBP1	Single-stranded DNA-binding protein, mitochondrial (Fragment) OS=Homo sapiens OX=9606 GN=SSBP1 PE=1 SV=1	14.131	121	A0A0G2JLD8;E7EUY5;Q04837	By MS/MS	2	2	24.8	8403000	933660	0.00442709	4891100	2	0.0165289	489
E5RHF4	MRPL15	39S ribosomal protein L15, mitochondrial (Fragment) OS=Homo sapiens OX=9606 GN=MRPL15 PE=1 SV=1	21.943	198	Q9P015;E5RIZ4	By MS/MS	3	3	16.2	9318300	665600	0.00315605	8231500	2	0.010101	881
E9PBK6	WDR6	WD repeat-containing protein 6 OS=Homo sapiens OX=9606 GN=WDR6 PE=1 SV=1	62.222	569	Q9NNW5;A0A087X295;E9PDU5;E5RFX3;F8WE36;C9K020;Q6PKC6	By MS/MS	2	2	6.9	4467400	171820	0.000814711	4273100	1	0.00175747	843
F8VZ49	HNRNPA1	Helix-destabilizing protein (Fragment) OS=Homo sapiens OX=9606 GN=HNRNPA1 PE=1 SV=1	25.687	231	F8W6I7;P09651;F8VYN5;F8VTQ5;F8W646;A0A2R8Y4L2;Q32P51	By MS/MS	2	2	12.1	7161100	447570	0.00212222	4989100	2	0.00865801	201
F8W0G4	PCBP2	Poly(rC)-binding protein 2 (Fragment) OS=Homo sapiens OX=9606 GN=PCBP2 PE=1 SV=1	16.637	158	F8VXH9;H3BRU6;F8VZX2;Q15366;F8W1G6;J3QT27;E9PFP8;P57721;H3BND9	By MS/MS	4	2	36.7	8524100	710340	0.00336819	5283900	2	0.0126582	558
H0YFD2	KRI1	Protein KRI1 homolog (Fragment) OS=Homo sapiens OX=9606 GN=KRI1 PE=1 SV=4	21.872	186	F8WFC1;Q8N9T8;A0A494C108	By MS/MS	2	2	13.4	7256400	725640	0.00344073	4400200	2	0.0107527	679
O15234	CASC3	Protein CASC3 OS=Homo sapiens OX=9606 GN=CASC3 PE=1 SV=2	76.278	703	J3KSY7;J3QSC4	By MS/MS	3	3	7.1	7210700	240360	0.0011397	4134700	2	0.00284495	87
O75400	PRPF40A	Pre-mRNA-processing factor 40 homolog A OS=Homo sapiens OX=9606 GN=PRPF40A PE=1 SV=2	108.805	957	H7C2N3;H0YG38;F5H578	By MS/MS	5	5	5	25530000	654620	0.00310398	11055000	5	0.00522466	128
O75489	NDUFS3	NADH dehydrogenase [ubiquinone] iron-sulfur protein 3, mitochondrial OS=Homo sapiens OX=9606 GN=NDUFS3 PE=1 SV=1	30.242	264	E9PS48;E9PKL8;G3V194	By MS/MS	3	3	15.9	7615800	380790	0.00180557	3274800	1	0.00378788	129
P07919	UQCRH	Cytochrome b-c1 complex subunit 6, mitochondrial OS=Homo sapiens OX=9606 GN=UQCRH PE=1 SV=2	10.739	91	A0A096LP55;K7EQR3;Q08E86;K7EQ86;Q14667	By MS/MS	2	2	35.2	18277000	2611000	0.0123805	11145000	2	0.021978	47
P08574	CYC1	Cytochrome c1, heme protein, mitochondrial OS=Homo sapiens OX=9606 GN=CYC1 PE=1 SV=3	35.422	325		By MS/MS	2	2	9.5	21341000	1185600	0.00562171	16792000	2	0.00615385	193
P10599	TXN	Thioredoxin OS=Homo sapiens OX=9606 GN=TXN PE=1 SV=3	11.738	105		By MS/MS	4	4	41	101070000	14438000	0.06846	61133000	2	0.0190476	209
P14923	JUP	Junction plakoglobin OS=Homo sapiens OX=9606 GN=JUP PE=1 SV=3	81.745	745	C9JTX4;C9J826;C9JK18;C9JKY1	By matching	1	1	1.6	600470	12776	6.05794e-05	365210	0	0	226
P35250	RFC2	Replication factor C subunit 2 OS=Homo sapiens OX=9606 GN=RFC2 PE=1 SV=3	39.157	354	A0A087WVY3;H7C5S7;H7C5P1;H7C5Q7;F8WC37;H7C5A0;H7C5G4;H7C5P4	By MS/MS	3	3	11	9789500	391580	0.00185674	6275900	2	0.00564972	293
P39019	RPS19	40S ribosomal protein S19 OS=Homo sapiens OX=9606 GN=RPS19 PE=1 SV=2	16.061	145	M0R2L9;M0QYF7;M0R140;A0A075B6E2	By MS/MS	3	3	22.1	110110000	9175700	0.043508	58420000	2	0.0137931	306
P41223	BUD31	Protein BUD31 homolog OS=Homo sapiens OX=9606 GN=BUD31 PE=1 SV=2	17	144	C9JCD9	By MS/MS	4	4	26.4	11012000	1223600	0.00580189	7288000	2	0.0138889	311
P47914	RPL29	60S ribosomal protein L29 OS=Homo sapiens OX=9606 GN=RPL29 PE=1 SV=2	17.752	159	A0A3B3ITT5	By MS/MS	2	2	14.5	770780000	154160000	0.730974	518900000	2	0.0125786	329
P51571	SSR4	Translocon-associated protein subunit delta OS=Homo sapiens OX=9606 GN=SSR4 PE=1 SV=1	18.999	173	A6NLM8	By MS/MS	4	4	28.9	14932000	1659100	0.00786688	9484500	2	0.0115607	350
P56182	RRP1	Ribosomal RNA processing protein 1 homolog A OS=Homo sapiens OX=9606 GN=RRP1 PE=1 SV=1	52.839	461	D6RE82	By MS/MS	2	2	4.8	18955000	702030	0.00332878	12040000	2	0.00433839	374
P61326	MAGOH	Protein mago nashi homolog OS=Homo sapiens OX=9606 GN=MAGOH PE=1 SV=1	17.164	146	Q96A72;F5H6P7;F5H6N1	By MS/MS	3	3	24.7	58059000	4147000	0.0196636	33154000	1	0.00684932	387
P61962	DCAF7	DDB1- and CUL4-associated factor 7 OS=Homo sapiens OX=9606 GN=DCAF7 PE=1 SV=1	38.926	342	A0A087WWI6	By MS/MS	2	2	9.1	6792000	424500	0.00201283	3427300	3	0.00877193	392
P62424	RPL7A	60S ribosomal protein L7a OS=Homo sapiens OX=9606 GN=RPL7A PE=1 SV=2	29.996	266	Q5T8U3;Q5T8U2	By MS/MS	3	3	12.4	12857000	989010	0.00468954	7623900	3	0.0112782	414
P78346	RPP30	Ribonuclease P protein subunit p30 OS=Homo sapiens OX=9606 GN=RPP30 PE=1 SV=1	29.321	268	Q5VU11;Q5VU10	By MS/MS	5	5	23.1	18507000	1088600	0.00516177	10625000	2	0.00746269	456
Q00059	TFAM	Transcription factor A, mitochondrial OS=Homo sapiens OX=9606 GN=TFAM PE=1 SV=1	29.097	246	H7BYN3	By MS/MS	2	2	8.5	17685000	884230	0.00419271	10952000	2	0.00813008	475
Q12906	ILF3	Interleukin enhancer-binding factor 3 OS=Homo sapiens OX=9606 GN=ILF3 PE=1 SV=3	95.338	894	K7EKJ9;K7ERM6;K7ENK6;K7EM82;K7EJ09;K7ER69;K7EQR9	By MS/MS	2	2	3.1	4584100	109150	0.000517552	3558300	1	0.00111857	506
Q13185	CBX3	Chromobox protein homolog 3 OS=Homo sapiens OX=9606 GN=CBX3 PE=1 SV=4	20.811	183	C9JMM0;B8ZZ43;S4R2Y4;K7ELA4;B5MD17;J3KS05;P83916	By MS/MS	4	4	29	24373000	2708100	0.0128409	13521000	4	0.0218579	511
Q13501	SQSTM1	Sequestosome-1 OS=Homo sapiens OX=9606 GN=SQSTM1 PE=1 SV=1	47.687	440	E7EMC7;E9PFW8;C9JRJ8;E3W990	By MS/MS	3	3	17	4039700	192370	0.000912152	4133200	1	0.00227273	519
Q13595	TRA2A	Transformer-2 protein homolog alpha OS=Homo sapiens OX=9606 GN=TRA2A PE=1 SV=1	32.689	282		By MS/MS	3	3	15.6	6827200	426700	0.00202326	4123500	3	0.0106383	523
Q14244	MAP7	Ensconsin OS=Homo sapiens OX=9606 GN=MAP7 PE=1 SV=1	84.052	749	A0A087WZ40	By MS/MS	3	3	5.1	22825000	600660	0.00284812	10588000	2	0.00267023	534
Q14974	KPNB1	Importin subunit beta-1 OS=Homo sapiens OX=9606 GN=KPNB1 PE=1 SV=2	97.17	876	J3KTM9;J3QRG4;J3QR48;J3QKQ5	By MS/MS	3	3	4.3	6675800	151720	0.000719404	5656100	1	0.00114155	547
Q5SRN1	CDC40	Pre-mRNA-processing factor 17 OS=Homo sapiens OX=9606 GN=CDC40 PE=1 SV=1	60.831	539	O60508	By MS/MS	5	5	12.6	9098700	245910	0.00116602	5281800	3	0.00556586	115
Q5VUJ6	LRCH2	Leucine-rich repeat and calponin homology domain-containing protein 2 OS=Homo sapiens OX=9606 GN=LRCH2 PE=1 SV=2	84.588	765		By MS/MS	4	4	8.5	11050000	283340	0.0013435	6214900	4	0.00522876	608
Q86X95	CIR1	Corepressor interacting with RBPJ 1 OS=Homo sapiens OX=9606 GN=CIR1 PE=1 SV=1	52.313	450	H3BLY3	By MS/MS	3	3	12.7	21714000	1034000	0.00490287	13059000	2	0.00444444	650
Q8WUZ0	BCL7C	B-cell CLL/lymphoma 7 protein family member C OS=Homo sapiens OX=9606 GN=BCL7C PE=1 SV=3	23.468	217	I3L1Q2	By MS/MS	2	1	12.9	16546000	1838500	0.00871753	10239000	1	0.00460829	699
Q96CB9	NSUN4	5-methylcytosine rRNA methyltransferase NSUN4 OS=Homo sapiens OX=9606 GN=NSUN4 PE=1 SV=2	43.089	384	M0R1K5	By MS/MS	2	2	7.3	6911200	406540	0.00192767	4215500	2	0.00520833	719
Q96DI7	SNRNP40	U5 small nuclear ribonucleoprotein 40 kDa protein OS=Homo sapiens OX=9606 GN=SNRNP40 PE=1 SV=1	39.311	357	Q9NSS8	By MS/MS	4	4	22.4	14203000	789030	0.00374131	7624200	1	0.00280112	722
Q96E39	RBMXL1	RNA binding motif protein, X-linked-like-1 OS=Homo sapiens OX=9606 GN=RBMXL1 PE=1 SV=1	42.142	390	P38159;H3BR27;A0A1B0GUK8;H0Y6E7;H3BT71;H3BNC1;H3BUY5;O75526;Q8N7X1	By MS/MS	2	2	6.9	8198600	234250	0.00111073	6867000	2	0.00512821	302
Q9BRR8	GPATCH1	G patch domain-containing protein 1 OS=Homo sapiens OX=9606 GN=GPATCH1 PE=1 SV=1	103.345	931		By MS/MS	4	4	7.1	11093000	241140	0.0011434	5286400	4	0.00429646	766
Q9BSD7	NTPCR	Cancer-related nucleoside-triphosphatase OS=Homo sapiens OX=9606 GN=NTPCR PE=1 SV=1	20.713	190	Q5TDF0	By MS/MS	3	3	23.7	9454800	675340	0.00320223	4722700	2	0.0105263	772
Q9H2W6	MRPL46	39S ribosomal protein L46, mitochondrial OS=Homo sapiens OX=9606 GN=MRPL46 PE=1 SV=1	31.705	279		By MS/MS	2	2	9.7	6492700	309180	0.00146602	4081700	2	0.00716846	808
Q9HC52	CBX8	Chromobox protein homolog 8 OS=Homo sapiens OX=9606 GN=CBX8 PE=1 SV=3	43.396	389	C9JM54;C9J6K3	By MS/MS	5	5	18.8	12054000	502240	0.00238145	6016200	4	0.0102828	835
Q9P2I0	CPSF2	Cleavage and polyadenylation specificity factor subunit 2 OS=Homo sapiens OX=9606 GN=CPSF2 PE=1 SV=2	88.487	782	H0YJF4	By MS/MS	2	2	4.5	5217800	113430	0.000537846	3155600	2	0.00255754	887
Q9UJS0	SLC25A13	Calcium-binding mitochondrial carrier protein Aralar2 OS=Homo sapiens OX=9606 GN=SLC25A13 PE=1 SV=2	74.176	675	R4GN64;O75746	By MS/MS	2	2	4	1075800	27583	0.000130789	1966800	2	0.00296296	904
Q9UMY1	NOL7	Nucleolar protein 7 OS=Homo sapiens OX=9606 GN=NOL7 PE=1 SV=2	29.426	257	H7C2B1	By MS/MS	4	4	13.2	67830000	6783000	0.0321626	41272000	3	0.0116732	917
Q9UN86	G3BP2	Ras GTPase-activating protein-binding protein 2 OS=Homo sapiens OX=9606 GN=G3BP2 PE=1 SV=2	54.121	482	D6RAC7;D6RB17	By MS/MS	2	2	5.4	15237000	544170	0.00258027	7962500	3	0.00622407	920
Q9Y3B9	RRP15	RRP15-like protein OS=Homo sapiens OX=9606 GN=RRP15 PE=1 SV=2	31.484	282		By MS/MS	4	4	15.2	66247000	3896900	0.0184778	32195000	2	0.0070922	942
Q9Y5K5	UCHL5	Ubiquitin carboxyl-terminal hydrolase isozyme L5 OS=Homo sapiens OX=9606 GN=UCHL5 PE=1 SV=3	37.607	329	Q5LJA5;Q5LJA9;Q5LJB0;H0Y6Y4;H0Y4K0;H0Y636;H0Y4E0	By MS/MS	4	4	16.7	6722900	336140	0.00159386	2980400	3	0.00911854	957
Q9Y5L4	TIMM13	Mitochondrial import inner membrane translocase subunit Tim13 OS=Homo sapiens OX=9606 GN=TIMM13 PE=1 SV=1	10.5	95	K7EIT2	By MS/MS	4	4	53.7	15985000	2664100	0.0126322	6052500	1	0.0105263	958
A0A087WY00	MYO5A	Unconventional myosin-Va OS=Homo sapiens OX=9606 GN=MYO5A PE=1 SV=1	212.201	1828	G3V394;F8WE88;F8W6H6;Q9Y4I1;E7ERV5	By MS/MS	5	5	3.6	5820000	50172	0.000237898	2900200	5	0.00273523	953
A0A494C128	NOP56	Nucleolar protein 56 OS=Homo sapiens OX=9606 GN=NOP56 PE=1 SV=1	53.05	478	O00567;H0Y653;H0YDU4;Q5JXT2	By MS/MS	3	3	9.4	7873900	246060	0.00116673	4115300	2	0.0041841	69
B4DXZ6	FXR1	Fragile X mental retardation syndrome-related protein 1 OS=Homo sapiens OX=9606 GN=FXR1 PE=1 SV=1	68.327	608	P51114;E7EU85;E9PFF5;C9JAJ4;C9J5B4;C9IZ22;C9JZE0;C9JY20	By MS/MS	3	2	6.1	3641200	101150	0.000479618	2766800	2	0.00328947	347
F5GYV5	ARL6IP4	ADP-ribosylation factor-like protein 6-interacting protein 4 (Fragment) OS=Homo sapiens OX=9606 GN=ARL6IP4 PE=1 SV=1	23.688	211	H7BZV4;A0A0C4DG62;F8WCT1;Q66PJ3;F5H7X4;F8WEP2;A0A0C4DH18	By MS/MS	1	1	9	4496700	499630	0.00236907	5347200	1	0.00473934	611
F8VV59	NAP1L1	Nucleosome assembly protein 1-like 1 OS=Homo sapiens OX=9606 GN=NAP1L1 PE=1 SV=1	38.029	327	F8W118;B7Z9C2;F8VRJ2	By MS/MS	11	2	38.2	8277300	752480	0.003568	6510700	3	0.00917431	979
H3BRG4	UQCRC2	Cytochrome b-c1 complex subunit 2, mitochondrial OS=Homo sapiens OX=9606 GN=UQCRC2 PE=1 SV=1	44.635	412	P22695;H3BP04;H3BSJ9;A0A087WVZ4;H3BUE4;H3BUI9	By MS/MS	3	3	10.4	6680700	290470	0.00137731	4120600	1	0.00242718	256
J3KS14	SAP30BP	SAP30-binding protein (Fragment) OS=Homo sapiens OX=9606 GN=SAP30BP PE=1 SV=1	11.706	104	F5H478;J3KRU5;X6R3T8;J3QLH3;Q9UHR5;J3QQJ0	By MS/MS	2	2	26	7566600	840730	0.00398645	5355200	2	0.0192308	901
O14654	IRS4	Insulin receptor substrate 4 OS=Homo sapiens OX=9606 GN=IRS4 PE=1 SV=1	133.768	1257		By MS/MS	3	3	4	15242000	234490	0.00111187	9830200	3	0.00238663	74
O14949	UQCRQ	Cytochrome b-c1 complex subunit 8 OS=Homo sapiens OX=9606 GN=UQCRQ PE=1 SV=4	9.906	82		By MS/MS	2	2	24.4	17081000	2846800	0.0134985	9599300	1	0.0121951	78
O14980	XPO1	Exportin-1 OS=Homo sapiens OX=9606 GN=XPO1 PE=1 SV=1	123.386	1071	C9J673;C9JKM9;H7BZC5;C9IZS4;C9JQ02;C9JV99	By MS/MS	2	2	2.5	2077800	35824	0.000169865	2124200	1	0.000933707	80
O15371	EIF3D	Eukaryotic translation initiation factor 3 subunit D OS=Homo sapiens OX=9606 GN=EIF3D PE=1 SV=1	63.973	548	B0QYA4;B0QYA5	By MS/MS	3	3	9.1	7635600	282800	0.00134094	4210800	2	0.00364964	91
O60762	DPM1	Dolichol-phosphate mannosyltransferase subunit 1 OS=Homo sapiens OX=9606 GN=DPM1 PE=1 SV=1	29.634	260	Q5QPK2;H0Y368;Q5QPJ9	By MS/MS	2	2	10.4	4227500	234860	0.00111363	2321500	2	0.00769231	117
O75190	DNAJB6	DnaJ homolog subfamily B member 6 OS=Homo sapiens OX=9606 GN=DNAJB6 PE=1 SV=2	36.087	326	A0A0J9YX62;C9JB42;C9JDR7;C9JDX6;F8WCZ4;C9J2P2;E9PH18;C9J2C4;C9JN01;Q8WWF6	By MS/MS	3	3	12.6	6802000	453470	0.0021502	3791100	1	0.00306748	122
O95391	SLU7	Pre-mRNA-splicing factor SLU7 OS=Homo sapiens OX=9606 GN=SLU7 PE=1 SV=2	68.387	586	A0A0C4DGD2;E5RGM7;E5RK41	By MS/MS	4	4	8.9	9260100	243690	0.00115549	5433800	1	0.00170648	142
P04899	GNAI2	Guanine nucleotide-binding protein G(i) subunit alpha-2 OS=Homo sapiens OX=9606 GN=GNAI2 PE=1 SV=3	40.451	355	A0A1W2PRE1;H0Y7F4;P63092;P38405;A8MTJ3;P09471;P19087;P63096;P11488;Q5JWE9;A2A2R6;A0A3B3IUA8;A0A1W2PS82;A0A087WZE5;A0A1W2PRJ7;H0Y7E8;Q5JWD1;A0A087WTB6;A0A1W2PQK2;Q5JWF2	By MS/MS	2	1	7.3	6215500	310780	0.00147361	4570700	1	0.0028169	168
P06748	NPM1	Nucleophosmin OS=Homo sapiens OX=9606 GN=NPM1 PE=1 SV=2	32.575	294	E5RI98	By MS/MS	3	3	13.6	15544000	914340	0.00433549	11135000	2	0.00680272	182
P16615	ATP2A2	Sarcoplasmic/endoplasmic reticulum calcium ATPase 2 OS=Homo sapiens OX=9606 GN=ATP2A2 PE=1 SV=1	114.757	1042	H7C5W9;O14983;Q93084	By matching	2	2	3.5	2289900	44037	0.000208808	1935300	0	0	231
P35249	RFC4	Replication factor C subunit 4 OS=Homo sapiens OX=9606 GN=RFC4 PE=1 SV=2	39.682	363	H7C1P0;C9JZI1;C9JXZ7;C9JTT7;C9J8M3	By MS/MS	4	4	16.8	13024000	500920	0.00237519	7365100	2	0.00550964	292
P48047	ATP5PO	ATP synthase subunit O, mitochondrial OS=Homo sapiens OX=9606 GN=ATP5PO PE=1 SV=1	23.277	213	A0A494C0K9;H7C0C1;H7C068	By MS/MS	2	2	13.1	7916300	565450	0.00268117	7431900	1	0.00469484	330
P61964	WDR5	WD repeat-containing protein 5 OS=Homo sapiens OX=9606 GN=WDR5 PE=1 SV=1	36.588	334	V9GZ59	By MS/MS	3	3	13.2	10435000	453680	0.00215119	6008500	2	0.00598802	393
P62304	SNRPE	Small nuclear ribonucleoprotein E OS=Homo sapiens OX=9606 GN=SNRPE PE=1 SV=1	10.804	92		By MS/MS	1	1	12	10476000	2619000	0.0124184	4145900	2	0.0217391	409
P78345	RPP38	Ribonuclease P protein subunit p38 OS=Homo sapiens OX=9606 GN=RPP38 PE=1 SV=2	31.834	283		By MS/MS	2	2	9.9	4912500	272910	0.00129405	2794100	1	0.00353357	455
P82921	MRPS21	28S ribosomal protein S21, mitochondrial OS=Homo sapiens OX=9606 GN=MRPS21 PE=1 SV=3	10.689	87		By MS/MS	1	1	16.1	6927000	1385400	0.00656909	2993600	2	0.0229885	466
Q03188	CENPC	Centromere protein C OS=Homo sapiens OX=9606 GN=CENPC PE=1 SV=2	106.834	943	H0Y8J2	By MS/MS	5	5	8	12468000	211320	0.00100201	7515900	4	0.00424178	486
Q08211	DHX9	ATP-dependent RNA helicase A OS=Homo sapiens OX=9606 GN=DHX9 PE=1 SV=4	140.958	1270		By MS/MS	2	2	2.1	2299100	31069	0.000147318	2067500	2	0.0015748	499
Q09028	RBBP4	Histone-binding protein RBBP4 OS=Homo sapiens OX=9606 GN=RBBP4 PE=1 SV=3	47.656	425	H0YCT5;H0YF10;H0YDK2;E9PNS2;E9PIC4;C9JPP3;E9PNS6;H0YEU5;Q5JP02	By MS/MS	5	4	20.7	27123000	1595500	0.00756531	13496000	2	0.00470588	501
Q12986	NFX1	Transcriptional repressor NF-X1 OS=Homo sapiens OX=9606 GN=NFX1 PE=1 SV=2	124.395	1120		By MS/MS	2	2	4.3	12775000	182500	0.000865352	6395100	2	0.00178571	508
Q13084	MRPL28	39S ribosomal protein L28, mitochondrial OS=Homo sapiens OX=9606 GN=MRPL28 PE=1 SV=4	30.157	256	A2IDC6;Q4TT37	By MS/MS	2	2	13.7	29028000	1612700	0.00764687	23575000	1	0.00390625	509
Q2QGD7	ZXDC	Zinc finger protein ZXDC OS=Homo sapiens OX=9606 GN=ZXDC PE=1 SV=2	89.988	858	H0YAA9;P98168;P98169	By MS/MS	3	3	6.4	5895400	168440	0.000798684	3006500	3	0.0034965	582
Q3KQU3	MAP7D1	MAP7 domain-containing protein 1 OS=Homo sapiens OX=9606 GN=MAP7D1 PE=1 SV=1	92.82	841	E9PLH3;C9JIR3	By MS/MS	3	3	5.2	4678200	91730	0.000434952	2551100	2	0.00237812	585
Q3ZCM7	TUBB8	Tubulin beta-8 chain OS=Homo sapiens OX=9606 GN=TUBB8 PE=1 SV=2	49.776	444	A0A075B736;Q5SQY0	By MS/MS	8	1	24.3	189230000	8601400	0.0407849	79805000	4	0.00900901	588
Q86V81	ALYREF	THO complex subunit 4 OS=Homo sapiens OX=9606 GN=ALYREF PE=1 SV=3	26.888	257	E9PB61	By MS/MS	2	2	17.1	14234000	948910	0.0044994	9231900	1	0.00389105	646
Q8N0Y2	ZNF444	Zinc finger protein 444 OS=Homo sapiens OX=9606 GN=ZNF444 PE=1 SV=1	35.204	327		By MS/MS	2	2	13.5	5921200	328950	0.00155977	3248900	2	0.00611621	665
Q8NC51	SERBP1	Plasminogen activator inhibitor 1 RNA-binding protein OS=Homo sapiens OX=9606 GN=SERBP1 PE=1 SV=2	44.965	408		By MS/MS	2	2	8.6	11352000	540560	0.00256315	3829600	2	0.00490196	681
Q969Q0	RPL36AL	60S ribosomal protein L36a-like OS=Homo sapiens OX=9606 GN=RPL36AL PE=1 SV=3	12.469	106	P83881;H0Y5B4;H7BZ11;J3KQN4;R4GN19	By MS/MS	2	2	16	1322100000	220340000	1.04478	749920000	2	0.0188679	470
Q96BK5	PINX1	PIN2/TERF1-interacting telomerase inhibitor 1 OS=Homo sapiens OX=9606 GN=PINX1 PE=1 SV=2	37.035	328	E5RGR1;E5RJG9;A0A0A6YYK5	By MS/MS	3	3	20.1	7947900	611380	0.00289895	4555100	3	0.00914634	717
Q96PK6	RBM14	RNA-binding protein 14 OS=Homo sapiens OX=9606 GN=RBM14 PE=1 SV=2	69.492	669	A0A0A6YYI9;F8WDX3;A0A0A0MSL8;B8ZZ74	By MS/MS	2	2	4.6	4282600	164720	0.000781045	2698400	2	0.00298954	743
Q9BVA1	TUBB2B	Tubulin beta-2B chain OS=Homo sapiens OX=9606 GN=TUBB2B PE=1 SV=1	49.953	445		By MS/MS	16	1	51.2	8279600	376340	0.00178447	5041700	2	0.00449438	779
Q9H9J2	MRPL44	39S ribosomal protein L44, mitochondrial OS=Homo sapiens OX=9606 GN=MRPL44 PE=1 SV=1	37.535	332		By MS/MS	4	4	18.1	17991000	899540	0.00426531	7257100	2	0.0060241	828
Q9H9Y2	RPF1	Ribosome production factor 1 OS=Homo sapiens OX=9606 GN=RPF1 PE=1 SV=2	40.111	349		By MS/MS	2	2	8.3	4147300	197490	0.000936429	2297600	2	0.00573066	830
Q9HCN8	SDF2L1	Stromal cell-derived factor 2-like protein 1 OS=Homo sapiens OX=9606 GN=SDF2L1 PE=1 SV=2	23.598	221		By MS/MS	2	2	19	5883000	420210	0.00199249	2575500	2	0.00904977	839
Q9NSI2	FAM207A	Protein FAM207A OS=Homo sapiens OX=9606 GN=FAM207A PE=1 SV=2	25.456	230	C9JJU7	By MS/MS	3	3	16.1	6435100	378540	0.00179491	3207400	3	0.0130435	854
Q9NW64	RBM22	Pre-mRNA-splicing factor RBM22 OS=Homo sapiens OX=9606 GN=RBM22 PE=1 SV=1	46.896	420	E5RJW4;E5RHA8	By MS/MS	3	3	7.6	8177900	302890	0.0014362	5215700	1	0.00238095	861
Q9NZI8	IGF2BP1	Insulin-like growth factor 2 mRNA-binding protein 1 OS=Homo sapiens OX=9606 GN=IGF2BP1 PE=1 SV=2	63.481	577	Q9Y6M1;F8W930	By MS/MS	4	3	9	16897000	482760	0.00228908	7795000	2	0.0034662	877
Q9P275	USP36	Ubiquitin carboxyl-terminal hydrolase 36 OS=Homo sapiens OX=9606 GN=USP36 PE=1 SV=4	122.908	1123	K7EKN3;K7EKL7;K7EIH0	By MS/MS	2	2	2.1	13999000	189180	0.000897026	8218400	2	0.00178094	886
U3KQC1	WDR18	WD repeat-containing protein 18 (Fragment) OS=Homo sapiens OX=9606 GN=WDR18 PE=1 SV=1	43.349	394	A0A0A0MQU0;Q9BV38;A0A087X237;K7EKX5;K7EML4;K7EIR0	By MS/MS	3	3	11.7	9946700	497340	0.00235821	7152400	2	0.00507614	777
A0A087WWX0	POLR2E	DNA-directed RNA polymerases I, II, and III subunit RPABC1 (Fragment) OS=Homo sapiens OX=9606 GN=POLR2E PE=1 SV=1	15.532	134	A0A087WVZ9;A0A0A0MQR7;P19388;A0A087WVN5	By MS/MS	2	2	17.2	2965300	370660	0.00175754	1819300	2	0.0149254	243
A0A087X1A5	STAU1	Double-stranded RNA-binding protein Staufen homolog 1 OS=Homo sapiens OX=9606 GN=STAU1 PE=1 SV=1	54.946	493	Q5JW30;O95793	By MS/MS	1	1	3.2	2276100	71129	0.000337269	1379200	1	0.0020284	148
A0A286YEX5	CHCHD3	MICOS complex subunit (Fragment) OS=Homo sapiens OX=9606 GN=CHCHD3 PE=1 SV=1	11.39	101	Q9NX63;C9JRZ6;F8WAR4	By MS/MS	1	1	14.9	1193500	170500	0.000808452	723160	1	0.00990099	870
A0A2R8Y6J3	RPL5	60S ribosomal protein L5 (Fragment) OS=Homo sapiens OX=9606 GN=RPL5 PE=1 SV=1	27.045	238	P46777;Q5T7N0;A0A2R8Y4A2	By MS/MS	2	2	12.6	4413600	294240	0.00139518	2874000	2	0.00840336	320
A0A669KB29	CXXC1	CXXC-type zinc finger protein 1 OS=Homo sapiens OX=9606 GN=CXXC1 PE=1 SV=1	74.622	647	Q9P0U4;K7EQZ1;K7EQ21	By MS/MS	3	3	6.6	5975900	170740	0.00080959	2901100	2	0.00309119	885
B3KVL5	ZCCHC10	Zinc finger CCHC domain-containing protein 10 OS=Homo sapiens OX=9606 GN=ZCCHC10 PE=1 SV=1	20.308	186	Q8TBK6	By MS/MS	1	1	7.5	6198800	1239800	0.0058787	3783000	1	0.00537634	692
B8ZZU8	ELOB	Elongin-B OS=Homo sapiens OX=9606 GN=ELOB PE=1 SV=1	12.527	113	Q15370;I3L0M9	By MS/MS	2	2	21.2	8523700	947080	0.00449073	4229000	2	0.0176991	560
C9JN15	PPIG	Peptidyl-prolyl cis-trans isomerase (Fragment) OS=Homo sapiens OX=9606 GN=PPIG PE=1 SV=1	27.41	246	C9JM79;Q13427;E9PG73	By MS/MS	3	3	17.1	4971300	355100	0.00168376	2805800	2	0.00813008	516
C9JYM0	POP7	Ribonuclease P (Fragment) OS=Homo sapiens OX=9606 GN=POP7 PE=1 SV=1	15.324	137	O75817	By MS/MS	2	2	24.8	19086000	3817200	0.0180998	7850200	2	0.0145985	134
E7EMR6	TP53	Cellular tumor antigen p53 (Fragment) OS=Homo sapiens OX=9606 GN=TP53 PE=1 SV=1	17.837	165	E7EQX7;J3KP33;A0A087WZU8;P04637;A0A0U1RQC9;E9PCY9;S4R334;E9PFT5;E7ESS1	By MS/MS	2	2	32.1	3281400	468770	0.00222275	1704700	3	0.0181818	165
E7EMV2	NEFM	160 kDa neurofilament protein OS=Homo sapiens OX=9606 GN=NEFM PE=1 SV=1	78.882	698	E7ESP9;P07197;Q16352	By MS/MS	4	3	6.3	37418000	813440	0.00385705	21462000	2	0.00286533	185
E9PH82	FAM98A	Protein FAM98A OS=Homo sapiens OX=9606 GN=FAM98A PE=1 SV=1	34.431	312	Q8NCA5;Q52LJ0	By MS/MS	3	3	13.5	3406300	189240	0.000897311	1725600	3	0.00961538	682
E9PSC8	NKAPD1	Uncharacterized protein NKAPD1 (Fragment) OS=Homo sapiens OX=9606 GN=NKAPD1 PE=1 SV=1	13.367	113	E9PKA8;Q6ZUT1;E9PQL5	By MS/MS	2	2	21.2	6025500	753190	0.00357137	3626800	1	0.00884956	629
F5H702	MRPL48	39S ribosomal protein L48, mitochondrial OS=Homo sapiens OX=9606 GN=MRPL48 PE=1 SV=1	12.77	113	Q96GC5	By MS/MS	2	2	22.1	2940700	420100	0.00199197	1828200	2	0.0176991	729
F8W108	ARID2	AT-rich interactive domain-containing protein 2 OS=Homo sapiens OX=9606 GN=ARID2 PE=1 SV=1	153.123	1445	F8WCU9;Q68CP9	By MS/MS	2	2	3.4	8484200	160080	0.000759044	5232300	2	0.00138408	612
F8W726	UBAP2L	Ubiquitin-associated protein 2-like OS=Homo sapiens OX=9606 GN=UBAP2L PE=1 SV=2	113.628	1079	Q14157;Q5VU77;H0Y5H6;H7C2T8	By MS/MS	2	2	3.6	3385800	109220	0.000517884	2114800	1	0.000926784	533
H0YIB4	SRSF9	Serine/arginine-rich-splicing factor 9 (Fragment) OS=Homo sapiens OX=9606 GN=SRSF9 PE=1 SV=8	12.726	109	Q13242;S4R3G0	By MS/MS	2	2	21.1	5257800	657230	0.00311636	3006700	1	0.00917431	513
H0YJV7	YY1	Transcriptional repressor protein YY1 (Fragment) OS=Homo sapiens OX=9606 GN=YY1 PE=1 SV=1	20.844	190	P25490;H0YJU4;Q96MM3;O15391	By MS/MS	2	2	14.7	2304500	177270	0.000840553	4187600	2	0.0105263	267
H3BPZ1	HACD3	Very-long-chain (3R)-3-hydroxyacyl-CoA dehydratase OS=Homo sapiens OX=9606 GN=HACD3 PE=1 SV=1	40.069	337	Q9P035;H3BS72;H3BMZ1;H3BRL8	By MS/MS	2	2	7.7	4148700	244040	0.00115715	2618100	1	0.00296736	883
K7EIG7	MYO1D	Unconventional myosin-Id OS=Homo sapiens OX=9606 GN=MYO1D PE=1 SV=1	106.006	918	J3QRN6;O94832;J3KRL0	By MS/MS	5	5	9.2	18521000	272360	0.00129144	10770000	4	0.0043573	139
M0QXN5	NUP62	Nuclear pore glycoprotein p62 OS=Homo sapiens OX=9606 GN=NUP62 PE=1 SV=1	45.615	446	P37198	By MS/MS	2	2	8.5	3094500	257870	0.00122273	1464500	2	0.0044843	301
M0QXS5	HNRNPL	Heterogeneous nuclear ribonucleoprotein L (Fragment) OS=Homo sapiens OX=9606 GN=HNRNPL PE=1 SV=1	58.474	530	A0A3B3ITJ4;P14866;M0QYT0;M0R076	By MS/MS	4	4	13.4	10993000	549670	0.00260635	6626400	2	0.00377358	225
O60292	SIPA1L3	Signal-induced proliferation-associated 1-like protein 3 OS=Homo sapiens OX=9606 GN=SIPA1L3 PE=1 SV=3	194.61	1781		By MS/MS	4	4	3.6	7859000	74141	0.000351551	4404400	3	0.00168445	112
O75683	SURF6	Surfeit locus protein 6 OS=Homo sapiens OX=9606 GN=SURF6 PE=1 SV=3	41.45	361		By MS/MS	3	3	18.6	35484000	2087300	0.00989726	15879000	3	0.00831025	133
P00403	MT-CO2	Cytochrome c oxidase subunit 2 OS=Homo sapiens OX=9606 GN=MT-CO2 PE=1 SV=1	25.565	227		By MS/MS	1	1	4.4	4419600	552450	0.00261953	3221500	1	0.00440529	154
P04843	RPN1	Dolichyl-diphosphooligosaccharide--protein glycosyltransferase subunit 1 OS=Homo sapiens OX=9606 GN=RPN1 PE=1 SV=1	68.569	607	F8WF32;B7Z4L4	By MS/MS	1	1	2.5	751810	18337	8.69477e-05	785760	1	0.00164745	166
P07355	ANXA2	Annexin A2 OS=Homo sapiens OX=9606 GN=ANXA2 PE=1 SV=2	38.604	339	A6NMY6;H0YN42;H0YM50;H0YMU9;H0YN28;H0YL33;H0YMD0;H0YNP5;H0YKS4;H0YNA0;H0YMM1;H0YLE2;H0YN52;H0YKX9;H0YMT9;H0YLV6;H0YKZ7;H0YMW4	By matching	1	1	3.5	482800	19312	9.15708e-05	0	0	0	187
P22626	HNRNPA2B1	Heterogeneous nuclear ribonucleoproteins A2/B1 OS=Homo sapiens OX=9606 GN=HNRNPA2B1 PE=1 SV=2	37.43	353	A0A087WUI2	By MS/MS	1	1	4.2	6113600	305680	0.00144943	5231400	1	0.00283286	255
P36578	RPL4	60S ribosomal protein L4 OS=Homo sapiens OX=9606 GN=RPL4 PE=1 SV=5	47.697	427	H3BTP7;H3BU31;H3BM89	By MS/MS	3	3	9.4	16573000	613820	0.00291052	9136700	2	0.00468384	299
P38432	COIL	Coilin OS=Homo sapiens OX=9606 GN=COIL PE=1 SV=1	62.608	576		By MS/MS	2	2	5.2	4522600	133020	0.000630735	2704500	2	0.00347222	303
P47756	CAPZB	F-actin-capping protein subunit beta OS=Homo sapiens OX=9606 GN=CAPZB PE=1 SV=4	31.35	277	B1AK85;A0A6I8PIN8	By MS/MS	15	1	60.3	70692000	3534600	0.0167599	32733000	2	0.00722022	327
P49458	SRP9	Signal recognition particle 9 kDa protein OS=Homo sapiens OX=9606 GN=SRP9 PE=1 SV=2	10.112	86	Q6P2S0;Q659G3;E9PE20	By MS/MS	2	2	25.6	6577300	939610	0.00445531	3861900	1	0.0116279	339
P62306	SNRPF	Small nuclear ribonucleoprotein F OS=Homo sapiens OX=9606 GN=SNRPF PE=1 SV=1	9.725	86		By MS/MS	2	2	24.4	25667000	5133400	0.0243408	15813000	1	0.0116279	410
P62877	RBX1	E3 ubiquitin-protein ligase RBX1 OS=Homo sapiens OX=9606 GN=RBX1 PE=1 SV=1	12.274	108		By MS/MS	1	1	16.7	5219300	1304800	0.00618691	3162500	1	0.00925926	428
P63104	YWHAZ	14-3-3 protein zeta/delta OS=Homo sapiens OX=9606 GN=YWHAZ PE=1 SV=1	27.745	245	B7Z2E6;H0YB80;B0AZS6;E7EX29	By MS/MS	4	2	22.4	6669100	351000	0.00166432	3591000	2	0.00816327	439
P82912	MRPS11	28S ribosomal protein S11, mitochondrial OS=Homo sapiens OX=9606 GN=MRPS11 PE=1 SV=2	20.616	194	H0YL99	By MS/MS	2	2	20.6	7198900	654450	0.00310318	4127400	1	0.00515464	464
P98179	RBM3	RNA-binding protein 3 OS=Homo sapiens OX=9606 GN=RBM3 PE=1 SV=1	17.17	157		By MS/MS	1	1	11.5	1279500	142170	0.000674121	775290	1	0.00636943	474
Q06587	RING1	E3 ubiquitin-protein ligase RING1 OS=Homo sapiens OX=9606 GN=RING1 PE=1 SV=2	42.429	406		By MS/MS	6	4	30.8	19410000	1213200	0.00575258	11716000	3	0.00738916	490
Q12824	SMARCB1	SWI/SNF-related matrix-associated actin-dependent regulator of chromatin subfamily B member 1 OS=Homo sapiens OX=9606 GN=SMARCB1 PE=1 SV=2	44.141	385	G5E975;A0A0U1RQQ2;A0A0U1RRB8;A0A2R8YEE8;A0A0G2JSE9;C9JTA6;A0A2R8Y5N5;A0A0G2JRV3	By MS/MS	2	2	8.3	7384600	369230	0.00175076	4424000	2	0.00519481	503
Q15050	RRS1	Ribosome biogenesis regulatory protein homolog OS=Homo sapiens OX=9606 GN=RRS1 PE=1 SV=2	41.193	365		By MS/MS	3	3	12.1	5883900	267450	0.00126816	4066200	2	0.00547945	551
Q15291	RBBP5	Retinoblastoma-binding protein 5 OS=Homo sapiens OX=9606 GN=RBBP5 PE=1 SV=2	59.153	538		By MS/MS	4	4	9.9	17582000	606270	0.00287472	10189000	3	0.00557621	555
Q15459	SF3A1	Splicing factor 3A subunit 1 OS=Homo sapiens OX=9606 GN=SF3A1 PE=1 SV=1	88.886	793	F8WC79;F8WB66	By matching	1	1	1.6	2301500	50033	0.000237239	2252400	0	0	565
Q3ZCQ8	TIMM50	Mitochondrial import inner membrane translocase subunit TIM50 OS=Homo sapiens OX=9606 GN=TIMM50 PE=1 SV=2	39.646	353	M0R047;M0R0C3;M0QXC3;M0R2Z3;M0R303;M0R2D2;M0R2F8;M0R1Y4;M0R003	By MS/MS	2	2	9.3	2515500	157220	0.000745483	936710	1	0.00283286	589
Q53GL0	PLEKHO1	Pleckstrin homology domain-containing family O member 1 OS=Homo sapiens OX=9606 GN=PLEKHO1 PE=1 SV=2	46.237	409	Q5T4P9	By MS/MS	2	2	7.6	5162100	234640	0.00111258	2604500	1	0.00244499	593
Q5FBB7	SGO1	Shugoshin 1 OS=Homo sapiens OX=9606 GN=SGO1 PE=1 SV=1	64.19	561		By MS/MS	2	2	7.1	6442000	214730	0.00101818	4184000	1	0.00178253	600
Q6P4R8	NFRKB	Nuclear factor related to kappa-B-binding protein OS=Homo sapiens OX=9606 GN=NFRKB PE=1 SV=2	139.001	1299	E9PQ59	By MS/MS	3	3	3.9	5356200	77626	0.000368076	2495100	1	0.000769823	618
Q7L2J0	MEPCE	7SK snRNA methylphosphate capping enzyme OS=Homo sapiens OX=9606 GN=MEPCE PE=1 SV=1	74.355	689		By matching	2	2	5.4	7599200	217120	0.00102951	4699200	0	0	634
Q86U42	PABPN1	Polyadenylate-binding protein 2 OS=Homo sapiens OX=9606 GN=PABPN1 PE=1 SV=3	32.749	306	H0YJH9;B4DEH8;G3V4T2	By MS/MS	2	2	18	8355800	557050	0.00264134	4830300	1	0.00326797	642
Q86WX3	RPS19BP1	Active regulator of SIRT1 OS=Homo sapiens OX=9606 GN=RPS19BP1 PE=1 SV=1	15.434	136		By MS/MS	2	2	19.1	9704500	1213100	0.0057521	5658700	2	0.0147059	649
Q8IYB3	SRRM1	Serine/arginine repetitive matrix protein 1 OS=Homo sapiens OX=9606 GN=SRRM1 PE=1 SV=2	102.335	904	A9Z1X7	By MS/MS	1	1	3.8	11588000	227220	0.0010774	7393000	1	0.00110619	661
Q8NBZ0	INO80E	INO80 complex subunit E OS=Homo sapiens OX=9606 GN=INO80E PE=1 SV=1	26.478	244	J3KNE2;H3BNM4;I3NI13;I3L270;I3L0W8	By MS/MS	4	4	24.2	13498000	1349800	0.00640029	6886300	1	0.00409836	680
Q8WUQ7	CACTIN	Cactin OS=Homo sapiens OX=9606 GN=CACTIN PE=1 SV=3	88.702	758	K7ENY9	By MS/MS	2	2	4.9	19722000	547840	0.00259767	10992000	2	0.00263852	698
Q92734	TFG	Protein TFG OS=Homo sapiens OX=9606 GN=TFG PE=1 SV=2	43.448	400		By MS/MS	1	1	6	3828100	255210	0.00121012	2319600	2	0.005	709
Q92750	TAF4B	Transcription initiation factor TFIID subunit 4B OS=Homo sapiens OX=9606 GN=TAF4B PE=1 SV=2	91.091	862	J3KTH2	By MS/MS	4	3	7.3	6600200	132000	0.000625898	3623200	2	0.00232019	711
Q92908	GATA6	Transcription factor GATA-6 OS=Homo sapiens OX=9606 GN=GATA6 PE=1 SV=2	60.033	595		By MS/MS	2	2	7.9	2906200	145310	0.00068901	1505100	2	0.00336134	714
Q9BTV4	TMEM43	Transmembrane protein 43 OS=Homo sapiens OX=9606 GN=TMEM43 PE=1 SV=1	44.876	400		By MS/MS	3	3	11.5	3750400	156270	0.000740978	2382800	1	0.0025	773
Q9C005	DPY30	Protein dpy-30 homolog OS=Homo sapiens OX=9606 GN=DPY30 PE=1 SV=1	11.25	99		By MS/MS	2	2	36.4	19702000	3283600	0.0155697	13752000	2	0.020202	795
Q9H3K6	BOLA2	BolA-like protein 2 OS=Homo sapiens OX=9606 GN=BOLA2 PE=1 SV=1	10.117	86	A0A087WZT3;H3BV85;H3BTW0;A0A0B4J295;H3BVE0	By MS/MS	1	1	18.6	5889900	981650	0.00465465	4210400	1	0.0116279	811
Q9H4F8	SMOC1	SPARC-related modular calcium-binding protein 1 OS=Homo sapiens OX=9606 GN=SMOC1 PE=1 SV=1	48.163	434		By MS/MS	2	2	5.8	12855000	476100	0.0022575	7662200	2	0.00460829	812
Q9H5V9	CXorf56	UPF0428 protein CXorf56 OS=Homo sapiens OX=9606 GN=CXorf56 PE=1 SV=1	25.625	222		By MS/MS	2	2	11.7	4632000	330860	0.00156882	2791500	2	0.00900901	815
Q9H981	ACTR8	Actin-related protein 8 OS=Homo sapiens OX=9606 GN=ACTR8 PE=1 SV=2	70.484	624	H0Y849	By MS/MS	4	4	10.3	14096000	391540	0.00185655	7855700	1	0.00160256	825
Q9NX20	MRPL16	39S ribosomal protein L16, mitochondrial OS=Homo sapiens OX=9606 GN=MRPL16 PE=1 SV=1	28.449	251		By MS/MS	3	3	15.1	8175900	583990	0.00276908	4353400	1	0.00398406	867
Q9ULR0	ISY1	Pre-mRNA-splicing factor ISY1 homolog OS=Homo sapiens OX=9606 GN=ISY1 PE=1 SV=3	32.992	285	D6RC18;A8MVI5	By MS/MS	2	2	9.5	15145000	757270	0.00359071	9137400	1	0.00350877	912
Q9UN81	L1RE1	LINE-1 retrotransposable element ORF1 protein OS=Homo sapiens OX=9606 GN=L1RE1 PE=1 SV=1	40.056	338		By MS/MS	2	2	8	2754200	131150	0.000621868	1667600	1	0.00295858	919
Q9Y2X3	NOP58	Nucleolar protein 58 OS=Homo sapiens OX=9606 GN=NOP58 PE=1 SV=1	59.578	529		By MS/MS	2	2	5.3	2711000	93482	0.000443259	1432600	2	0.00378072	937
Q9Y3D0	CIAO2B	Cytosolic iron-sulfur assembly component 2B OS=Homo sapiens OX=9606 GN=CIAO2B PE=1 SV=1	17.663	163	H3BNV7;J3KS95	By matching	2	2	26.4	4272200	712030	0.0033762	2584200	0	0	945
Q9Y5M8	SRPRB	Signal recognition particle receptor subunit beta OS=Homo sapiens OX=9606 GN=SRPRB PE=1 SV=3	29.702	271	H7C4H2;C9J5Z8	By matching	2	2	12.9	2614100	137590	0.000652404	2713800	0	0	959
Q9Y657	SPIN1	Spindlin-1 OS=Homo sapiens OX=9606 GN=SPIN1 PE=1 SV=3	29.601	262		By MS/MS	2	2	10.3	8536800	426840	0.00202393	4791000	2	0.00763359	963
X6R700	CHTOP	Chromatin target of PRMT1 protein OS=Homo sapiens OX=9606 GN=CHTOP PE=1 SV=1	23.661	223	Q9Y3Y2	By MS/MS	1	1	5.8	4026600	287610	0.00136375	2439800	1	0.0044843	951
A0A087WSX5	ZNF628	Zinc finger protein 628 OS=Homo sapiens OX=9606 GN=ZNF628 PE=1 SV=1	110.765	1058	Q5EBL2	By MS/MS	3	3	6	7968400	159370	0.000755678	4968900	1	0.00094518	599
A0A0A6YYC7	ZFP91-CNTF	HCG2042749, isoform CRA_d OS=Homo sapiens OX=9606 GN=ZFP91-CNTF PE=4 SV=1	59.571	529	Q96JP5	By MS/MS	2	2	8.9	4943300	170460	0.000808263	5244300	1	0.00189036	736
A0A1B0GTF2	RYR3	Ryanodine receptor 3 (Fragment) OS=Homo sapiens OX=9606 GN=RYR3 PE=1 SV=1	124.169	1101	A0A0U1RRH1;A0A0X1KG73;Q15413;A0A087X080	By MS/MS	1	1	1	432560000	6758700	0.0320474	326120000	1	0.000908265	562
A0A2R8Y5P9	SHROOM3	Protein Shroom3 OS=Homo sapiens OX=9606 GN=SHROOM3 PE=1 SV=1	208.05	1915	Q8TF72	By MS/MS	1	1	0.5	755690000	6404100	0.030366	457890000	1	0.000522193	695
A0A2R8Y6G6	ENO1	2-phospho-D-glycerate hydro-lyase OS=Homo sapiens OX=9606 GN=ENO1 PE=1 SV=1	47.327	434	P06733	By MS/MS	2	2	6.2	3690200	131790	0.000624903	1505700	2	0.00460829	181
A0A5F9ZHS9	SEPTIN4	Septin-4 (Fragment) OS=Homo sapiens OX=9606 GN=SEPTIN4 PE=1 SV=1	23.936	211	J3QLA8;O43236;A0A5F9ZHH3	By MS/MS	1	1	5.2	643240000	45946000	0.21786	389750000	1	0.00473934	99
A6NHQ2	FBLL1	rRNA/tRNA 2'-O-methyltransferase fibrillarin-like protein 1 OS=Homo sapiens OX=9606 GN=FBLL1 PE=3 SV=2	34.803	334		By MS/MS	2	1	6.6	11268000	469500	0.00222621	6827600	1	0.00299401	51
A6PW57	PIP5K1A	Phosphatidylinositol 4-phosphate 5-kinase type-1 alpha OS=Homo sapiens OX=9606 GN=PIP5K1A PE=1 SV=2	61.258	550	Q99755;A2A3N6	By MS/MS	1	1	2.5	1993400	73829	0.000350072	1429400	1	0.00181818	48
A8MW50	LDHB	L-lactate dehydrogenase (Fragment) OS=Homo sapiens OX=9606 GN=LDHB PE=1 SV=1	25.218	232	A0A3B3IS95;P07195;A0A5F9ZHM4;F5H793;C9J7H8	By MS/MS	1	1	6.5	1021500	72961	0.000345956	618930	1	0.00431034	184
B1AN99	PRSS3	Trypsin-3 (Fragment) OS=Homo sapiens OX=9606 GN=PRSS3 PE=1 SV=8	19.288	177	P35030	By MS/MS	1	1	7.3	31984000	4569200	0.0216656	19380000	1	0.00564972	289
B4DY09	ILF2	Interleukin enhancer-binding factor 2 OS=Homo sapiens OX=9606 GN=ILF2 PE=1 SV=1	38.91	352	Q12905;X6R6Z1;A0A0A0MRL0	By MS/MS	3	3	16.8	4324700	227620	0.0010793	1256700	1	0.00284091	505
B7Z4K4	FTSJ1	Putative tRNA (cytidine(32)/guanosine(34)-2'-O)-methyltransferase OS=Homo sapiens OX=9606 GN=FTSJ1 PE=1 SV=1	21.231	192	Q9UET6	By MS/MS	1	1	6.8	1721400	172140	0.000816229	1043000	1	0.00520833	895
B8ZZL8	HSPE1	10 kDa heat shock protein, mitochondrial OS=Homo sapiens OX=9606 GN=HSPE1 PE=1 SV=1	10.69	101	P61604;S4R3N1	By MS/MS	1	1	13.9	5263100	657890	0.00311949	3189100	1	0.00990099	390
C9JHF7	PPAN	Suppressor of SWI4 1 homolog (Fragment) OS=Homo sapiens OX=9606 GN=PPAN PE=4 SV=1	10.984	97	C9J3W3;A8MV53;Q9NQ55;A0A0A6YYI3;A0A0B4J1V8	By MS/MS	1	1	12.4	3375900	675180	0.00320147	2045500	1	0.0103093	848
C9JJT5	ATP5MF-PTCD1	ATP synthase membrane subunit f OS=Homo sapiens OX=9606 GN=ATP5MF-PTCD1 PE=3 SV=2	5.915	54	P56134;C9JU26;G3V325	By MS/MS	2	2	44.4	11029000	2757300	0.0130742	6726500	2	0.037037	373
D6R9E3	MND1	Meiotic nuclear division protein 1 homolog OS=Homo sapiens OX=9606 GN=MND1 PE=1 SV=1	18.984	165		By matching	1	1	6.7	365520000	33229000	0.15756	1038500000	0	0	974
E7EVX8	PRPF31	Pre-mRNA-processing factor 31 OS=Homo sapiens OX=9606 GN=PRPF31 PE=1 SV=1	54.766	493	Q8WWY3;E7EU94;E7ESX0;E7EN72	By MS/MS	3	3	10.1	21463000	933190	0.00442487	11362000	3	0.00608519	702
E7EX41	DDX55	RNA helicase OS=Homo sapiens OX=9606 GN=DDX55 PE=1 SV=2	21.615	191	F5H5U2;Q8NHQ9	By MS/MS	1	1	6.3	1775300	136560	0.00064752	1075700	1	0.0052356	688
E9PIL8	SF3B2	Splicing factor 3B subunit 2 (Fragment) OS=Homo sapiens OX=9606 GN=SF3B2 PE=1 SV=8	8.361	80	E9PJT3;E9PJ04;H0YCG1;E9PPJ0;Q13435	By MS/MS	1	1	15	4615200	2307600	0.0109418	2796400	1	0.0125	518
E9PMI6	CLNS1A	Chloride channel, nucleotide sensitive 1A OS=Homo sapiens OX=9606 GN=CLNS1A PE=1 SV=1	18.259	167	E9PJF4;J3KN38;P54105	By MS/MS	1	1	7.8	4481200	560150	0.00265604	2715300	1	0.00598802	364
F5GZS6	SLC3A2	4F2 cell-surface antigen heavy chain OS=Homo sapiens OX=9606 GN=SLC3A2 PE=1 SV=1	64.873	599	P08195;J3KPF3;H0YFX4;F5GZI0	By MS/MS	3	3	7.2	5181200	157010	0.000744487	1492100	1	0.00166945	191
F8WCY6	RAB5A	Ras-related protein Rab-5A OS=Homo sapiens OX=9606 GN=RAB5A PE=1 SV=1	6.816	62	F8WD79;F8VPW9;F8VSF8;F8VWZ7;F8VWU4;F8VVZ0;F8VUA5;F8VVK3;K7ERI8;P61020;P20339;P51148;K7ERQ8	By MS/MS	1	1	17.7	9630100	2407500	0.0114155	5835100	1	0.016129	246
G3V5X4	SYNE2	Nesprin-2 OS=Homo sapiens OX=9606 GN=SYNE2 PE=1 SV=1	787.723	6818	A0A0A0MRE3;Q8WXH0	By MS/MS	1	1	0.2	14194000	31611	0.000149888	8600200	1	0.000146671	703
G3XAI9	FAM133B	Protein FAM133B OS=Homo sapiens OX=9606 GN=FAM133B PE=1 SV=1	12.41	105	Q5BKY9;Q8N9E0	By MS/MS	2	2	18.1	15210000	2535100	0.0120206	9576000	1	0.00952381	597
G5E9W3	CPSF3	Cleavage and polyadenylation specific factor 3, 73kDa, isoform CRA_b OS=Homo sapiens OX=9606 GN=CPSF3 PE=1 SV=1	73.477	647	Q9UKF6	By MS/MS	3	3	7.9	5217300	149060	0.000706791	4351300	2	0.00309119	908
H0YBU8	MRPL43	39S ribosomal protein L43, mitochondrial (Fragment) OS=Homo sapiens OX=9606 GN=MRPL43 PE=1 SV=1	16.678	148	H0Y6Y8;B1AL05;Q8N983	By MS/MS	3	3	22.3	13092000	1190200	0.00564352	8223400	2	0.0135135	676
H0YLS6	PSMA4	Proteasome subunit alpha type OS=Homo sapiens OX=9606 GN=PSMA4 PE=1 SV=1	13.948	125	H0YLC2;H0YKT8;H0YMI6;H0YMA1;H0YMZ1;H0YN18;H0YL69;P25789	By MS/MS	1	1	8	3086500	514410	0.00243915	1870200	1	0.008	269
H3BP71	RNF40	E3 ubiquitin protein ligase OS=Homo sapiens OX=9606 GN=RNF40 PE=1 SV=2	109.049	961	O75150	By MS/MS	1	1	0.6	23920000	419650	0.00198984	14494000	1	0.00104058	30
H7BY16	NCL	Nucleolin (Fragment) OS=Homo sapiens OX=9606 GN=NCL PE=1 SV=8	32.39	296	P19338	By MS/MS	1	1	3.4	2080000	86666	0.00041094	1260300	1	0.00337838	242
I3L1P8	SLC25A11	Mitochondrial 2-oxoglutarate/malate carrier protein (Fragment) OS=Homo sapiens OX=9606 GN=SLC25A11 PE=1 SV=1	32.182	296	Q02978	By MS/MS	2	2	10.1	5120700	269510	0.00127792	3398400	1	0.00337838	485
J3QSB3	SS18	Protein SSXT OS=Homo sapiens OX=9606 GN=SS18 PE=1 SV=1	3.927	35	J3QSG1;J3QQW6;J3KRP6;J3QS72;X6R3J2;J3QQM2;J3QLJ7;J3KT74;J3QQW2;J3QQX5;J3KT22;B4DLD3;Q15532	By MS/MS	1	1	51.4	12308000	6153800	0.0291792	7457500	1	0.0285714	566
J3QSY4	NHP2	Ribonucloprotein OS=Homo sapiens OX=9606 GN=NHP2 PE=1 SV=1	10.071	90	D6RC52;D6RCB9;Q9NX24	By MS/MS	1	1	21.1	8002800	2667600	0.0126488	4849100	2	0.0222222	868
K7ENG2	U2AF2	U2 snRNP auxiliary factor large subunit OS=Homo sapiens OX=9606 GN=U2AF2 PE=1 SV=1	33.902	307	P26368	By MS/MS	2	2	9.8	1870600	124710	0.000591332	1133400	2	0.00651466	270
M0R3F1	HNRNPUL1	Heterogeneous nuclear ribonucleoprotein U-like protein 1 (Fragment) OS=Homo sapiens OX=9606 GN=HNRNPUL1 PE=1 SV=1	71.723	641	A0A0A0MRA5;B7Z4B8;Q9BUJ2;M0QYZ0	By MS/MS	3	2	5.1	2713000	67825	0.000321603	1577600	2	0.00312012	775
O00483	NDUFA4	Cytochrome c oxidase subunit NDUFA4 OS=Homo sapiens OX=9606 GN=NDUFA4 PE=1 SV=1	9.37	81		By MS/MS	2	2	27.2	25749000	4291500	0.0203488	15603000	1	0.0123457	64
O00629	KPNA4	Importin subunit alpha-3 OS=Homo sapiens OX=9606 GN=KPNA4 PE=1 SV=1	57.887	521		By MS/MS	1	1	3.5	2134900	106750	0.000506172	1293600	1	0.00191939	71
O00767	SCD	Acyl-CoA desaturase OS=Homo sapiens OX=9606 GN=SCD PE=1 SV=2	41.523	359		By MS/MS	1	1	7	1273400	74905	0.000355174	771580	2	0.00557103	72
O15020	SPTBN2	Spectrin beta chain, non-erythrocytic 2 OS=Homo sapiens OX=9606 GN=SPTBN2 PE=1 SV=3	271.325	2390	A4QPE4	By MS/MS	8	3	4.7	7064400	44430	0.000210672	3607100	3	0.00125523	81
O43167	ZBTB24	Zinc finger and BTB domain-containing protein 24 OS=Homo sapiens OX=9606 GN=ZBTB24 PE=1 SV=2	78.282	697		By MS/MS	3	3	6.2	19994000	571260	0.00270872	9352700	2	0.00286944	96
O43819	SCO2	Protein SCO2 homolog, mitochondrial OS=Homo sapiens OX=9606 GN=SCO2 PE=1 SV=3	29.81	266		By MS/MS	1	1	3.8	3836700	213150	0.00101068	2324800	1	0.0037594	108
O60264	SMARCA5	SWI/SNF-related matrix-associated actin-dependent regulator of chromatin subfamily A member 5 OS=Homo sapiens OX=9606 GN=SMARCA5 PE=1 SV=1	121.905	1052	P28370;A0A0A0MRP6;B7ZLQ5	By MS/MS	3	3	3.3	5720200	89378	0.0004238	3429200	2	0.00190114	111
O75531	BANF1	Barrier-to-autointegration factor OS=Homo sapiens OX=9606 GN=BANF1 PE=1 SV=1	10.059	89		By MS/MS	2	2	40.4	7722300	965290	0.00457707	4313100	1	0.011236	130
O75533	SF3B1	Splicing factor 3B subunit 1 OS=Homo sapiens OX=9606 GN=SF3B1 PE=1 SV=3	145.83	1304	H7C341	By MS/MS	2	2	1.8	3817800	52299	0.000247984	2394700	1	0.000766871	131
O75940	SMNDC1	Survival of motor neuron-related-splicing factor 30 OS=Homo sapiens OX=9606 GN=SMNDC1 PE=1 SV=1	26.711	238		By MS/MS	2	2	16.4	3237100	249010	0.00118072	2139900	1	0.00420168	137
O95425	SVIL	Supervillin OS=Homo sapiens OX=9606 GN=SVIL PE=1 SV=2	247.746	2214	A0A6I8PIX7;A0A0J9YWY6	By MS/MS	4	4	2.5	10615000	78054	0.000370105	5334700	3	0.00135501	144
P00338	LDHA	L-lactate dehydrogenase A chain OS=Homo sapiens OX=9606 GN=LDHA PE=1 SV=2	36.689	332	F5GXC7;P07864;Q6ZMR3;F5H245;G3XAP5;A0A087WUM2;F5H155;F5H5G7;F5H8H6;F5GYU2;F5GXH2;F5H6W8;F5H5J4;F5GZQ4;F5GXU1;F5GWW2;F5GXY2	By MS/MS	1	1	2.7	6969800	290410	0.00137702	0	2	0.0060241	153
P05412	JUN	Transcription factor AP-1 OS=Homo sapiens OX=9606 GN=JUN PE=1 SV=2	35.676	331		By MS/MS	1	1	4.5	1906300	190630	0.000903902	1155100	1	0.00302115	176
P05976	MYL1	Myosin light chain 1/3, skeletal muscle isoform OS=Homo sapiens OX=9606 GN=MYL1 PE=1 SV=3	21.145	194	P08590	By MS/MS	1	1	6.2	50536000	4211300	0.0199685	30621000	1	0.00515464	178
P09669	COX6C	Cytochrome c oxidase subunit 6C OS=Homo sapiens OX=9606 GN=COX6C PE=1 SV=2	8.781	75		By MS/MS	2	2	20	24278000	4046300	0.0191862	13799000	1	0.0133333	202
P16104	H2AX	Histone H2AX OS=Homo sapiens OX=9606 GN=H2AX PE=1 SV=2	15.145	143	Q96QV6;Q8IUE6	By MS/MS	3	1	27.3	6285000	698340	0.00331129	3808300	1	0.00699301	230
P16403	H1-2	Histone H1.2 OS=Homo sapiens OX=9606 GN=H1-2 PE=1 SV=2	21.365	213	P10412;P16402;P22492;Q02539	By MS/MS	3	3	15	35154000	2929500	0.0138907	22334000	2	0.00938967	208
P17066	HSPA6	Heat shock 70 kDa protein 6 OS=Homo sapiens OX=9606 GN=HSPA6 PE=1 SV=2	71.028	643	P48741	By MS/MS	9	1	14.3	333410000	8549000	0.0405364	202020000	1	0.00155521	234
P17509	HOXB6	Homeobox protein Hox-B6 OS=Homo sapiens OX=9606 GN=HOXB6 PE=1 SV=4	25.432	224		By MS/MS	2	1	12.5	2138200	164480	0.000779907	1295600	1	0.00446429	237
P21796	VDAC1	Voltage-dependent anion-selective channel protein 1 OS=Homo sapiens OX=9606 GN=VDAC1 PE=1 SV=2	30.773	283	C9JI87	By MS/MS	2	2	12	3045900	169220	0.000802383	1684900	1	0.00353357	251
P28066	PSMA5	Proteasome subunit alpha type-5 OS=Homo sapiens OX=9606 GN=PSMA5 PE=1 SV=3	26.411	241		By MS/MS	1	1	7.9	3888200	324020	0.00153639	2356000	1	0.00414938	275
P30048	PRDX3	Thioredoxin-dependent peroxide reductase, mitochondrial OS=Homo sapiens OX=9606 GN=PRDX3 PE=1 SV=3	27.693	256		By MS/MS	1	1	5.5	484700	30294	0.000143644	293690	1	0.00390625	278
P31153	MAT2A	S-adenosylmethionine synthase isoform type-2 OS=Homo sapiens OX=9606 GN=MAT2A PE=1 SV=1	43.661	395		By MS/MS	1	1	3.8	3736500	186820	0.000885836	2264000	1	0.00253165	283
P35232	PHB	Prohibitin OS=Homo sapiens OX=9606 GN=PHB PE=1 SV=1	29.804	272	C9JZ20;E7ESE2;E9PCW0;C9JW96;D6RBK0	By matching	2	2	9.9	2968300	156230	0.000740789	1949600	0	0	291
P35637	FUS	RNA-binding protein FUS OS=Homo sapiens OX=9606 GN=FUS PE=1 SV=1	53.426	526	H3BPE7	By MS/MS	3	1	6.7	3916600	230390	0.00109243	2373200	1	0.00190114	297
P40429	RPL13A	60S ribosomal protein L13a OS=Homo sapiens OX=9606 GN=RPL13A PE=1 SV=2	23.577	203	M0QYS1;Q6NVV1;Q8J015	By MS/MS	2	2	11.3	7677800	451640	0.00214152	4749900	2	0.00985222	308
P50402	EMD	Emerin OS=Homo sapiens OX=9606 GN=EMD PE=1 SV=1	28.994	254	Q5HY57;F8WEQ1	By MS/MS	2	2	10.6	17325000	1332700	0.0063192	11764000	1	0.00393701	345
P56537	EIF6	Eukaryotic translation initiation factor 6 OS=Homo sapiens OX=9606 GN=EIF6 PE=1 SV=1	26.599	245	F8WD20;B7ZBH1;A0A0B4J1Y7;A0A0U1RQV5;F8WDS6	By MS/MS	2	2	15.5	6158300	615830	0.00292005	4041000	1	0.00408163	375
P62136	PPP1CA	Serine/threonine-protein phosphatase PP1-alpha catalytic subunit OS=Homo sapiens OX=9606 GN=PPP1CA PE=1 SV=1	37.512	330	E9PMD7;F5H1L6;F5H037	By MS/MS	12	1	46.7	9415900	470790	0.00223232	5705300	1	0.0030303	397
P67870	CSNK2B	Casein kinase II subunit beta OS=Homo sapiens OX=9606 GN=CSNK2B PE=1 SV=1	24.942	215	Q5SRQ3;Q5SRQ6;N0E472;A0A0G2JM12	By MS/MS	1	1	5.1	1771400	161040	0.000763596	1073400	1	0.00465116	449
P81605	DCD	Dermcidin OS=Homo sapiens OX=9606 GN=DCD PE=1 SV=2	11.284	110		By matching	1	1	10	5104200	729170	0.00345747	5196500	0	0	461
P82930	MRPS34	28S ribosomal protein S34, mitochondrial OS=Homo sapiens OX=9606 GN=MRPS34 PE=1 SV=2	25.65	218	C9JJ19	By MS/MS	2	2	12.4	3511900	250850	0.00118944	2115800	2	0.00917431	467
Q00403	GTF2B	Transcription initiation factor IIB OS=Homo sapiens OX=9606 GN=GTF2B PE=1 SV=1	34.833	316	B1APE1;B1APE2	By MS/MS	3	3	13.9	5323100	221800	0.0010517	2198500	2	0.00632911	477
Q13151	HNRNPA0	Heterogeneous nuclear ribonucleoprotein A0 OS=Homo sapiens OX=9606 GN=HNRNPA0 PE=1 SV=1	30.841	305		By MS/MS	2	2	11.8	3478700	248480	0.00117821	1907600	2	0.00655738	510
Q14331	FRG1	Protein FRG1 OS=Homo sapiens OX=9606 GN=FRG1 PE=1 SV=1	29.172	258	E9PLY7;E9PRR7	By MS/MS	3	3	12	7142900	549460	0.00260535	4431200	2	0.00775194	537
Q15293	RCN1	Reticulocalbin-1 OS=Homo sapiens OX=9606 GN=RCN1 PE=1 SV=1	38.89	331	E9PP27	By matching	3	3	11.8	7946300	529750	0.00251189	4738500	0	0	556
Q15424	SAFB	Scaffold attachment factor B1 OS=Homo sapiens OX=9606 GN=SAFB PE=1 SV=4	102.642	915	K7ES42;Q14151	By MS/MS	2	2	5.1	4397900	89753	0.000425578	2468900	1	0.0010929	563
Q2TBE0	CWF19L2	CWF19-like protein 2 OS=Homo sapiens OX=9606 GN=CWF19L2 PE=1 SV=4	103.787	894	H7C3G7;H0YE03	By MS/MS	3	3	4.7	5227100	88595	0.000420087	3147800	2	0.00223714	584
Q3BDU5	LMNA	Prelamin-A/C OS=Homo sapiens OX=9606 GN=LMNA PE=1 SV=1	55.638	487	P02545;H0YAB0;Q5TCI8	By matching	2	2	3.3	3263800	90660	0.000429878	1771500	0	0	158
Q5C9Z4	NOM1	Nucleolar MIF4G domain-containing protein 1 OS=Homo sapiens OX=9606 GN=NOM1 PE=1 SV=1	96.257	860		By MS/MS	2	2	4.2	6396100	118450	0.000561649	3537600	1	0.00116279	598
Q5QPM2	RALY	RNA-binding protein Raly (Fragment) OS=Homo sapiens OX=9606 GN=RALY PE=1 SV=1	9.714	89	Q5QPM1;Q5QPL9;Q9UKM9;Q5QPM0	By MS/MS	2	2	25.8	2127000	303860	0.0014408	1309400	1	0.011236	909
Q69YL0	NCBP2AS2	Protein NCBP2AS2 OS=Homo sapiens OX=9606 GN=NCBP2AS2 PE=1 SV=1	10.891	99		By MS/MS	1	1	14.1	3791700	541670	0.00256841	2297500	1	0.010101	614
Q6AI39	BICRAL	BRD4-interacting chromatin-remodeling complex-associated protein-like OS=Homo sapiens OX=9606 GN=BICRAL PE=1 SV=2	115.084	1079		By MS/MS	2	2	2.6	5283900	135480	0.000642399	3193000	1	0.000926784	615
Q7Z406	MYH14	Myosin-14 OS=Homo sapiens OX=9606 GN=MYH14 PE=1 SV=2	227.871	1995	M0QY43;A1L2Z2	By MS/MS	9	3	5.1	4724000	37197	0.000176375	1586900	3	0.00150376	637
Q86UY6	NAA40	N-alpha-acetyltransferase 40 OS=Homo sapiens OX=9606 GN=NAA40 PE=1 SV=1	27.194	237		By MS/MS	1	1	7.2	5437200	388370	0.00184152	3294500	1	0.00421941	645
Q86VM9	ZC3H18	Zinc finger CCCH domain-containing protein 18 OS=Homo sapiens OX=9606 GN=ZC3H18 PE=1 SV=2	106.378	953	E7ERS3	By MS/MS	1	1	1.9	718060	14361	6.80949e-05	435090	1	0.00104932	647
Q86WP2	GPBP1	Vasculin OS=Homo sapiens OX=9606 GN=GPBP1 PE=1 SV=1	53.339	473	D4PHA4	By MS/MS	2	2	7.2	3303100	122340	0.000580094	2165400	2	0.00422833	648
Q8IYL3	C1orf174	UPF0688 protein C1orf174 OS=Homo sapiens OX=9606 GN=C1orf174 PE=1 SV=2	25.977	243		By MS/MS	1	1	5.8	2010900	167580	0.000794607	1218500	1	0.00411523	662
Q8N5L8	RPP25L	Ribonuclease P protein subunit p25-like protein OS=Homo sapiens OX=9606 GN=RPP25L PE=1 SV=1	17.631	163		By MS/MS	2	2	19.6	19483000	2164800	0.0102647	11669000	1	0.00613497	673
Q8NDX5	PHC3	Polyhomeotic-like protein 3 OS=Homo sapiens OX=9606 GN=PHC3 PE=1 SV=1	106.162	983	H7C528;H7C4H9;E7EX82	By MS/MS	3	2	6.9	17500000	583350	0.00276604	7362500	2	0.00203459	683
Q8WVI0	SMIM4	Small integral membrane protein 4 OS=Homo sapiens OX=9606 GN=SMIM4 PE=1 SV=2	8.696	70		By MS/MS	1	1	15.7	6484600	3242300	0.0153739	3929200	1	0.0142857	700
Q96HS1	PGAM5	Serine/threonine-protein phosphatase PGAM5, mitochondrial OS=Homo sapiens OX=9606 GN=PGAM5 PE=1 SV=2	32.004	289	F5GXG4	By matching	1	1	5.9	1786600	81209	0.000385065	2310100	0	0	733
Q96IX5	ATP5MD	ATP synthase membrane subunit DAPIT, mitochondrial OS=Homo sapiens OX=9606 GN=ATP5MD PE=1 SV=1	6.458	58		By MS/MS	1	1	25.9	6822600	2274200	0.0107835	4134000	1	0.0172414	734
Q99417	MYCBP	c-Myc-binding protein OS=Homo sapiens OX=9606 GN=MYCBP PE=1 SV=3	11.967	103	A0A087WV05	By MS/MS	1	1	16.5	4413100	630440	0.00298933	2674000	1	0.00970874	748
Q9BVK6	TMED9	Transmembrane emp24 domain-containing protein 9 OS=Homo sapiens OX=9606 GN=TMED9 PE=1 SV=2	27.277	235		By MS/MS	2	2	13.2	11821000	695380	0.00329725	3558800	1	0.00425532	782
Q9C0J8	WDR33	pre-mRNA 3' end processing protein WDR33 OS=Homo sapiens OX=9606 GN=WDR33 PE=1 SV=2	145.891	1336	C9J8B4	By MS/MS	3	3	2.8	7885500	131420	0.000623148	3938300	2	0.00149701	797
Q9H9J4	USP42	Ubiquitin carboxyl-terminal hydrolase 42 OS=Homo sapiens OX=9606 GN=USP42 PE=1 SV=3	145.392	1324	C9JPC9;B4DP25;E5RJP3;E7EWZ4	By MS/MS	3	3	3.7	8370700	123100	0.000583698	4174500	2	0.00151057	829
Q9HBE1	PATZ1	POZ-, AT hook-, and zinc finger-containing protein 1 OS=Homo sapiens OX=9606 GN=PATZ1 PE=1 SV=1	74.06	687		By MS/MS	2	2	4.2	3670300	96586	0.000457978	1888000	1	0.0014556	833
Q9HCB6	SPON1	Spondin-1 OS=Homo sapiens OX=9606 GN=SPON1 PE=1 SV=2	90.973	807		By MS/MS	1	1	1.5	2906500	70890	0.000336136	1761100	1	0.00123916	836
Q9NZ01	TECR	Very-long-chain enoyl-CoA reductase OS=Homo sapiens OX=9606 GN=TECR PE=1 SV=1	36.034	308	M0R3C3;M0R2N5	By MS/MS	2	2	7.1	5362400	335150	0.00158917	3036500	1	0.00324675	876
Q9UI30	TRMT112	Multifunctional methyltransferase subunit TRM112-like protein OS=Homo sapiens OX=9606 GN=TRMT112 PE=1 SV=1	14.199	125	F5GX77;F5GYQ2	By MS/MS	1	1	11.2	4710500	523390	0.00248173	2854200	1	0.008	903
Q9ULX3	NOB1	RNA-binding protein NOB1 OS=Homo sapiens OX=9606 GN=NOB1 PE=1 SV=1	46.675	412		By MS/MS	2	2	9.7	11632000	465260	0.0022061	4929800	1	0.00242718	914
Q9UN30	SCML1	Sex comb on midleg-like protein 1 OS=Homo sapiens OX=9606 GN=SCML1 PE=1 SV=2	37.447	329	Q5H966	By MS/MS	2	2	11.2	2789500	154970	0.000734814	1693500	2	0.00607903	918
Q9Y376	CAB39	Calcium-binding protein 39 OS=Homo sapiens OX=9606 GN=CAB39 PE=1 SV=1	39.869	341	A0A087X0K1	By MS/MS	2	2	7.9	3232100	129290	0.000613049	10719000	2	0.0058651	938
Q9Y5J1	UTP18	U3 small nucleolar RNA-associated protein 18 homolog OS=Homo sapiens OX=9606 GN=UTP18 PE=1 SV=3	62.004	556	J3KSR7;J3QLD6;J3QRG0;J3QR85	By MS/MS	3	3	6.3	3402400	121510	0.000576159	1682300	3	0.00539568	955
A0A087WXU5	ZCCHC17	Nucleolar protein of 40 kDa OS=Homo sapiens OX=9606 GN=ZCCHC17 PE=1 SV=1	16.523	146	A0A087WYV3;Q9NP64;A0A0D9SEW3;A0A087WXF8	By MS/MS	1	1	9.6	3233400	359260	0.00170349	1959200	1	0.00684932	845
A0A1W2PP04	RBMX2	RNA-binding motif protein, X-linked 2 OS=Homo sapiens OX=9606 GN=RBMX2 PE=1 SV=1	31.522	276	Q9Y388	By MS/MS	1	1	4.3	0	NA	NA	0	1	0.00362319	939
A6ND22	MRPS16	28S ribosomal protein S16, mitochondrial OS=Homo sapiens OX=9606 GN=MRPS16 PE=1 SV=1	11.15	99	Q9Y3D3	By MS/MS	1	1	18.2	3819400	545620	0.00258714	2314300	1	0.010101	946
A6NLN1	PTBP1	Polypyrimidine tract-binding protein 1 OS=Homo sapiens OX=9606 GN=PTBP1 PE=1 SV=4	56.511	527	P26599;A0A0U1RRM4;K7ELW5;K7ES59;K7EKJ7;K7EK45	By MS/MS	2	2	8.2	3932700	187270	0.00088797	1519500	1	0.00189753	272
B0QYK0	EWSR1	RNA-binding protein EWS OS=Homo sapiens OX=9606 GN=EWSR1 PE=1 SV=1	64.929	618	Q01844	By matching	1	1	3.9	6427300	279450	0.00132506	3894500	0	0	480
B0QZ36	RAE1	Rae1 protein homolog (Fragment) OS=Homo sapiens OX=9606 GN=RAE1 PE=1 SV=1	14.726	137	E9PPG9;P78406;E9PQ57;B0QZ37	By MS/MS	2	2	24.1	2469100	411510	0.00195124	1315200	1	0.00729927	458
B1AHC9	XRCC6	ATP-dependent DNA helicase 2 subunit 1 OS=Homo sapiens OX=9606 GN=XRCC6 PE=1 SV=1	64.284	559	P12956	By matching	1	1	2.5	1698300	45900	0.000217642	1223300	0	0	220
B1AK63	MEAF6	Chromatin modification-related protein MEAF6 OS=Homo sapiens OX=9606 GN=MEAF6 PE=1 SV=1	19.164	169	Q9HAF1	By matching	1	1	12.4	1255900	251180	0.00119101	760970	0	0	831
B4DUR8	CCT3	T-complex protein 1 subunit gamma OS=Homo sapiens OX=9606 GN=CCT3 PE=1 SV=1	55.674	500	P49368	By matching	2	2	4.4	2817000	85364	0.000404767	2130700	0	0	337
C9JAW5		HIG1 domain-containing protein OS=Homo sapiens OX=9606 PE=4 SV=1	8.813	83	Q9Y241;C9JNU6	By MS/MS	1	1	21.7	2693100	673280	0.00319246	1631800	1	0.0120482	927
D6RBQ5	MRPL3	39S ribosomal protein L3, mitochondrial (Fragment) OS=Homo sapiens OX=9606 GN=MRPL3 PE=1 SV=1	3.313	28	D6RC14;P09001;H0Y9G6;E7ETU7	By MS/MS	1	1	53.6	5634900	2817500	0.0133596	3414300	1	0.0357143	200
E9PI10	TBRG1	Transforming growth factor beta regulator 1 OS=Homo sapiens OX=9606 GN=TBRG1 PE=1 SV=1	11.515	101	F8W6N5;Q3YBR2	By MS/MS	1	1	14.9	2512900	502580	0.00238306	1522600	1	0.00990099	587
F5H5D3	TUBA1C	Tubulin alpha chain OS=Homo sapiens OX=9606 GN=TUBA1C PE=1 SV=1	57.73	519	Q9BQE3;A0A1W2PQM2	By matching	16	1	43.2	7104700	253740	0.00120315	4304900	0	0	762
F6UXX1	SYNCRIP	Heterogeneous nuclear ribonucleoprotein Q (Fragment) OS=Homo sapiens OX=9606 GN=SYNCRIP PE=1 SV=1	20.257	185	B7Z645;O60506;O43390	By MS/MS	2	2	13.5	5773000	577300	0.00273736	3122400	1	0.00540541	114
F8VXC8	SMARCC2	SWI/SNF complex subunit SMARCC2 OS=Homo sapiens OX=9606 GN=SMARCC2 PE=1 SV=1	136.184	1245	Q8TAQ2;F8VZW6	By MS/MS	7	1	6.1	1270600	21536	0.000102116	769900	1	0.000803213	691
F8W1I4	LARP4	La-related protein 4 (Fragment) OS=Homo sapiens OX=9606 GN=LARP4 PE=1 SV=1	14.143	125	Q8TBL5;A0A087WTL9;F8VY40;Q96J85;Q71RC2	By MS/MS	1	1	10.4	2133900	426780	0.00202364	1293000	1	0.008	630
G3XAM4	UTP23	Chromosome 8 open reading frame 53, isoform CRA_c OS=Homo sapiens OX=9606 GN=UTP23 PE=1 SV=1	12.586	105	E5RGP0;Q9BRU9	By MS/MS	1	1	11.4	1365100	273010	0.00129452	827120	1	0.00952381	769
G8JLA2	MYL6	Myosin light polypeptide 6 OS=Homo sapiens OX=9606 GN=MYL6 PE=1 SV=1	17.089	152	F8VZU9;F8W180;F8VXL3	By MS/MS	8	1	65.1	3951700	359250	0.00170344	2394500	1	0.00657895	981
H0Y4J2	MRPL37	39S ribosomal protein L37, mitochondrial (Fragment) OS=Homo sapiens OX=9606 GN=MRPL37 PE=1 SV=1	29.597	264	A6NHR2;Q9BZE1;S4R369	By MS/MS	1	1	6.1	840780	49458	0.000234513	509450	1	0.00378788	792
H0YH33	STRAP	Serine-threonine kinase receptor-associated protein (Fragment) OS=Homo sapiens OX=9606 GN=STRAP PE=1 SV=1	10.599	95	Q9Y3F4	By MS/MS	1	1	13.7	1155000	164990	0.000782326	699820	1	0.0105263	947
H0YJA2	ZC3H14	Zinc finger CCCH domain-containing protein 14 (Fragment) OS=Homo sapiens OX=9606 GN=ZC3H14 PE=1 SV=1	73.318	651	Q6PJT7;G3V4R5;A0A3B3IT62;G3V5I6;G3V411;G3V256	By MS/MS	1	1	2.5	1306100	29684	0.000140751	1651200	1	0.0015361	623
H0YLW7	SLTM	SAFB-like transcription modulator OS=Homo sapiens OX=9606 GN=SLTM PE=1 SV=1	6.613	62	H0YMW8;H0YNF3;H0YMR6;H0YLE6;H0YL55;H7BXE3;Q9NWH9	By matching	1	1	30.6	1449100	483030	0.00229036	878040	0	0	863
H3BMQ2	RSL24D1	Probable ribosome biogenesis protein RLP24 (Fragment) OS=Homo sapiens OX=9606 GN=RSL24D1 PE=1 SV=1	8.134	66	Q9UHA3	By MS/MS	1	1	18.2	5752600	1917500	0.00909212	3485600	0	0	898
H7C2Y5		DnaJ_C domain-containing protein (Fragment) OS=Homo sapiens OX=9606 PE=1 SV=8	19.261	167	Q9UBS4	By MS/MS	1	1	6.6	2696000	299560	0.00142041	1633600	1	0.00598802	891
H7C463	IMMT	MICOS complex subunit MIC60 (Fragment) OS=Homo sapiens OX=9606 GN=IMMT PE=1 SV=1	68.176	613	C9J406;B9A067;Q16891	By matching	1	1	2.1	1696400	37699	0.000178756	1929800	0	0	579
H7C5F2	MRPS22	28S ribosomal protein S22, mitochondrial (Fragment) OS=Homo sapiens OX=9606 GN=MRPS22 PE=1 SV=1	18.685	165	H7C5H3;G5E9W7;G5E9V5;P82650;H7C5L9	By MS/MS	1	1	7.9	1987000	165580	0.000785123	1216900	1	0.00606061	462
I3L397	EIF5A	Eukaryotic translation initiation factor 5A (Fragment) OS=Homo sapiens OX=9606 GN=EIF5A PE=1 SV=8	16.019	146	P63241;I3L504	By MS/MS	1	1	15.8	2809000	351120	0.00166489	1702000	2	0.0136986	445
I3NI03	P4HB	Protein disulfide-isomerase (Fragment) OS=Homo sapiens OX=9606 GN=P4HB PE=1 SV=1	18.513	166	I3L3U6;H7BZ94;P07237	By MS/MS	1	1	9.6	1306000	93288	0.00044234	791360	1	0.0060241	186
J3QR07	YTHDC1	YTH domain-containing protein 1 OS=Homo sapiens OX=9606 GN=YTHDC1 PE=1 SV=1	85.587	735	Q96MU7;J3KRG5	By MS/MS	2	2	3.3	6746700	187410	0.000888634	3799900	1	0.00136054	739
M0QZM1	HNRNPM	Heterogeneous nuclear ribonucleoprotein M (Fragment) OS=Homo sapiens OX=9606 GN=HNRNPM PE=1 SV=1	40.045	383		By MS/MS	9	1	32.6	0	NA	NA	0	1	0.00261097	987
O00264	PGRMC1	Membrane-associated progesterone receptor component 1 OS=Homo sapiens OX=9606 GN=PGRMC1 PE=1 SV=3	21.671	195		By matching	2	2	17.4	3804500	380450	0.00180396	2419700	0	0	58
O00560	SDCBP	Syntenin-1 OS=Homo sapiens OX=9606 GN=SDCBP PE=1 SV=1	32.444	298	G5EA09	By MS/MS	1	1	7.7	3448200	202840	0.000961797	2089400	1	0.0033557	67
O60220	TIMM8A	Mitochondrial import inner membrane translocase subunit Tim8 A OS=Homo sapiens OX=9606 GN=TIMM8A PE=1 SV=1	10.998	97	A0A2R8YDA8	By matching	1	1	11.3	698590	116430	0.000552071	385150	0	0	110
O60783	MRPS14	28S ribosomal protein S14, mitochondrial OS=Homo sapiens OX=9606 GN=MRPS14 PE=1 SV=1	15.139	128		By MS/MS	1	1	11.7	24484000	2720500	0.0128997	13262000	1	0.0078125	118
O95409	ZIC2	Zinc finger protein ZIC 2 OS=Homo sapiens OX=9606 GN=ZIC2 PE=1 SV=2	55.006	532	C9JD04;Q8N9L1;Q15915;O60481;Q96T25	By matching	2	2	5.3	10116000	674430	0.00319791	5873800	0	0	143
P01859	IGHG2	Immunoglobulin heavy constant gamma 2 OS=Homo sapiens OX=9606 GN=IGHG2 PE=1 SV=2	35.901	326	A0A286YEY4	By MS/MS	1	1	2.8	21807000	1677400	0.00795365	13213000	1	0.00306748	157
P04350	TUBB4A	Tubulin beta-4A chain OS=Homo sapiens OX=9606 GN=TUBB4A PE=1 SV=2	49.586	444	M0R2D3;M0R278;M0R0X0;M0QY85;M0QY37;M0QX14;M0QZL7;M0QYM7;M0R042;M0R1I1;M0R2T4;A0A075B724;K7EL29	By MS/MS	15	0	48.2	1651500	75067	0.000355942	1000700	1	0.00225225	163
P08754	GNAI3	Guanine nucleotide-binding protein G(i) subunit alpha OS=Homo sapiens OX=9606 GN=GNAI3 PE=1 SV=3	40.532	354		By MS/MS	2	1	7.9	679810	39989	0.000189614	411920	0	0	198
P09874	PARP1	Poly [ADP-ribose] polymerase 1 OS=Homo sapiens OX=9606 GN=PARP1 PE=1 SV=4	113.084	1014		By MS/MS	2	2	2.4	6943800	110220	0.000522625	3701700	2	0.00197239	203
P28289	TMOD1	Tropomodulin-1 OS=Homo sapiens OX=9606 GN=TMOD1 PE=1 SV=1	40.569	359		By MS/MS	2	2	7	1853200	88249	0.000418446	897630	2	0.00557103	276
P40938	RFC3	Replication factor C subunit 3 OS=Homo sapiens OX=9606 GN=RFC3 PE=1 SV=2	40.556	356	A0A087X270	By MS/MS	2	2	9.8	4938000	182890	0.000867201	2408900	1	0.00280899	310
P46060	RANGAP1	Ran GTPase-activating protein 1 OS=Homo sapiens OX=9606 GN=RANGAP1 PE=1 SV=1	63.542	587	B0QYT5;B0QYT4	By matching	1	1	2	662770	20712	9.82092e-05	568370	0	0	318
P48681	NES	Nestin OS=Homo sapiens OX=9606 GN=NES PE=1 SV=2	177.439	1621		By MS/MS	2	2	1.5	2567500	25172	0.000119357	1350200	1	0.000616903	333
P49207	RPL34	60S ribosomal protein L34 OS=Homo sapiens OX=9606 GN=RPL34 PE=1 SV=3	13.293	117		By MS/MS	1	1	6	11811000	1968500	0.00933395	7156600	1	0.00854701	335
P52815	MRPL12	39S ribosomal protein L12, mitochondrial OS=Homo sapiens OX=9606 GN=MRPL12 PE=1 SV=2	21.348	198	B4DLN1	By MS/MS	1	1	17.2	4473300	447330	0.00212108	2710500	1	0.00505051	357
P55795	HNRNPH2	Heterogeneous nuclear ribonucleoprotein H2 OS=Homo sapiens OX=9606 GN=HNRNPH2 PE=1 SV=1	49.264	449		By matching	6	1	16.7	2973400	114360	0.000542256	1765600	0	0	371
P60174	TPI1	Triosephosphate isomerase OS=Homo sapiens OX=9606 GN=TPI1 PE=1 SV=3	30.791	286		By MS/MS	2	2	10.1	1690400	84518	0.000400755	1116800	1	0.0034965	377
P61981	YWHAG	14-3-3 protein gamma OS=Homo sapiens OX=9606 GN=YWHAG PE=1 SV=2	28.303	247		By MS/MS	3	1	13	1293000	71832	0.000340603	783450	1	0.00404858	395
P62273	RPS29	40S ribosomal protein S29 OS=Homo sapiens OX=9606 GN=RPS29 PE=1 SV=2	6.677	56	A0A2R8Y851;A0A2R8Y6P7;A0A087WTT6	By MS/MS	2	2	32.1	202330000	50581000	0.239838	122590000	1	0.0178571	406
P62314	SNRPD1	Small nuclear ribonucleoprotein Sm D1 OS=Homo sapiens OX=9606 GN=SNRPD1 PE=1 SV=1	13.282	119	J3QLR7;J3QLI9	By matching	1	1	16.8	723920	144780	0.000686497	667600	0	0	411
P67809	YBX1	Y-box-binding protein 1 OS=Homo sapiens OX=9606 GN=YBX1 PE=1 SV=3	35.924	324	H0Y449	By MS/MS	3	1	14.5	8814500	629610	0.00298539	5341000	1	0.00308642	448
P79522	PRR3	Proline-rich protein 3 OS=Homo sapiens OX=9606 GN=PRR3 PE=1 SV=2	20.64	188		By MS/MS	1	1	9	0	NA	NA	0	1	0.00531915	460
P82932	MRPS6	28S ribosomal protein S6, mitochondrial OS=Homo sapiens OX=9606 GN=MRPS6 PE=1 SV=3	14.227	125		By MS/MS	1	1	10.4	6069000	674330	0.00319744	3677400	1	0.008	468
Q01081	U2AF1	Splicing factor U2AF 35 kDa subunit OS=Homo sapiens OX=9606 GN=U2AF1 PE=1 SV=3	27.872	240	P0DN76	By MS/MS	1	1	5.4	14760000	1230000	0.00583224	8943600	1	0.00416667	206
Q12874	SF3A3	Splicing factor 3A subunit 3 OS=Homo sapiens OX=9606 GN=SF3A3 PE=1 SV=1	58.849	501		By matching	1	1	4	2012900	71889	0.000340873	1881400	0	0	504
Q13885	TUBB2A	Tubulin beta-2A chain OS=Homo sapiens OX=9606 GN=TUBB2A PE=1 SV=1	49.907	445		By MS/MS	16	1	51.2	3594800	163400	0.000774786	2178200	1	0.00224719	528
Q14126	DSG2	Desmoglein-2 OS=Homo sapiens OX=9606 GN=DSG2 PE=1 SV=2	122.294	1118		By matching	1	1	1.2	887910	17075	8.09638e-05	840610	0	0	531
Q14966	ZNF638	Zinc finger protein 638 OS=Homo sapiens OX=9606 GN=ZNF638 PE=1 SV=2	220.625	1978	C9JWN0	By MS/MS	2	2	1.2	3492800	30909	0.00014656	2184100	2	0.00101112	546
Q15427	SF3B4	Splicing factor 3B subunit 4 OS=Homo sapiens OX=9606 GN=SF3B4 PE=1 SV=1	44.386	424		By matching	1	1	3.3	4843800	254930	0.00120879	2935000	0	0	564
Q49AN9	SNRPG	Small nuclear ribonucleoprotein G OS=Homo sapiens OX=9606 GN=SNRPG PE=1 SV=1	7.101	64	F5H013;P62308;A8MWD9;C9JVQ0	By MS/MS	2	2	20.3	3726300	1863100	0.00883418	7524600	1	0.015625	52
Q4VC05	BCL7A	B-cell CLL/lymphoma 7 protein family member A OS=Homo sapiens OX=9606 GN=BCL7A PE=1 SV=1	22.81	210	F8WE18;F8WDZ4;I3L4D5	By MS/MS	2	1	17.6	6585200	823150	0.00390309	3990100	1	0.0047619	591
Q5T8U5	SURF4	Surfeit locus protein 4 OS=Homo sapiens OX=9606 GN=SURF4 PE=1 SV=1	21.128	186	O15260	By matching	1	1	7	2295900	255100	0.0012096	2245800	0	0	90
Q6EEV6	SUMO4	Small ubiquitin-related modifier 4 OS=Homo sapiens OX=9606 GN=SUMO4 PE=1 SV=2	10.685	95	P61956;P55854;A8MUA9;A8MU27	By matching	1	1	12.6	2880600	411510	0.00195124	1745400	0	0	372
Q6S8J3	POTEE	POTE ankyrin domain family member E OS=Homo sapiens OX=9606 GN=POTEE PE=2 SV=3	121.363	1075	A5A3E0;P0CG38;P0CG39	By MS/MS	8	1	10.4	12476000	194940	0.000924338	7688600	2	0.00186047	625
Q6TDU7	CASC1	Protein CASC1 OS=Homo sapiens OX=9606 GN=CASC1 PE=1 SV=2	83.16	716	F8W8F9	By matching	1	1	1.4	23812000	595310	0.00282275	14429000	0	0	626
Q8N4Q1	CHCHD4	Mitochondrial intermembrane space import and assembly protein 40 OS=Homo sapiens OX=9606 GN=CHCHD4 PE=1 SV=1	15.996	142		By MS/MS	2	2	16.9	14840000	2120100	0.0100528	8997500	2	0.0140845	670
Q8NFH3	NUP43	Nucleoporin Nup43 OS=Homo sapiens OX=9606 GN=NUP43 PE=1 SV=1	42.151	380		By matching	1	1	4.5	1042800	86898	0.00041204	659930	0	0	687
Q8TF39	ZNF483	Zinc finger protein 483 OS=Homo sapiens OX=9606 GN=ZNF483 PE=1 SV=3	85.098	744	Q6P088;Q5VZN3	By MS/MS	4	4	5.6	12786000	220450	0.0010453	8584600	2	0.00268817	694
Q8WUD4	CCDC12	Coiled-coil domain-containing protein 12 OS=Homo sapiens OX=9606 GN=CCDC12 PE=1 SV=1	19.181	166	J3KR35	By MS/MS	1	1	15.1	22712000	2064700	0.0097901	13762000	1	0.0060241	697
Q96DF8	ESS2	Splicing factor ESS-2 homolog OS=Homo sapiens OX=9606 GN=ESS2 PE=1 SV=1	52.568	476	F8WEF8	By matching	1	1	3.6	1071700	41219	0.000195446	1088400	0	0	721
Q96EU6	RRP36	Ribosomal RNA processing protein 36 homolog OS=Homo sapiens OX=9606 GN=RRP36 PE=1 SV=1	29.823	259		By MS/MS	2	2	10	21749000	1208300	0.00572934	6869100	2	0.00772201	723
Q96I63	YME1L1	ATP-dependent zinc metalloprotease YME1L1 OS=Homo sapiens OX=9606 GN=YME1L1 PE=1 SV=1	82.666	740	Q96TA2	By MS/MS	1	1	2.4	764540	14991	7.10822e-05	463260	1	0.00135135	747
Q9BWJ5	SF3B5	Splicing factor 3B subunit 5 OS=Homo sapiens OX=9606 GN=SF3B5 PE=1 SV=1	10.135	86		By matching	1	1	15.1	4040500	673420	0.00319313	2448300	0	0	786
Q9H0S4	DDX47	Probable ATP-dependent RNA helicase DDX47 OS=Homo sapiens OX=9606 GN=DDX47 PE=1 SV=1	50.647	455	F5H1N9	By MS/MS	2	2	7	2791200	111650	0.000529406	1904700	1	0.0021978	804
Q9H5J8	TAF1D	TATA box-binding protein-associated factor RNA polymerase I subunit D OS=Homo sapiens OX=9606 GN=TAF1D PE=1 SV=1	32.058	278		By MS/MS	1	1	5.4	1893800	145680	0.000690764	1147500	1	0.00359712	814
Q9H8G2	CAAP1	Caspase activity and apoptosis inhibitor 1 OS=Homo sapiens OX=9606 GN=CAAP1 PE=1 SV=2	38.368	361	A0A3B3ISJ3	By MS/MS	2	2	11.1	4049900	311530	0.00147717	2628900	1	0.00277008	821
Q9H8M2	BRD9	Bromodomain-containing protein 9 OS=Homo sapiens OX=9606 GN=BRD9 PE=1 SV=2	67	597		By matching	2	2	7.4	5902500	203530	0.000965069	3534500	0	0	823
Q9NP50	SINHCAF	SIN3-HDAC complex-associated factor OS=Homo sapiens OX=9606 GN=SINHCAF PE=1 SV=1	24.852	221		By MS/MS	1	1	5.9	3342300	238740	0.00113202	2025200	1	0.00452489	844
Q9NPI1	BRD7	Bromodomain-containing protein 7 OS=Homo sapiens OX=9606 GN=BRD7 PE=1 SV=1	74.139	651		By MS/MS	2	2	4.5	6284900	165390	0.000784222	3251800	1	0.0015361	847
Q9NQV6	PRDM10	PR domain zinc finger protein 10 OS=Homo sapiens OX=9606 GN=PRDM10 PE=1 SV=3	130.136	1147	E9PLV1;E9PRS0	By MS/MS	3	3	3.2	4882400	131960	0.000625709	3207600	2	0.00174368	850
Q9UBI6	GNG12	Guanine nucleotide-binding protein G(I)/G(S)/G(O) subunit gamma-12 OS=Homo sapiens OX=9606 GN=GNG12 PE=1 SV=3	8.006	72		By MS/MS	1	1	22.2	2630100	526030	0.00249425	1593700	1	0.0138889	890
Q9UDV7	ZNF282	Zinc finger protein 282 OS=Homo sapiens OX=9606 GN=ZNF282 PE=1 SV=3	74.295	671		By MS/MS	1	1	2.1	1509200	35934	0.000170387	914480	1	0.00149031	893
Q9UJZ1	STOML2	Stomatin-like protein 2, mitochondrial OS=Homo sapiens OX=9606 GN=STOML2 PE=1 SV=1	38.534	356	A0A087WYB4	By matching	1	1	4.2	1060100	53004	0.000251327	0	0	0	906
Q9Y294	ASF1A	Histone chaperone ASF1A OS=Homo sapiens OX=9606 GN=ASF1A PE=1 SV=1	22.969	204		By MS/MS	1	1	7.4	1364300	170530	0.000808594	826640	1	0.00490196	929
Q9Y3C6	PPIL1	Peptidyl-prolyl cis-trans isomerase-like 1 OS=Homo sapiens OX=9606 GN=PPIL1 PE=1 SV=1	18.237	166		By MS/MS	2	2	18.7	9839100	983910	0.00466536	2948400	1	0.0060241	944
Q9Y4W2	LAS1L	Ribosomal biogenesis protein LAS1L OS=Homo sapiens OX=9606 GN=LAS1L PE=1 SV=2	83.065	734		By MS/MS	2	2	5.6	2742900	62339	0.00029559	1662000	2	0.0027248	954
A0A087WV04	SUCO	SUN domain-containing ossification factor OS=Homo sapiens OX=9606 GN=SUCO PE=1 SV=1	77.422	691	Q9UBS9	By matching	1	1	1.4	1739200	56103	0.000266021	1041000	0	0	892
A0A087WWR8	SULF1	Extracellular sulfatase Sulf-1 OS=Homo sapiens OX=9606 GN=SULF1 PE=1 SV=1	77.433	669	Q8IWU6	By MS/MS	1	1	2.4	0	NA	NA	0	1	0.00149477	653
A0A087WXN9	MTSS2	Protein MTSS 2 OS=Homo sapiens OX=9606 GN=MTSS2 PE=1 SV=1	79.798	746	Q765P7	By MS/MS	1	1	1.7	9518200	279950	0.00132743	5875200	1	0.00134048	632
A0A087X1A0	ZDHHC11B	Probable palmitoyltransferase ZDHHC11B OS=Homo sapiens OX=9606 GN=ZDHHC11B PE=4 SV=1	15.746	142		By matching	1	1	6.3	7976400	997050	0.00472767	5252800	0	0	965
A0A0U1RR46	PATJ	InaD-like protein OS=Homo sapiens OX=9606 GN=PATJ PE=1 SV=1	74.565	683	A0A0X1KG69;A0A087WUZ6;Q8NI35;A0A2R8Y549	By MS/MS	1	1	2.8	3375600	86554	0.000410409	2126200	1	0.00146413	689
A0A2R8YEA7	ACTB	Actin, cytoplasmic 1 (Fragment) OS=Homo sapiens OX=9606 GN=ACTB PE=1 SV=1	17.471	157		By MS/MS	7	1	71.3	4518500	564810	0.00267813	2737900	1	0.00636943	969
A0A494C1L1	LBR	3-beta-hydroxysterol Delta (14)-reductase OS=Homo sapiens OX=9606 GN=LBR PE=1 SV=1	46.926	411	Q14739	By MS/MS	1	1	2.7	2707600	128930	0.000611342	1565600	1	0.00243309	544
B0QXZ6	CBX6	Chromobox protein homolog 6 OS=Homo sapiens OX=9606 GN=CBX6 PE=1 SV=1	41.918	394	O95503	By matching	1	1	5.6	2172800	98763	0.0004683	1369900	0	0	146
B4DP62	SLC25A1	Solute carrier family 25 (Mitochondrial carrier citrate transporter), member 1, isoform CRA_b OS=Homo sapiens OX=9606 GN=SLC25A1 PE=1 SV=1	23.21	208	P53007	By matching	1	1	5.8	2448000	204000	0.000967298	1657400	0	0	360
C9J9V2	THUMPD3	THUMP domain-containing protein 3 (Fragment) OS=Homo sapiens OX=9606 GN=THUMPD3 PE=1 SV=1	13.801	123	Q9BV44	By MS/MS	1	1	10.6	4747100	949410	0.00450177	2786900	1	0.00813008	778
C9JCJ9	OLA1	Obg-like ATPase 1 (Fragment) OS=Homo sapiens OX=9606 GN=OLA1 PE=1 SV=1	12.303	103		By matching	1	1	7.8	26696000	3337000	0.0158229	17325000	0	0	972
C9JDV1	LSP1	Lymphocyte-specific protein 1 (Fragment) OS=Homo sapiens OX=9606 GN=LSP1 PE=1 SV=1	13.49	122	C9JU59;E7EMG9;P33241	By MS/MS	1	1	6.6	3528000	441000	0.00209107	2137700	1	0.00819672	288
C9JIS1	GNB2	Guanine nucleotide-binding protein G(I)/G(S)/G(T) subunit beta-2 (Fragment) OS=Homo sapiens OX=9606 GN=GNB2 PE=1 SV=1	25.538	232	C9JXA5;E7EP32;P62879	By MS/MS	1	0	4.3	7725700	772570	0.00366326	4681200	1	0.00431034	429
C9JLU1	POLR2H	DNA-directed RNA polymerases I, II, and III subunit RPABC3 (Fragment) OS=Homo sapiens OX=9606 GN=POLR2H PE=1 SV=8	16.925	148	P52434	By MS/MS	1	1	10.8	3530300	353030	0.00167395	2236700	1	0.00675676	355
D6R9B6	RPS3A	40S ribosomal protein S3a OS=Homo sapiens OX=9606 GN=RPS3A PE=1 SV=1	16.536	145		By matching	11	1	69	4051400	368310	0.0017464	2385100	0	0	973
D6R9P3	HNRNPAB	Heterogeneous nuclear ribonucleoprotein A/B OS=Homo sapiens OX=9606 GN=HNRNPAB PE=1 SV=1	30.303	280	D6RD18;D6RBZ0	By matching	1	1	5	855690	61121	0.000289815	600680	0	0	975
D6RCL3	DIMT1	rRNA adenine N(6)-methyltransferase OS=Homo sapiens OX=9606 GN=DIMT1 PE=1 SV=1	17.07	154	A0A0C4DGB1;Q9UNQ2;A0A494C0G7	By MS/MS	1	1	7.1	1587300	176360	0.000836238	943670	1	0.00649351	923
D6RED9	SLF1	SMC5-SMC6 complex localization factor protein 1 (Fragment) OS=Homo sapiens OX=9606 GN=SLF1 PE=1 SV=8	15.228	130	Q9BQI6	By matching	1	1	14.6	3518000	390890	0.00185347	2131700	0	0	764
E9PLD0	RAB1B	Ras-related protein Rab-1B OS=Homo sapiens OX=9606 GN=RAB1B PE=1 SV=1	18.483	169	E7END7;Q9H0U4;Q92928;P62820	By matching	1	1	9.5	805640	50352	0.000238752	488160	0	0	420
F2Z2Y3	FAM204A	Protein FAM204A OS=Homo sapiens OX=9606 GN=FAM204A PE=1 SV=1	25.196	219	Q9H8W3	By MS/MS	1	1	5	2891200	262840	0.0012463	1751900	1	0.00456621	824
F5GYF8	SIPA1L1	Signal-induced proliferation-associated 1-like protein 1 OS=Homo sapiens OX=9606 GN=SIPA1L1 PE=1 SV=1	139.481	1257		By MS/MS	7	1	8.6	3055400	38192	0.000181093	1927800	1	0.000795545	977
F8VPF3	MYL6	Myosin light polypeptide 6 (Fragment) OS=Homo sapiens OX=9606 GN=MYL6 PE=1 SV=1	14.436	130	H0YI43	By matching	7	1	59.2	21109000	2110900	0.0100092	11543000	0	0	978
F8W1F5	FMNL3	Formin-like protein 3 OS=Homo sapiens OX=9606 GN=FMNL3 PE=1 SV=1	117.084	1027	Q8IVF7	By matching	2	0	2.3	0	NA	NA	0	0	0	651
F8W1I5	MYL6B	Myosin light chain 6B OS=Homo sapiens OX=9606 GN=MYL6B PE=1 SV=1	19.036	175	P14649	By MS/MS	3	1	18.3	2352800	196070	0.000929696	1425600	1	0.00571429	223
H0Y5B5	PBRM1	Protein polybromo-1 (Fragment) OS=Homo sapiens OX=9606 GN=PBRM1 PE=1 SV=1	126.293	1085	E7EVG2;Q86U86	By MS/MS	2	2	3.4	1629400	22321	0.000105838	1023400	0	0	643
H0YDN1	PLEC	Plectin OS=Homo sapiens OX=9606 GN=PLEC PE=1 SV=9	388.035	3447	E9PMV1	By MS/MS	150	2	55.3	6893800	29335	0.000139096	4214000	1	0.000290107	982
H7C144	ACTN4	Alpha-actinin-4 (Fragment) OS=Homo sapiens OX=9606 GN=ACTN4 PE=1 SV=1	39.002	342		By MS/MS	20	1	72.5	1555400	57606	0.000273148	942430	1	0.00292398	983
J3KMX2	SMARCD2	SWI/SNF-related matrix-associated actin-dependent regulator of chromatin subfamily D member 2 OS=Homo sapiens OX=9606 GN=SMARCD2 PE=1 SV=1	52.238	456	B9EGA3;Q92925;J3QWB6	By matching	3	1	7.9	2085600	67277	0.000319004	1314600	0	0	716
J3KSR8	SRSF1	Serine/arginine-rich splicing factor 1 (Fragment) OS=Homo sapiens OX=9606 GN=SRSF1 PE=1 SV=1	16.451	143	Q07955;J3KTL2	By matching	1	1	8.4	1347900	192550	0.000913006	810690	0	0	497
J3QLV0	NUP85	Nuclear pore complex protein Nup85 (Fragment) OS=Homo sapiens OX=9606 GN=NUP85 PE=1 SV=1	21.744	191	J3QLD4;J3QLH0;J3QL54;J3KT10;Q9BW27	By matching	1	1	9.4	1056000	105600	0.000500719	637140	0	0	785
K7EJH8	ACTN4	Alpha-actinin-4 (Fragment) OS=Homo sapiens OX=9606 GN=ACTN4 PE=1 SV=1	21.431	182		By MS/MS	9	1	52.2	2346300	195520	0.000927088	1471500	1	0.00549451	986
K7ERJ6	ZSWIM4	Zinc finger SWIM domain-containing protein 4 (Fragment) OS=Homo sapiens OX=9606 GN=ZSWIM4 PE=1 SV=1	99.649	898	Q9H7M6	By matching	1	1	0.7	1529200	33983	0.000161136	852000	0	0	820
O00425	IGF2BP3	Insulin-like growth factor 2 mRNA-binding protein 3 OS=Homo sapiens OX=9606 GN=IGF2BP3 PE=1 SV=2	63.705	579		By MS/MS	2	1	5	1299300	37122	0.00017602	798140	1	0.00172712	63
O14908	GIPC1	PDZ domain-containing protein GIPC1 OS=Homo sapiens OX=9606 GN=GIPC1 PE=1 SV=2	36.049	333		By MS/MS	1	1	1.8	279730000	15540000	0.0736853	169490000	1	0.003003	77
O15078	CEP290	Centrosomal protein of 290 kDa OS=Homo sapiens OX=9606 GN=CEP290 PE=1 SV=2	290.386	2479	J3KNF5;A0A5F9ZHV7;F8VS29;A0A0A0MS86;A0A5K1VW81	By MS/MS	1	1	0.4	0	NA	NA	0	0	0	82
O43309	ZSCAN12	Zinc finger and SCAN domain-containing protein 12 OS=Homo sapiens OX=9606 GN=ZSCAN12 PE=1 SV=1	70.222	604		By MS/MS	1	1	3.1	404780000	10379000	0.0492136	254670000	1	0.00165563	101
O75306	NDUFS2	NADH dehydrogenase [ubiquinone] iron-sulfur protein 2, mitochondrial OS=Homo sapiens OX=9606 GN=NDUFS2 PE=1 SV=2	52.546	463		By MS/MS	1	1	2.6	5660500	195190	0.000925524	3429900	1	0.00215983	123
P04259	KRT6B	Keratin, type II cytoskeletal 6B OS=Homo sapiens OX=9606 GN=KRT6B PE=1 SV=5	60.067	564		By matching	6	0	11.2	0	NA	NA	0	0	0	161
P12235	SLC25A4	ADP/ATP translocase 1 OS=Homo sapiens OX=9606 GN=SLC25A4 PE=1 SV=4	33.065	298	V9GYG0	By matching	6	0	21.1	0	NA	NA	0	0	0	215
P17482	HOXB9	Homeobox protein Hox-B9 OS=Homo sapiens OX=9606 GN=HOXB9 PE=1 SV=2	28.059	250		By MS/MS	2	1	8.8	2565800	171050	0.00081106	1554700	1	0.004	236
P23284	PPIB	Peptidyl-prolyl cis-trans isomerase B OS=Homo sapiens OX=9606 GN=PPIB PE=1 SV=2	23.743	216		By MS/MS	2	2	12	11928000	745500	0.0035349	7179800	1	0.00462963	259
P24534	EEF1B2	Elongation factor 1-beta OS=Homo sapiens OX=9606 GN=EEF1B2 PE=1 SV=3	24.764	225		By MS/MS	1	1	5.8	1898500	126570	0.000600151	1149500	1	0.00444444	263
P51116	FXR2	Fragile X mental retardation syndrome-related protein 2 OS=Homo sapiens OX=9606 GN=FXR2 PE=1 SV=2	74.223	673	I3L1Z2	By MS/MS	4	2	7.3	1223700	29137	0.000138158	756400	1	0.00148588	348
P51970	NDUFA8	NADH dehydrogenase [ubiquinone] 1 alpha subcomplex subunit 8 OS=Homo sapiens OX=9606 GN=NDUFA8 PE=1 SV=3	20.105	172		By MS/MS	1	1	10.5	11793000	982750	0.00465986	7619500	1	0.00581395	351
P51991	HNRNPA3	Heterogeneous nuclear ribonucleoprotein A3 OS=Homo sapiens OX=9606 GN=HNRNPA3 PE=1 SV=2	39.595	378		By matching	2	2	7.1	1548800	77439	0.000367189	1014500	0	0	352
P52943	CRIP2	Cysteine-rich protein 2 OS=Homo sapiens OX=9606 GN=CRIP2 PE=1 SV=1	22.493	208		By MS/MS	1	1	3.4	846970	65152	0.000308928	513200	1	0.00480769	359
P61204	ARF3	ADP-ribosylation factor 3 OS=Homo sapiens OX=9606 GN=ARF3 PE=1 SV=2	20.601	181	P84077;H0YGG7	By matching	3	0	27.6	0	NA	NA	0	0	0	383
P68133	ACTA1	Actin, alpha skeletal muscle OS=Homo sapiens OX=9606 GN=ACTA1 PE=1 SV=1	42.051	377	P68032;P63267;P62736;A6NL76;C9JFL5;F6UVQ4;F6QUT6;F8WB63;B8ZZJ2	By MS/MS	12	2	34.2	3688000	160350	0.000760324	2382800	1	0.00265252	450
Q14587	ZNF268	Zinc finger protein 268 OS=Homo sapiens OX=9606 GN=ZNF268 PE=1 SV=2	108.374	947		By MS/MS	1	1	1.5	49475000	588990	0.00279279	29978000	1	0.00105597	540
Q14849	STARD3	StAR-related lipid transfer protein 3 OS=Homo sapiens OX=9606 GN=STARD3 PE=1 SV=2	50.502	445		By matching	1	1	1.6	96281000	3851300	0.0182615	66419000	0	0	545
Q16576	RBBP7	Histone-binding protein RBBP7 OS=Homo sapiens OX=9606 GN=RBBP7 PE=1 SV=1	47.82	425	E9PC52;Q5JNZ6	By matching	2	1	8.2	4977200	276510	0.00131112	2895200	0	0	575
Q562R1	ACTBL2	Beta-actin-like protein 2 OS=Homo sapiens OX=9606 GN=ACTBL2 PE=1 SV=2	42.003	376		By MS/MS	6	1	16	19272000	803010	0.0038076	12431000	1	0.00265957	596
Q5STV6	NFKBIL1	Inhibitor of kappa B-like protein OS=Homo sapiens OX=9606 GN=NFKBIL1 PE=1 SV=2	40.827	358	A0A0A0MRT5;Q9UBC1	By MS/MS	1	1	6.7	1456400	66201	0.000313902	882480	1	0.0027933	889
Q5TEE2	HDAC1	Histone deacetylase (Fragment) OS=Homo sapiens OX=9606 GN=HDAC1 PE=1 SV=1	24.545	211	Q13547;Q92769	By matching	1	1	5.7	3548600	253470	0.00120187	1945500	0	0	521
Q5VWG9	TAF3	Transcription initiation factor TFIID subunit 3 OS=Homo sapiens OX=9606 GN=TAF3 PE=1 SV=1	103.582	929		By MS/MS	1	1	1.3	1735100	48197	0.000228534	0	0	0	609
Q6PEV8	FAM199X	Protein FAM199X OS=Homo sapiens OX=9606 GN=FAM199X PE=1 SV=1	42.801	388		By matching	1	1	3.9	1597800	145250	0.000688725	795950	0	0	621
Q8N257	H2BU1	Histone H2B type 3-B OS=Homo sapiens OX=9606 GN=H2BU1 PE=1 SV=3	13.908	126	Q16778;P33778;P23527;P06899;Q6DRA6;Q6DN03	By matching	3	0	27.8	0	NA	NA	0	0	0	183
Q8N9Q2	SREK1IP1	Protein SREK1IP1 OS=Homo sapiens OX=9606 GN=SREK1IP1 PE=1 SV=1	18.177	155		By matching	1	1	7.7	6615800	945110	0.00448139	3918400	0	0	678
Q8NI60	COQ8A	Atypical kinase COQ8A, mitochondrial OS=Homo sapiens OX=9606 GN=COQ8A PE=1 SV=1	71.95	647		By MS/MS	1	1	2.5	22397000	799880	0.00379276	13571000	1	0.0015456	690
Q8TBZ8	ZNF564	Zinc finger protein 564 OS=Homo sapiens OX=9606 GN=ZNF564 PE=1 SV=1	63.735	553	Q8N972	By MS/MS	1	1	2.4	6295800	136870	0.00064899	3956600	1	0.00180832	675
Q96HR8	NAF1	H/ACA ribonucleoprotein complex non-core subunit NAF1 OS=Homo sapiens OX=9606 GN=NAF1 PE=1 SV=2	53.717	494		By MS/MS	1	1	3	1605600	133800	0.000634433	972900	1	0.00202429	732
Q9H0U9	TSPYL1	Testis-specific Y-encoded-like protein 1 OS=Homo sapiens OX=9606 GN=TSPYL1 PE=1 SV=3	49.192	437		By MS/MS	1	1	4.6	5525600	204650	0.00097038	3348100	1	0.00228833	805
Q9HAV4	XPO5	Exportin-5 OS=Homo sapiens OX=9606 GN=XPO5 PE=1 SV=1	136.311	1204		By matching	1	1	0.8	4207400	61874	0.000293385	2549400	0	0	832
Q9NX00	TMEM160	Transmembrane protein 160 OS=Homo sapiens OX=9606 GN=TMEM160 PE=1 SV=1	19.658	188		By MS/MS	1	1	6.9	4122800	515350	0.00244361	2454500	1	0.00531915	866
Q9Y2L9	LRCH1	Leucine-rich repeat and calponin homology domain-containing protein 1 OS=Homo sapiens OX=9606 GN=LRCH1 PE=1 SV=3	80.875	728		By MS/MS	1	1	2.2	1420600	39462	0.000187115	860800	1	0.00137363	931
Q9Y3B4	SF3B6	Splicing factor 3B subunit 6 OS=Homo sapiens OX=9606 GN=SF3B6 PE=1 SV=1	14.585	125		By MS/MS	1	1	11.2	1864600	233070	0.00110514	1129800	1	0.008	941
A0A087WTP2	FDPS	Farnesyl pyrophosphate synthase OS=Homo sapiens OX=9606 GN=FDPS PE=1 SV=1	8.608	80		By matching	1	0	22.5	0	NA	NA	0	0	0	964
A0A087X0P0	CENPE	Centromere-associated protein E OS=Homo sapiens OX=9606 GN=CENPE PE=1 SV=1	312.105	2664	Q02224	By MS/MS	1	1	0.7	0	NA	NA	0	0	0	481
A0A087X0Y7	CD72	B-cell differentiation antigen CD72 OS=Homo sapiens OX=9606 GN=CD72 PE=1 SV=1	40.146	359	P21854	By MS/MS	1	1	3.3	0	NA	NA	0	0	0	252
A0A087X142	SEPTIN8	Septin-8 OS=Homo sapiens OX=9606 GN=SEPTIN8 PE=1 SV=1	49.356	426	A6NMH6;A6NFQ9;F8W8I8;Q92599	By MS/MS	1	1	2.6	0	NA	NA	0	0	0	708
A0A0A0MRH3	KCNIP3	Calsenilin OS=Homo sapiens OX=9606 GN=KCNIP3 PE=1 SV=1	29.316	256	Q9Y2W7	By MS/MS	1	1	3.1	1542900	110210	0.000522578	934880	0	0	936
A0A0U1RQF0	FASN	3-hydroxyacyl-[acyl-carrier-protein] dehydratase OS=Homo sapiens OX=9606 GN=FASN PE=1 SV=1	273.198	2509	P49327	By MS/MS	1	1	0.4	865470	6271.5	2.97373e-05	0	0	0	336
A0A0U1RRJ3	SYTL2	Synaptotagmin-like protein 2 (Fragment) OS=Homo sapiens OX=9606 GN=SYTL2 PE=1 SV=1	95.696	866	A0A0U1RQP0;A0A0U1RR07	By MS/MS	1	1	1.7	0	NA	NA	0	0	0	966
A0A0U1RRM2	SEPTIN7	Septin-7 (Fragment) OS=Homo sapiens OX=9606 GN=SEPTIN7 PE=1 SV=1	13.551	111		By MS/MS	1	1	9	0	NA	NA	0	0	0	967
A0A1B0GV75	CPT2	Carnitine O-palmitoyltransferase 2, mitochondrial OS=Homo sapiens OX=9606 GN=CPT2 PE=1 SV=1	67.172	598	A0A1B0GTB8;A0A1B0GWC0;P23786;A0A1B0GVF3	By matching	1	1	1	2678000	63761	0.000302333	0	0	0	262
A0A1B0GXC7	HUWE1	E3 ubiquitin-protein ligase HUWE1 (Fragment) OS=Homo sapiens OX=9606 GN=HUWE1 PE=1 SV=1	10.762	92	Q7Z6Z7	By MS/MS	1	1	16.3	0	NA	NA	0	0	0	640
A0A1W2PRD0	GOSR2	Golgi SNAP receptor complex member 2 (Fragment) OS=Homo sapiens OX=9606 GN=GOSR2 PE=1 SV=1	12.799	108	A0A1W2PRV0;E7EQ34;A0A1W2PS81;A0A1W2PQP2;A0A1W2PQM3;O14653;A0A1W2PRC2;A0A1W2PPG1;I3L4Z6;A0A1W2PPP5;A0A1W2PPG5;I3L0K1;A0A1W2PRP7;A0A1X7SBU8;A0A1W2PQ38;A0A1W2PRL0;A0A1W2PS12;A0A1W2PRE6;A0A1W2PR02;A0A1W2PQ77;A0A1W2PPW8;A0A1W2PPJ0;A0A1W2PR23;A0A1W2PNV3;A0A1W2PQE0;I3L1K7;A0A1W2PQ06;I3NI02	By MS/MS	1	1	14.8	0	NA	NA	0	0	0	73
A0A1W2PRW4	PLAAT3	Phospholipase A and acyltransferase 3 OS=Homo sapiens OX=9606 GN=PLAAT3 PE=1 SV=1	17.787	161	P53816	By matching	1	1	6.2	0	NA	NA	0	0	0	361
A0A3B3ISJ2	PPP1R13B	Apoptosis-stimulating of p53 protein 1 (Fragment) OS=Homo sapiens OX=9606 GN=PPP1R13B PE=1 SV=1	117.815	1075	Q96KQ4	By matching	1	1	0.8	0	NA	NA	0	0	0	737
A2AJT9	BCLAF3	BCLAF1 and THRAP3 family member 3 OS=Homo sapiens OX=9606 GN=BCLAF3 PE=1 SV=1	83.871	711		By MS/MS	1	1	2.4	0	NA	NA	0	0	0	49
B1AVT0	CLK2	Dual-specificity protein kinase CLK2 OS=Homo sapiens OX=9606 GN=CLK2 PE=1 SV=1	59.875	497	P49760	By matching	1	1	2.8	537930	21517	0.000102026	0	0	0	343
C9JJC9	LRRFIP2	Leucine-rich repeat flightless-interacting protein 2 (Fragment) OS=Homo sapiens OX=9606 GN=LRRFIP2 PE=1 SV=1	6.697	59	C9JC17;C9J321;C9J0U5;C9JSU1;Q9Y608	By MS/MS	1	1	22	1848700	924350	0.00438295	1120200	0	0	962
D8MIV0	CALCR	Calcitonin receptor OS=Homo sapiens OX=9606 GN=CALCR PE=2 SV=1	19.072	162	A0A0C4DG16;P30988;A0A0A0MSQ7;A0A0A0MRG0	By matching	1	1	13	0	NA	NA	0	0	0	282
E7EN95	FLNB	Filamin-B OS=Homo sapiens OX=9606 GN=FLNB PE=1 SV=1	256.281	2409	O75369	By matching	1	1	0.5	0	NA	NA	0	0	0	127
E9PCY5	TOP2B	DNA topoisomerase 2 (Fragment) OS=Homo sapiens OX=9606 GN=TOP2B PE=1 SV=1	130.481	1150	Q02880	By matching	1	1	0.6	0	NA	NA	0	0	0	484
F8VW29	DUSP6	Protein-tyrosine-phosphatase OS=Homo sapiens OX=9606 GN=DUSP6 PE=1 SV=1	28.063	256	Q16828	By matching	1	1	5.1	0	NA	NA	0	0	0	578
H0Y4R4	TOR1AIP1	Torsin-1A-interacting protein 1 (Fragment) OS=Homo sapiens OX=9606 GN=TOR1AIP1 PE=1 SV=1	33.751	296	A0A0A0MSK5;Q5JTV8;J3KN66	By MS/MS	1	1	5.7	0	NA	NA	0	0	0	603
H0YGS6	C12orf4	Protein C12orf4 (Fragment) OS=Homo sapiens OX=9606 GN=C12orf4 PE=1 SV=1	5.256	47	Q9NQ89	By MS/MS	1	1	31.9	0	NA	NA	0	0	0	849
H0YH95	PPFIA2	Liprin-alpha-2 (Fragment) OS=Homo sapiens OX=9606 GN=PPFIA2 PE=1 SV=1	32.875	284	H0YHK3;G3V200;O75334	By MS/MS	1	1	2.8	0	NA	NA	0	0	0	125
H7BZR6	PSMD1	26S proteasome non-ATPase regulatory subunit 1 (Fragment) OS=Homo sapiens OX=9606 GN=PSMD1 PE=1 SV=1	18.426	164	C9J9M4;A0A087WW66;Q99460	By MS/MS	1	1	5.5	0	NA	NA	0	0	0	750
H7C2K4	NPHP1	Nephrocystin-1 (Fragment) OS=Homo sapiens OX=9606 GN=NPHP1 PE=4 SV=1	5.413	45		By matching	1	1	20	0	NA	NA	0	0	0	984
J3KS16	AKAIN1	A-kinase anchor protein inhibitor 1 OS=Homo sapiens OX=9606 GN=AKAIN1 PE=1 SV=1	8.72	76		By MS/MS	1	1	21.1	0	NA	NA	0	0	0	985
K7ERD0	ZNF506	Zinc finger protein 506 (Fragment) OS=Homo sapiens OX=9606 GN=ZNF506 PE=4 SV=8	17.541	148	K7EP55;A0A1W2PRC0;Q5JVG8;O75346	By MS/MS	1	1	5.4	0	NA	NA	0	0	0	126
O00370		LINE-1 retrotransposable element ORF2 protein OS=Homo sapiens OX=9606 PE=1 SV=1	149.012	1275		By MS/MS	1	1	0.9	0	NA	NA	0	0	0	60
P42285	MTREX	Exosome RNA helicase MTR4 OS=Homo sapiens OX=9606 GN=MTREX PE=1 SV=3	117.805	1042		By MS/MS	1	1	0.8	0	NA	NA	0	0	0	312
P60709	ACTB	Actin, cytoplasmic 1 OS=Homo sapiens OX=9606 GN=ACTB PE=1 SV=1	41.737	375	A0A2R8Y793;G5E9R0;E7EVS6;A0A2R8YGF8;C9JUM1;C9JZR7;C9JTX5;A0A2R8YFE2;Q9BYX7;F8WCH0	By MS/MS	22	1	74.7	0	NA	NA	0	0	0	379
P62861	FAU	40S ribosomal protein S30 OS=Homo sapiens OX=9606 GN=FAU PE=1 SV=1	6.648	59	E9PR30	By MS/MS	1	1	16.9	0	NA	NA	0	0	0	427
Q2TAM9	TUSC1	Tumor suppressor candidate gene 1 protein OS=Homo sapiens OX=9606 GN=TUSC1 PE=1 SV=3	23.39	212		By MS/MS	1	1	6.6	0	NA	NA	0	0	0	583
Q71U36	TUBA1A	Tubulin alpha-1A chain OS=Homo sapiens OX=9606 GN=TUBA1A PE=1 SV=1	50.136	451	P0DPH8;P0DPH7;Q6PEY2;V9GZ17	By matching	17	0	53.4	6397000	278130	0.0013188	0	0	0	631
Q8NEM0	MCPH1	Microcephalin OS=Homo sapiens OX=9606 GN=MCPH1 PE=1 SV=4	92.849	835		By matching	1	1	1.4	0	NA	NA	0	0	0	685
Q96NJ3	ZNF285	Zinc finger protein 285 OS=Homo sapiens OX=9606 GN=ZNF285 PE=1 SV=2	68.261	590	K7EIK6	By matching	1	1	1.7	0	NA	NA	0	0	0	741
Q9H008	LHPP	Phospholysine phosphohistidine inorganic pyrophosphate phosphatase OS=Homo sapiens OX=9606 GN=LHPP PE=1 SV=2	29.165	270		By matching	1	1	3.3	0	NA	NA	0	0	0	801
Q9NRJ3	CCL28	C-C motif chemokine 28 OS=Homo sapiens OX=9606 GN=CCL28 PE=1 SV=1	14.28	127		By MS/MS	1	1	7.1	0	NA	NA	0	0	0	852
S4R320	PIP4K2A	Phosphatidylinositol 5-phosphate 4-kinase type-2 alpha (Fragment) OS=Homo sapiens OX=9606 GN=PIP4K2A PE=1 SV=1	16.695	142	H7BXS3;P48426	By MS/MS	1	1	5.6	0	NA	NA	0	0	0	331
V9GYZ6	EPRS1	Glutamyl-tRNA synthetase (Fragment) OS=Homo sapiens OX=9606 GN=EPRS1 PE=1 SV=1	109.041	968	P07814	By MS/MS	1	1	0.9	0	NA	NA	0	0	0	189

## Sheet: MS IP-Flag-FDPS(F)
Accession	Gene	Description	Mw(kDa)	Length	Protein group	Identification type F	Peptides F	Unique peptides F	Sequence coverage F [%]	Intensity F	iBAQ F	iBAQ F [%]	LFQ intensity F	MS/MS count F	SAF F	Protein group ID
Q15149	PLEC	Plectin OS=Homo sapiens OX=9606 GN=PLEC PE=1 SV=3	531.791	4684	E9PKG0;A0A075B730;P58107;E9PIA2;E9PQ28;A0A5F9ZGX0;Q9UPN3;H3BPE1;H3BQK9	By MS/MS	181	39	46.2	2122900000	6207300	0.0443353	2255500000	136	0.029035	552
P35579	MYH9	Myosin-9 OS=Homo sapiens OX=9606 GN=MYH9 PE=1 SV=4	226.532	1960	Q5BKV1;B1AH99;A0A494C024;A0A2R8Y4C3;A0A0C4DFM8;P12882;A0A6E1W127;Q9UKX2;P11055;Q9Y623;P13533;P13535;Q9UKX3;P12883;A7E2Y1	By MS/MS	95	79	50.4	1484700000	11509000	0.0822024	1411200000	79	0.0403061	295
Q9UJV9	DDX41	Probable ATP-dependent RNA helicase DDX41 OS=Homo sapiens OX=9606 GN=DDX41 PE=1 SV=2	69.838	622	A0A499FJW5;D6RGI7;H0Y8L8;H0YA06;D6RD33	By MS/MS	50	50	75.4	6203600000	131990000	0.942731	5862600000	78	0.125402	905
P08670	VIM	Vimentin OS=Homo sapiens OX=9606 GN=VIM PE=1 SV=4	53.652	466	B0YJC4;B0YJC5;A0A1B0GTT5;A0A1B0GVG8;P17661;H7C5W5;P41219;P08729;P14136;A0A1X7SBR3;A0A1W2PR46;Q9NSB2;A0A1W2PRT3;F8W835;P07196	By MS/MS	39	35	77.3	10667000000	304760000	2.17673	9732100000	56	0.120172	196
O43707	ACTN4	Alpha-actinin-4 OS=Homo sapiens OX=9606 GN=ACTN4 PE=1 SV=2	104.854	911	F5GXS2;K7EP19;F6THM6;A0A494C060;D6RH00;M0QZQ3;C9JY79;Q9H254	By MS/MS	52	17	67.5	2410500000	40175000	0.286948	2266900000	48	0.0526894	106
A0A087WXM6	RPL17	60S ribosomal protein L17 (Fragment) OS=Homo sapiens OX=9606 GN=RPL17 PE=1 SV=1	19.586	169	J3QQT2;J3KRX5;P18621;A0A0A6YYL6;J3QLC8;A0A0A0MRF8;J3KRB3;A0A087WWH0;J3QS96;A0A087WY81;J3KSJ0	By MS/MS	10	10	55	21795000000	1816300000	12.9728	14281000000	55	0.325444	241
P63261	ACTG1	Actin, cytoplasmic 2 OS=Homo sapiens OX=9606 GN=ACTG1 PE=1 SV=1	41.793	375	I3L3I0;I3L1U9;I3L4N8;K7EM38;I3L3R2;J3KT65	By MS/MS	22	1	74.7	17179000000	746910000	5.33476	14626000000	35	0.0933333	447
Q13813	SPTAN1	Spectrin alpha chain, non-erythrocytic 1 OS=Homo sapiens OX=9606 GN=SPTAN1 PE=1 SV=3	284.539	2472	A0A0D9SF54;A0A0D9SGF6;A0A0D9SFF6;A0A5F9ZHC3;A0A1B0GTB7;A0A1B0GUH3;A0A0D9SFH4	By MS/MS	63	63	33.7	247810000	1297400	0.0092666	263790000	35	0.0141586	526
Q96GA3	LTV1	Protein LTV1 homolog OS=Homo sapiens OX=9606 GN=LTV1 PE=1 SV=1	54.855	475	A0A075B6Q4	By MS/MS	23	23	50.1	2462700000	102610000	0.732886	2446800000	34	0.0715789	728
P11142	HSPA8	Heat shock cognate 71 kDa protein OS=Homo sapiens OX=9606 GN=HSPA8 PE=1 SV=1	70.898	646	E9PKE3;E9PNE6;E9PN89;A8K7Q2;E9PLF4;E9PQQ4;E9PQK7;E9PK54;E9PPY6;P54652;E9PI65;E9PN25;E9PS65;E9PM13	By MS/MS	30	27	55.7	2009500000	54312000	0.38792	2031400000	38	0.0588235	212
Q9UQ35	SRRM2	Serine/arginine repetitive matrix protein 2 OS=Homo sapiens OX=9606 GN=SRRM2 PE=1 SV=2	299.615	2752	I3L4D8;I3L182;I3L1I8;I3L1C0;I3L0N7;A0A087X1W1;I3L4U6;I3L3Q8	By MS/MS	39	39	19.4	353260000	2207900	0.0157698	419190000	14	0.00508721	924
P21675	TAF1	Transcription initiation factor TFIID subunit 1 OS=Homo sapiens OX=9606 GN=TAF1 PE=1 SV=2	212.677	1872	Q8IZX4;H7BY98;H7C2K9;H0Y8N6;H0Y9L7	By MS/MS	35	35	24.7	305250000	3549400	0.0253514	322960000	30	0.0160256	250
Q01082	SPTBN1	Spectrin beta chain, non-erythrocytic 1 OS=Homo sapiens OX=9606 GN=SPTBN1 PE=1 SV=2	274.609	2364	A0A087WUZ3;F8W6C1;P11277	By MS/MS	51	46	31.3	154190000	945960	0.00675646	168360000	16	0.00676819	479
O00268	TAF4	Transcription initiation factor TFIID subunit 4 OS=Homo sapiens OX=9606 GN=TAF4 PE=1 SV=2	110.114	1085	A0A0G2JRY5;V9GY14;V9GY03	By MS/MS	29	28	33.3	1002400000	22275000	0.159098	884100000	32	0.0294931	59
P23396	RPS3	40S ribosomal protein S3 OS=Homo sapiens OX=9606 GN=RPS3 PE=1 SV=2	26.688	243	E9PL09;E9PPU1;H0YEU2;F2Z2S8;H0YCJ7;H0YF32;E9PQ96;E9PJH4;E9PK82;E9PSF4;E9PQX2;H0YES8	By MS/MS	19	19	73.7	4431400000	233230000	1.66583	4232700000	34	0.139918	260
P49848	TAF6	Transcription initiation factor TFIID subunit 6 OS=Homo sapiens OX=9606 GN=TAF6 PE=1 SV=1	72.668	677	J3KR72;C9JTY6;C9JFL8;C9J088;C9JIS2;E5RHA1;F8WEJ7;C9J7C4;E5RKA5;C9JHQ8	By MS/MS	31	31	63.8	1158600000	25187000	0.179897	1267000000	30	0.0443131	344
Q8IY81	FTSJ3	pre-rRNA 2'-O-ribose RNA methyltransferase FTSJ3 OS=Homo sapiens OX=9606 GN=FTSJ3 PE=1 SV=2	96.558	847	J3KS36;J3QSE2;J3KS74;J3QRS5;J3QR05	By MS/MS	26	26	42	951620000	23210000	0.165776	1023600000	31	0.0365998	660
Q15542	TAF5	Transcription initiation factor TFIID subunit 5 OS=Homo sapiens OX=9606 GN=TAF5 PE=1 SV=3	86.83	800		By MS/MS	30	30	56.8	1011100000	26609000	0.190053	1049100000	28	0.035	567
P0DMV9	HSPA1B	Heat shock 70 kDa protein 1B OS=Homo sapiens OX=9606 GN=HSPA1B PE=1 SV=1	70.052	641	P0DMV8;A0A0G2JIW1;V9GZ37	By MS/MS	29	16	56	2384100000	66225000	0.473008	2191800000	37	0.0577223	205
Q9BVJ6	UTP14A	U3 small nucleolar RNA-associated protein 14 homolog A OS=Homo sapiens OX=9606 GN=UTP14A PE=1 SV=1	87.978	771	X6RJY0;Q5TAP6	By MS/MS	32	32	46.3	643480000	13989000	0.0999156	681550000	26	0.0337224	781
P68371	TUBB4B	Tubulin beta-4B chain OS=Homo sapiens OX=9606 GN=TUBB4B PE=1 SV=1	49.831	445		By MS/MS	19	1	59.1	888650000	40393000	0.288505	783640000	30	0.0674157	453
P61158	ACTR3	Actin-related protein 3 OS=Homo sapiens OX=9606 GN=ACTR3 PE=1 SV=3	47.371	418	B4DXW1;F8WDR7;A0A0A0MTI9;H7C4J1;Q9C0K3;C9IZN3;F8WEW2;F8WE84	By MS/MS	21	18	63.4	512630000	23301000	0.166426	519640000	22	0.0526316	381
Q14684	RRP1B	Ribosomal RNA processing protein 1 homolog B OS=Homo sapiens OX=9606 GN=RRP1B PE=1 SV=3	84.428	758		By MS/MS	28	28	53	734770000	19859000	0.141842	695970000	26	0.0343008	542
Q9BVP2	GNL3	Guanine nucleotide-binding protein-like 3 OS=Homo sapiens OX=9606 GN=GNL3 PE=1 SV=2	61.993	549	C9JZT7;B4DMU5;C9JYH9;Q5T376;Q9P2Q2	By MS/MS	24	24	49	1481700000	47795000	0.341373	1503200000	23	0.0418944	783
P62701	RPS4X	40S ribosomal protein S4, X isoform OS=Homo sapiens OX=9606 GN=RPS4X PE=1 SV=2	29.598	263	C9JEH7;Q8TD47;P22090	By MS/MS	18	18	60.1	4588900000	218520000	1.56077	4556800000	29	0.110266	415
P61247	RPS3A	40S ribosomal protein S3a OS=Homo sapiens OX=9606 GN=RPS3A PE=1 SV=2	29.945	264	D6RG13;D6RAT0;D6RB09;E9PFI5;H0Y8L7;H0Y9Y4;D6RAS7;D6RED7;D6RI02;D6RGE0	By MS/MS	20	10	62.5	3757800000	197780000	1.41263	3217200000	25	0.094697	384
P15880	RPS2	40S ribosomal protein S2 OS=Homo sapiens OX=9606 GN=RPS2 PE=1 SV=2	31.324	293	H0YEN5;E9PQD7;E9PMM9;I3L404;E9PPT0;E9PM36;H3BNG3;H0YE27	By MS/MS	15	15	53.9	2479100000	112690000	0.804882	3048400000	26	0.0887372	228
O15381	NVL	Nuclear valosin-containing protein-like OS=Homo sapiens OX=9606 GN=NVL PE=1 SV=1	95.051	856	E9PH71;E7EWK7;C9JP83;C9J6P7;E9PGD8;F8WF01	By MS/MS	27	27	44.7	271130000	5214100	0.0372414	296470000	22	0.0257009	92
Q9NY61	AATF	Protein AATF OS=Homo sapiens OX=9606 GN=AATF PE=1 SV=1	63.133	560	A0A087WWS8;A0A087WW41;A0A087WTH8	By MS/MS	17	17	46.2	302120000	12588000	0.0899091	446050000	22	0.0392857	873
Q5JTH9	RRP12	RRP12-like protein OS=Homo sapiens OX=9606 GN=RRP12 PE=1 SV=2	143.702	1297	A0A087X1U8	By MS/MS	28	28	29.5	227180000	3029000	0.0216345	238070000	20	0.0154202	602
Q9HCM4	EPB41L5	Band 4.1-like protein 5 OS=Homo sapiens OX=9606 GN=EPB41L5 PE=1 SV=3	81.856	733		By MS/MS	20	19	40.5	391780000	11872000	0.0847951	425470000	23	0.0313779	838
Q8WTT2	NOC3L	Nucleolar complex protein 3 homolog OS=Homo sapiens OX=9606 GN=NOC3L PE=1 SV=1	92.548	800		By MS/MS	26	26	38	405780000	10145000	0.0724601	447170000	21	0.02625	696
P68363	TUBA1B	Tubulin alpha-1B chain OS=Homo sapiens OX=9606 GN=TUBA1B PE=1 SV=1	50.152	451	P68366;F8VVB9;F8VQQ4;C9JDS9;F8VRZ4;F8VS66;F8VWV9;F8VX09;C9JEV8;C9JQ00;C9JJQ8;A6NHL2;C9JDL2;C9K0S6;F8VRK0;F8W0F6;Q9H853;F8VXZ7	By MS/MS	17	1	53.4	903160000	39268000	0.280469	909650000	19	0.0421286	452
Q14247	CTTN	Src substrate cortactin OS=Homo sapiens OX=9606 GN=CTTN PE=1 SV=2	61.586	550	H0YEV2;H0YCD9	By MS/MS	17	17	41.3	860560000	28685000	0.204881	812920000	17	0.0309091	535
A0A087WWP8	RSBN1	Lysine-specific demethylase 9 OS=Homo sapiens OX=9606 GN=RSBN1 PE=1 SV=1	84.976	754	Q5VWQ0;A0A0C4DGT8;A0A0C4DH79	By MS/MS	23	21	43.9	577250000	15601000	0.111429	563260000	21	0.0278515	610
P20700	LMNB1	Lamin-B1 OS=Homo sapiens OX=9606 GN=LMNB1 PE=1 SV=2	66.408	586	E9PBF6;A0A0D9SFE5;A0A0D9SFY5	By MS/MS	23	23	45.4	209650000	5517000	0.0394048	199570000	20	0.0341297	247
X1WI28	RPL10	60S ribosomal protein L10 (Fragment) OS=Homo sapiens OX=9606 GN=RPL10 PE=1 SV=7	22.975	200	P27635;A0A087WV22;H7C123;B8A6G2;H7C2C5;A6QRI9;Q96L21;H7C2U2	By MS/MS	14	3	53.5	5140600000	428390000	3.05975	4067100000	16	0.08	274
B7Z6D5	DDX27	RNA helicase OS=Homo sapiens OX=9606 GN=DDX27 PE=1 SV=1	86.605	765	Q96GQ7;A0A087X059;A0A087WYH5	By MS/MS	21	21	30.7	251240000	5981900	0.0427254	246400000	18	0.0235294	731
P35580	MYH10	Myosin-10 OS=Homo sapiens OX=9606 GN=MYH10 PE=1 SV=3	228.999	1976	E7ERA5	By MS/MS	36	20	23.1	78774000	620270	0.00443024	97543000	9	0.00455466	296
Q96SB3	PPP1R9B	Neurabin-2 OS=Homo sapiens OX=9606 GN=PPP1R9B PE=1 SV=3	89.334	817		By MS/MS	22	22	37.7	266820000	6841500	0.048865	280280000	16	0.0195838	745
P11940	PABPC1	Polyadenylate-binding protein 1 OS=Homo sapiens OX=9606 GN=PABPC1 PE=1 SV=2	70.671	636	E7ERJ7;E7EQV3;A0A087WTT1;H0YAR2;Q9H361;H0YBN4;H0YAP2;E5RJB9;E5RH24;E5RGH3;Q4VXU2;H0YB86;H0YAS6;H0YB75;H0YAS7;A0A6I8PS38;A0A6I8PLA1;E5RHG7;E5RFD8;E5RGC4;H0Y6X6;H0YER0;Q96DU9;H0YC10;E5RJM8	By MS/MS	17	10	29.4	275140000	6398600	0.0457016	303380000	13	0.0204403	214
Q9NVU7	SDAD1	Protein SDA1 homolog OS=Homo sapiens OX=9606 GN=SDAD1 PE=1 SV=3	79.871	687	E7EW05;F8W8T7;D6RC74	By MS/MS	22	22	34.6	494810000	12688000	0.0906233	500740000	17	0.0247453	860
P62269	RPS18	40S ribosomal protein S18 OS=Homo sapiens OX=9606 GN=RPS18 PE=1 SV=3	17.719	152	A0A0G2JQH2;Q5GGW2;J3JS69	By MS/MS	16	16	66.4	7816700000	651400000	4.65259	7459300000	20	0.131579	405
Q92922	SMARCC1	SWI/SNF complex subunit SMARCC1 OS=Homo sapiens OX=9606 GN=SMARCC1 PE=1 SV=3	122.867	1105	F8WE13	By MS/MS	24	17	29.8	284330000	4902300	0.0350144	246450000	19	0.0171946	715
Q9BSC4	NOL10	Nucleolar protein 10 OS=Homo sapiens OX=9606 GN=NOL10 PE=1 SV=1	80.302	688	H7C1Z3	By MS/MS	21	21	46.9	124110000	3354200	0.0239572	139740000	14	0.0203488	771
Q9Y230	RUVBL2	RuvB-like 2 OS=Homo sapiens OX=9606 GN=RUVBL2 PE=1 SV=3	51.157	463	M0R0Y3;X6R2L4;M0QXI6;M0R0Z0;A0A1W2PS48	By MS/MS	17	17	44.7	263020000	9069600	0.0647791	238620000	20	0.0431965	926
O15144	ARPC2	Actin-related protein 2/3 complex subunit 2 OS=Homo sapiens OX=9606 GN=ARPC2 PE=1 SV=1	34.333	300	C9JTV5;G5E9J0;H7C3F9;G5E9S7	By MS/MS	15	15	48	332080000	14438000	0.103123	326330000	15	0.05	84
P62750	RPL23A	60S ribosomal protein L23a OS=Homo sapiens OX=9606 GN=RPL23A PE=1 SV=1	17.695	156	H7BY10;K7EJV9;K7ERT8;A8MUS3;K7EMA7	By MS/MS	11	11	51.3	1747900000	194210000	1.38713	1610400000	16	0.102564	417
Q13895	BYSL	Bystin OS=Homo sapiens OX=9606 GN=BYSL PE=1 SV=3	49.601	437	H7BY94;F8WBL2	By MS/MS	21	21	59.3	276570000	9536800	0.068116	285090000	18	0.0411899	529
P52907	CAPZA1	F-actin-capping protein subunit alpha-1 OS=Homo sapiens OX=9606 GN=CAPZA1 PE=1 SV=3	32.923	286		By MS/MS	15	12	75.9	548470000	34280000	0.244843	510750000	13	0.0454545	358
Q6PCB5	RSBN1L	Lysine-specific demethylase RSBN1L OS=Homo sapiens OX=9606 GN=RSBN1L PE=1 SV=2	94.87	846	C9JM20;H7C2D3	By MS/MS	22	20	33.2	271370000	5899400	0.0421361	248510000	14	0.0165485	620
Q9Y265	RUVBL1	RuvB-like 1 OS=Homo sapiens OX=9606 GN=RUVBL1 PE=1 SV=1	50.228	456	E7ETR0;H7C4G5;J3QLR1;H7C4I3	By MS/MS	18	18	56.8	341020000	14209000	0.101487	340080000	19	0.0416667	928
A0A1W2PNV4		Uncharacterized protein OS=Homo sapiens OX=9606 PE=3 SV=1	75.873	684	E9PF58;F8WFD3	By MS/MS	19	0	38.7	265040000	7163100	0.051162	281310000	10	0.0146199	968
F8VYE8	PPP1CC	Serine/threonine-protein phosphatase OS=Homo sapiens OX=9606 GN=PPP1CC PE=1 SV=1	34.95	304	P36873;F8VR82;F8W0W8;A0A087WYY5;H0Y3Y6;F8W0V8;F8WE71;F8W1A0	By MS/MS	14	3	55.3	451140000	26538000	0.189546	457970000	14	0.0460526	300
B1AK88	CAPZB	F-actin-capping protein subunit beta OS=Homo sapiens OX=9606 GN=CAPZB PE=1 SV=1	33.781	301	B1AK87;A0A6I8PRV6	By MS/MS	16	4	50.2	520460000	26023000	0.185868	506610000	12	0.0398671	970
Q9H307	PNN	Pinin OS=Homo sapiens OX=9606 GN=PNN PE=1 SV=5	81.628	717	G3V5F0;G3V579	By MS/MS	15	15	26.8	74787000	1739200	0.0124221	94705000	4	0.0055788	809
A0A087WWH3	BICRA	BRD4-interacting chromatin-remodeling complex-associated protein OS=Homo sapiens OX=9606 GN=BICRA PE=1 SV=1	152.822	1508	Q9NZM4	By MS/MS	20	20	22.1	134900000	2932700	0.0209466	138500000	14	0.00928382	878
P54886	ALDH18A1	Delta-1-pyrroline-5-carboxylate synthase OS=Homo sapiens OX=9606 GN=ALDH18A1 PE=1 SV=2	87.302	795		By MS/MS	22	22	37.9	163520000	3337200	0.0238358	177010000	15	0.0188679	366
Q16643	DBN1	Drebrin OS=Homo sapiens OX=9606 GN=DBN1 PE=1 SV=4	71.429	649	D6R9W4;D6RFI1;D6R9Q9;D6RCR4	By MS/MS	17	17	43.1	217920000	7783000	0.0555896	216710000	15	0.0231125	577
Q96GM5	SMARCD1	SWI/SNF-related matrix-associated actin-dependent regulator of chromatin subfamily D member 1 OS=Homo sapiens OX=9606 GN=SMARCD1 PE=1 SV=2	58.233	515	F8VRQ4;F8VZ70;H0YHV1;F8VUB0;Q6STE5;F8VW95;C9JYI7	By MS/MS	16	14	41.4	101410000	3073000	0.0219487	114020000	12	0.023301	730
O75643	SNRNP200	U5 small nuclear ribonucleoprotein 200 kDa helicase OS=Homo sapiens OX=9606 GN=SNRNP200 PE=1 SV=2	244.508	2136	A0A494C1A5	By MS/MS	22	22	13.7	85449000	662390	0.00473108	87573000	12	0.00561798	132
P38646	HSPA9	Stress-70 protein, mitochondrial OS=Homo sapiens OX=9606 GN=HSPA9 PE=1 SV=2	73.681	679	A0A3B3ITI4;D6RJI2;D6RA73;H0Y8S0;H0YBG6	By MS/MS	16	16	31.8	233490000	5429900	0.0387827	261950000	14	0.0206186	304
P52272	HNRNPM	Heterogeneous nuclear ribonucleoprotein M OS=Homo sapiens OX=9606 GN=HNRNPM PE=1 SV=3	77.516	730	A0A087X0X3;M0R019;M0R2T0;M0R0N3;M0R2I7;M0QYQ7;M0R0Y6;M0QYL3;M0QY96	By MS/MS	17	9	30.8	137570000	2501200	0.0178647	139470000	12	0.0164384	353
P62829	RPL23	60S ribosomal protein L23 OS=Homo sapiens OX=9606 GN=RPL23 PE=1 SV=1	14.865	140	J3KT29;J3KTJ3;C9JD32;B9ZVP7;J3QQT9	By MS/MS	8	8	62.9	1345000000	149440000	1.06737	1205200000	14	0.1	421
Q9BQ67	GRWD1	Glutamate-rich WD repeat-containing protein 1 OS=Homo sapiens OX=9606 GN=GRWD1 PE=1 SV=1	49.419	446	M0QX71	By MS/MS	13	13	48.2	172290000	8204500	0.0586002	186390000	13	0.029148	760
Q9NVP1	DDX18	ATP-dependent RNA helicase DDX18 OS=Homo sapiens OX=9606 GN=DDX18 PE=1 SV=2	75.407	670	H7C452	By MS/MS	20	20	44.5	149780000	3941600	0.0281526	174080000	9	0.0134328	859
G8JLB6	HNRNPH1	Heterogeneous nuclear ribonucleoprotein H OS=Homo sapiens OX=9606 GN=HNRNPH1 PE=1 SV=1	51.23	472	P31943;E9PCY7;H0YB39;D6RIT2;D6RBM0;H0YBD7;D6RIU0;D6R9T0;D6RFM3;D6RDU3;D6RJ04;D6RIH9;D6RAM1;E7EQJ0;E5RGV0;H0YBG7;E5RGH4;E7EN40;H0YAQ2;D6RDL0;D6RF17;D6R9D3;Q9NQA5;E5RJ94;H7C2J6;A0A0A6YY98	By MS/MS	13	7	39.4	219410000	8126400	0.0580423	215030000	15	0.0317797	285
P62280	RPS11	40S ribosomal protein S11 OS=Homo sapiens OX=9606 GN=RPS11 PE=1 SV=3	18.431	158	M0QZC5;M0R1H5;M0R1H6	By MS/MS	12	12	60.1	3224400000	322440000	2.30301	3439600000	15	0.0949367	408
Q9H0W5	CCDC8	Coiled-coil domain-containing protein 8 OS=Homo sapiens OX=9606 GN=CCDC8 PE=1 SV=2	59.374	538		By MS/MS	13	13	40.1	134530000	3737000	0.0266913	133150000	15	0.027881	806
Q9H5Z1	DHX35	Probable ATP-dependent RNA helicase DHX35 OS=Homo sapiens OX=9606 GN=DHX35 PE=1 SV=2	78.91	703	Q5THR1;F2Z2Z2;Q5THQ7	By MS/MS	17	17	32.9	96083000	2669000	0.0190632	87521000	14	0.0199147	816
P11021	HSPA5	Endoplasmic reticulum chaperone BiP OS=Homo sapiens OX=9606 GN=HSPA5 PE=1 SV=2	72.333	654		By MS/MS	17	16	31	193530000	5092900	0.0363757	201680000	10	0.0152905	211
O00566	MPHOSPH10	U3 small nucleolar ribonucleoprotein protein MPP10 OS=Homo sapiens OX=9606 GN=MPHOSPH10 PE=1 SV=2	78.864	681	U3KQ48	By MS/MS	14	14	30.2	159130000	4300800	0.0307182	176920000	13	0.0190896	68
P19105	MYL12A	Myosin regulatory light chain 12A OS=Homo sapiens OX=9606 GN=MYL12A PE=1 SV=2	19.794	171	O14950;J3QRS3;P24844;J3KTJ1	By MS/MS	8	8	62.6	220250000	20023000	0.143013	251540000	11	0.0643275	79
Q13206	DDX10	Probable ATP-dependent RNA helicase DDX10 OS=Homo sapiens OX=9606 GN=DDX10 PE=1 SV=2	100.888	875	A0A3B3ISR7;E9PIF2	By MS/MS	18	18	25.4	91993000	1839900	0.0131414	94168000	10	0.0114286	512
Q6P2Q9	PRPF8	Pre-mRNA-processing-splicing factor 8 OS=Homo sapiens OX=9606 GN=PRPF8 PE=1 SV=2	273.6	2335	I3L0J9;I3L3Z8;I3L1T8	By MS/MS	16	16	8	41254000	278740	0.00199088	55608000	8	0.00342612	617
O14744	PRMT5	Protein arginine N-methyltransferase 5 OS=Homo sapiens OX=9606 GN=PRMT5 PE=1 SV=4	72.684	637	G3V580;H0YJX6;G3V5L5;G3V2X6;G3V2L6;C9JSX3;H0YJD3;H7BZ44;G3V5T6;H0YJ77;G3V507;H0YJY6;G3V2F5	By MS/MS	19	19	39.6	254130000	6516100	0.0465409	266380000	8	0.0125589	75
O43172	PRPF4	U4/U6 small nuclear ribonucleoprotein Prp4 OS=Homo sapiens OX=9606 GN=PRPF4 PE=1 SV=2	58.449	522		By MS/MS	20	20	51.5	222150000	7404900	0.0528891	205240000	13	0.0249042	97
P08708	RPS17	40S ribosomal protein S17 OS=Homo sapiens OX=9606 GN=RPS17 PE=1 SV=2	15.55	135	H3BNC9;H0YN88;A0A075B716;H0YN73;A0A0J9YYC4	By MS/MS	9	9	57	2504100000	417340000	2.98083	2555200000	14	0.103704	197
P62266	RPS23	40S ribosomal protein S23 OS=Homo sapiens OX=9606 GN=RPS23 PE=1 SV=3	15.808	143	D6RD47;D6RDJ2;D6RIX0;D6R9I7	By MS/MS	6	6	48.3	14626000000	1828300000	13.0585	13575000000	10	0.0699301	404
Q15029	EFTUD2	116 kDa U5 small nuclear ribonucleoprotein component OS=Homo sapiens OX=9606 GN=EFTUD2 PE=1 SV=1	109.436	972	K7EP67;K7EJ74	By MS/MS	19	19	33.1	109650000	2030600	0.0145034	124780000	11	0.0113169	550
Q8WWM7	ATXN2L	Ataxin-2-like protein OS=Homo sapiens OX=9606 GN=ATXN2L PE=1 SV=2	113.374	1075	H3BUF6;H3BSK9;H3BUE3;H3BSQ5;H3BRB0;A0A0C4DGL7	By MS/MS	19	19	27.9	180180000	4004000	0.0285983	159570000	13	0.012093	701
Q9UHK0	NUFIP1	Nuclear fragile X mental retardation-interacting protein 1 OS=Homo sapiens OX=9606 GN=NUFIP1 PE=1 SV=2	56.3	495		By MS/MS	12	12	30.3	145360000	6056700	0.0432596	144550000	15	0.030303	900
O94813	SLIT2	Slit homolog 2 protein OS=Homo sapiens OX=9606 GN=SLIT2 PE=1 SV=1	169.87	1529	X6R3P0;A0A087WYV5;E9PCX4;H0Y9Z6;F5H0U4;H0YAG4;H0Y968;Q5T0V4;Q5T0V0;O75093	By MS/MS	17	17	15.6	115480000	1499800	0.0107122	126530000	14	0.00915631	138
Q15545	TAF7	Transcription initiation factor TFIID subunit 7 OS=Homo sapiens OX=9606 GN=TAF7 PE=1 SV=1	40.259	349	A0A096LPC3	By MS/MS	14	14	56.4	273980000	13699000	0.0978443	294090000	14	0.0401146	570
F8VY35	NAP1L1	Nucleosome assembly protein 1-like 1 (Fragment) OS=Homo sapiens OX=9606 GN=NAP1L1 PE=1 SV=1	31.021	264	F5H4R6;P55209;H0YIV4;F8W0J6;F8W020;F8VUX1;F8VXI6;F8W543;H0YH88;F8VVB5;H0YHC3;B7Z4K9	By MS/MS	11	2	65.2	447790000	34445000	0.246021	392980000	9	0.0340909	369
Q7L0Y3	TRMT10C	tRNA methyltransferase 10 homolog C OS=Homo sapiens OX=9606 GN=TRMT10C PE=1 SV=2	47.347	403	C9JVB6	By MS/MS	18	18	50.6	128890000	4444500	0.0317446	130850000	10	0.0248139	633
Q7Z417	NUFIP2	Nuclear fragile X mental retardation-interacting protein 2 OS=Homo sapiens OX=9606 GN=NUFIP2 PE=1 SV=1	76.121	695		By MS/MS	17	17	36.8	236540000	7884800	0.0563167	232740000	11	0.0158273	638
Q9HBM6	TAF9B	Transcription initiation factor TFIID subunit 9B OS=Homo sapiens OX=9606 GN=TAF9B PE=1 SV=1	27.622	251		By MS/MS	14	6	61.8	380840000	19042000	0.136006	372480000	13	0.0517928	834
P62979	RPS27A	Ubiquitin-40S ribosomal protein S27a OS=Homo sapiens OX=9606 GN=RPS27A PE=1 SV=2	17.965	156	A0A2R8Y422;P0CG48;B4DV12;Q96C32;P0CG47;Q5PY61;J3QKN0;F5GXK7;F5H747;F5H388;F5H265;F5H2Z3;F5GYU3;P62987;F5H6Q2;J3QTR3;J3QS39;Q49A90;M0R1V7;F5GZ39;M0R2S1;M0R1M6;J3QSA3	By MS/MS	8	8	52.6	692600000	62964000	0.449717	672910000	12	0.0769231	437
Q9UHB6	LIMA1	LIM domain and actin-binding protein 1 OS=Homo sapiens OX=9606 GN=LIMA1 PE=1 SV=1	85.226	759	F8VQE1;F8VS07;F8VRN8;F8VVQ7;F8VTU2	By MS/MS	15	15	23.8	97608000	1654400	0.0118165	102550000	8	0.0105402	899
Q14692	BMS1	Ribosome biogenesis protein BMS1 homolog OS=Homo sapiens OX=9606 GN=BMS1 PE=1 SV=1	145.807	1282		By MS/MS	12	12	12.6	28768000	463990	0.00331402	43948000	6	0.00468019	543
Q9BXS6	NUSAP1	Nucleolar and spindle-associated protein 1 OS=Homo sapiens OX=9606 GN=NUSAP1 PE=1 SV=1	49.452	441	H0YMD2;H0YKA7	By MS/MS	12	12	38.3	150200000	5006700	0.0357601	155350000	14	0.031746	787
Q9Y3C1	NOP16	Nucleolar protein 16 OS=Homo sapiens OX=9606 GN=NOP16 PE=1 SV=2	21.188	178	D6RIC3;A0A0C4DGU5;A0A087X2G6;D6RC60;A0A087WU10	By MS/MS	9	9	51.1	271610000	24692000	0.176361	247380000	11	0.0617978	943
A0A3B3ITZ9	THRAP3	Thyroid hormone receptor-associated protein 3 OS=Homo sapiens OX=9606 GN=THRAP3 PE=1 SV=1	103.523	910	Q9Y2W1	By MS/MS	16	15	18.2	149910000	2676900	0.0191196	142390000	7	0.00769231	935
O75147	OBSL1	Obscurin-like protein 1 OS=Homo sapiens OX=9606 GN=OBSL1 PE=1 SV=4	206.947	1896	A6NN50;A8MSZ8	By MS/MS	17	17	11.9	76775000	745390	0.0053239	82900000	10	0.00527426	121
Q5VTE0	EEF1A1P5	Putative elongation factor 1-alpha-like 3 OS=Homo sapiens OX=9606 GN=EEF1A1P5 PE=5 SV=1	50.185	462	P68104;A0A087WVQ9;A0A087WV01;Q05639;A0A2U3TZH3;A0A2R8Y488;Q5JR01;A0A2R8Y660;A6PW80;A0A2R8YDN5	By MS/MS	12	12	33.5	227130000	9085200	0.0648905	229200000	12	0.025974	451
Q99575	POP1	Ribonucleases P/MRP protein subunit POP1 OS=Homo sapiens OX=9606 GN=POP1 PE=1 SV=2	114.709	1024	E5RK39	By MS/MS	19	19	28.4	96346000	1554000	0.0110994	89594000	11	0.0107422	754
C9J9K3	RPSA	40S ribosomal protein SA (Fragment) OS=Homo sapiens OX=9606 GN=RPSA PE=1 SV=8	29.405	263	P08865;A0A0C4DG17;F8WD59	By MS/MS	11	11	59.3	443340000	29556000	0.211102	520570000	13	0.0494297	199
M0R0F0	RPS5	40S ribosomal protein S5 (Fragment) OS=Homo sapiens OX=9606 GN=RPS5 PE=1 SV=1	22.391	200	P46782;M0R0R2;M0QZN2	By MS/MS	10	10	55	1627800000	162780000	1.16265	1561700000	11	0.055	324
Q5T280	SPOUT1	Putative methyltransferase C9orf114 OS=Homo sapiens OX=9606 GN=SPOUT1 PE=1 SV=3	42.009	376	R4GNG4	By MS/MS	14	14	43.6	627770000	31389000	0.224194	650880000	12	0.0319149	606
Q7Z6E9	RBBP6	E3 ubiquitin-protein ligase RBBP6 OS=Homo sapiens OX=9606 GN=RBBP6 PE=1 SV=1	201.564	1792	A0A2R8Y880;H3BUN0;H3BSK8;I3L3Y2;A0A087WY32	By MS/MS	15	15	13.7	77042000	762790	0.00544818	80894000	12	0.00669643	639
Q9BZE4	GTPBP4	Nucleolar GTP-binding protein 1 OS=Homo sapiens OX=9606 GN=GTPBP4 PE=1 SV=3	73.964	634	Q5T3R7	By MS/MS	15	15	31.1	88838000	2019000	0.0144206	85596000	12	0.0189274	793
O43395	PRPF3	U4/U6 small nuclear ribonucleoprotein Prp3 OS=Homo sapiens OX=9606 GN=PRPF3 PE=1 SV=2	77.529	683		By MS/MS	14	14	29.3	151450000	3786300	0.0270434	156350000	12	0.0175695	102
P61160	ACTR2	Actin-related protein 2 OS=Homo sapiens OX=9606 GN=ACTR2 PE=1 SV=1	44.761	394	F5H6T1;A0A1B0GWD0;A0A1B0GWH0	By MS/MS	14	14	43.9	319120000	15196000	0.108537	319940000	6	0.0152284	382
Q4VCS5	AMOT	Angiomotin OS=Homo sapiens OX=9606 GN=AMOT PE=1 SV=1	118.085	1084	E7ERM3;A6NP16;Q8IY63	By MS/MS	14	14	19.9	58896000	1033300	0.00738028	61952000	8	0.00738007	592
J3KTA4	DDX5	DEAD box protein 5 OS=Homo sapiens OX=9606 GN=DDX5 PE=1 SV=1	69.087	614	P17844;J3QRQ7;J3KRZ1;J3QSF1;J3KRX8;J3KTQ4;J3QRN5;J3QR02;J3QLG9;J3QR62;X6RLV5	By MS/MS	16	9	31.1	98810000	2823100	0.0201638	107400000	8	0.0130293	238
Q14999	CUL7	Cullin-7 OS=Homo sapiens OX=9606 GN=CUL7 PE=1 SV=2	191.161	1698	A0A669KBH4;A0A669KB95;A0A669KAU7;E9PEZ1;Q8IWT3	By MS/MS	15	15	14.5	56968000	654800	0.00467687	63078000	10	0.00588928	549
Q99459	CDC5L	Cell division cycle 5-like protein OS=Homo sapiens OX=9606 GN=CDC5L PE=1 SV=2	92.251	802		By MS/MS	14	14	27.9	50962000	1084300	0.00774455	58636000	10	0.0124688	749
O96019	ACTL6A	Actin-like protein 6A OS=Homo sapiens OX=9606 GN=ACTL6A PE=1 SV=1	47.461	429	H7C5S0;C9JQT2;O94805	By MS/MS	13	13	40.8	138810000	6309500	0.0450652	131540000	10	0.02331	152
P62753	RPS6	40S ribosomal protein S6 OS=Homo sapiens OX=9606 GN=RPS6 PE=1 SV=1	28.681	249	A2A3R5;A2A3R7	By MS/MS	8	8	31.7	1213800000	93371000	0.666897	1081400000	13	0.0522088	418
V9GYY5		Nucleolar protein 12 (Fragment) OS=Homo sapiens OX=9606 PE=3 SV=1	23.82	206	Q9UGY1	By MS/MS	9	9	49.5	494850000	49485000	0.353444	489830000	11	0.0533981	897
Q13823	GNL2	Nucleolar GTP-binding protein 2 OS=Homo sapiens OX=9606 GN=GNL2 PE=1 SV=1	83.655	731	H0YG10	By MS/MS	15	15	25.9	129050000	3309000	0.0236343	133290000	9	0.0123119	527
Q7Z7C8	TAF8	Transcription initiation factor TFIID subunit 8 OS=Homo sapiens OX=9606 GN=TAF8 PE=1 SV=1	34.262	310	B4DZU5;A0A0A0MRR3;C9J7M8	By MS/MS	11	11	47.1	270330000	19309000	0.137913	313450000	11	0.0354839	641
Q9NZM5	NOP53	Ribosome biogenesis protein NOP53 OS=Homo sapiens OX=9606 GN=NOP53 PE=1 SV=2	54.389	478	M0QX73;M0QZ34;M0QZU5;M0QYZ9	By MS/MS	10	10	29.9	175750000	7641200	0.0545768	213520000	8	0.0167364	879
P46781	RPS9	40S ribosomal protein S9 OS=Homo sapiens OX=9606 GN=RPS9 PE=1 SV=3	22.591	194	B5MCT8;C9JM19;F2Z3C0;A8MXK4	By MS/MS	11	11	40.7	1624100000	116010000	0.828595	1637400000	10	0.0515464	323
P62913	RPL11	60S ribosomal protein L11 OS=Homo sapiens OX=9606 GN=RPL11 PE=1 SV=2	20.252	178	Q5VVC8	By MS/MS	8	8	52.2	953960000	95396000	0.68136	877700000	10	0.0561798	434
Q14137	BOP1	Ribosome biogenesis protein BOP1 OS=Homo sapiens OX=9606 GN=BOP1 PE=1 SV=2	83.63	746	A0A075B729	By MS/MS	15	15	29.8	99408000	2485200	0.0177504	98018000	7	0.00938338	532
Q15544	TAF11	Transcription initiation factor TFIID subunit 11 OS=Homo sapiens OX=9606 GN=TAF11 PE=1 SV=1	23.307	211	A0A3B3ITY8	By MS/MS	7	7	58.3	88056000	9784000	0.0698816	89260000	9	0.042654	569
P14324	FDPS	Farnesyl pyrophosphate synthase OS=Homo sapiens OX=9606 GN=FDPS PE=1 SV=4	48.275	419	A0A087WVN4;A0A087X1D8;A0A087X090	By MS/MS	18	15	45.8	9944600000	452030000	3.2286	9837800000	31	0.0739857	222
P52292	KPNA2	Importin subunit alpha-1 OS=Homo sapiens OX=9606 GN=KPNA2 PE=1 SV=1	57.862	529	J3QLL0;J3KS65	By MS/MS	11	11	33.3	294450000	11778000	0.0841237	157690000	8	0.0151229	354
P62841	RPS15	40S ribosomal protein S15 OS=Homo sapiens OX=9606 GN=RPS15 PE=1 SV=2	17.04	145	K7EM56;A0A0B4J2B4;K7EJ78;S4R417;K7EQJ5;K7ELC2;S4R456;A0A0C4DGG8;Q8IX12	By MS/MS	4	4	40.7	1358200000	169770000	1.21257	1044000000	7	0.0482759	422
Q00839	HNRNPU	Heterogeneous nuclear ribonucleoprotein U OS=Homo sapiens OX=9606 GN=HNRNPU PE=1 SV=6	90.584	825	A0A1W2PPS1;A0A1X7SBS1;A0A1W2PP35;Q5RI18;A0A1W2PP34;A0A1W2PPH7;A0A1W2PPL4;A0A1W2PQL0;A0A1W2PQ74;A0A1W2PRZ7;A0A1W2PQD4;A0A1W2PRI6;A0A1W2PPE9;A0A1W2PP22;M0QYI8;M0QYM5;M0QYG9	By MS/MS	15	14	22.9	145430000	2968000	0.0211988	135710000	6	0.00727273	478
Q9Y2P8	RCL1	RNA 3'-terminal phosphate cyclase-like protein OS=Homo sapiens OX=9606 GN=RCL1 PE=1 SV=3	40.843	373	Q5VZU3;Q5VZU2;Q5VYW8	By MS/MS	11	11	44	73773000	3207500	0.0229094	91967000	7	0.0187668	932
A0A0A0MT49	SMARCA4	Transcription activator BRG1 OS=Homo sapiens OX=9606 GN=SMARCA4 PE=1 SV=1	188.86	1681	A0A2R8Y7S2;A0A2R8YGG3;Q9HBD4;P51532;A0A2R8Y4P4;A0A2R8Y440;A0A2R8Y4C5;A0A2R8YG32;A0A2R8Y7F3;A0A2R8YF58;A0A2R8Y6N0;A0A2R8Y7Y7;A0A2R8Y526;A0A2R8Y6V2;A0A2R8YDA1;A0A2R8YF80;A0A2R8YGP5;A0A2R8Y523;A0A2R8Y5K3;P51531;F6VDE0;A0A2R8YFK5;A0A0U1RQZ9;K7EQF0;A0A2R8YCY3;K7EP28;A0A2R8YFV8;A0A0U1RRG6;A0A2R8Y7R0;A0A2R8Y4R6;B4DNT1;F6XE55;A0A0U1RQW7;A0A0U1RRD6;A0A0U1RRF8;A0A0A0MSS5;F6UH26;A0A0U1RQU0;A0A0U1RR09;B1ALF6…	By MS/MS	15	15	12.4	76843000	1038400	0.00741671	64145000	7	0.00416419	349
Q15365	PCBP1	Poly(rC)-binding protein 1 OS=Homo sapiens OX=9606 GN=PCBP1 PE=1 SV=2	37.498	356	F8VTZ0	By MS/MS	10	8	54.2	102710000	4890900	0.034933	117570000	11	0.0308989	557
Q5JP53	TUBB	Tubulin beta chain OS=Homo sapiens OX=9606 GN=TUBB PE=1 SV=1	47.767	426	P07437;Q5ST81;A6NNZ2;G3V2A3;Q9H4B7;G3V5W4;G3V2R8;G3V3R4;G3V2N6	By MS/MS	18	4	57.7	283220000	13487000	0.0963301	260970000	9	0.0211268	188
Q96PY5	FMNL2	Formin-like protein 2 OS=Homo sapiens OX=9606 GN=FMNL2 PE=1 SV=3	123.321	1086	C9IZY8	By MS/MS	14	12	14.8	72626000	1068000	0.00762813	65554000	9	0.00828729	744
Q9BVI4	NOC4L	Nucleolar complex protein 4 homolog OS=Homo sapiens OX=9606 GN=NOC4L PE=1 SV=1	58.468	516	F5H303	By MS/MS	12	12	28.9	53945000	1798200	0.0128435	52262000	8	0.0155039	780
Q9UMS4	PRPF19	Pre-mRNA-processing factor 19 OS=Homo sapiens OX=9606 GN=PRPF19 PE=1 SV=1	55.181	504	F5GY56;H0YGZ5;H0YGF3	By MS/MS	11	11	36.3	124790000	5672400	0.0405148	129360000	8	0.015873	916
P05783	KRT18	Keratin, type I cytoskeletal 18 OS=Homo sapiens OX=9606 GN=KRT18 PE=1 SV=2	48.058	430	F8VZY9;C4AM86;Q92764	By MS/MS	13	8	32.8	86039000	2868000	0.0204845	88841000	7	0.0162791	177
Q5QJE6	DNTTIP2	Deoxynucleotidyltransferase terminal-interacting protein 2 OS=Homo sapiens OX=9606 GN=DNTTIP2 PE=1 SV=2	84.469	756	J3KP30;E9PRB3	By MS/MS	13	13	26.9	107340000	2683400	0.019166	124150000	9	0.0119048	605
Q9NQZ2	UTP3	Something about silencing protein 10 OS=Homo sapiens OX=9606 GN=UTP3 PE=1 SV=1	54.558	479		By MS/MS	9	9	20.3	85006000	5000300	0.0357143	102480000	8	0.0167015	851
G3XAG1	ZNF512	Zinc finger protein 512 OS=Homo sapiens OX=9606 GN=ZNF512 PE=1 SV=1	64.595	566	Q96ME7	By MS/MS	10	10	30	49166000	1536400	0.0109736	48669000	7	0.0123675	738
P38919	EIF4A3	Eukaryotic initiation factor 4A-III OS=Homo sapiens OX=9606 GN=EIF4A3 PE=1 SV=4	46.871	411	I3L3H2;E7EQG2;Q14240;J3QL52;J3KT04;J3KS93;J3QQP0;E9PBH4;F8WE11;E7EMV8;J3KSN7;J3KTN0	By MS/MS	11	9	33.6	56293000	2165100	0.0154641	69332000	7	0.0170316	305
Q9BQA1	WDR77	Methylosome protein 50 OS=Homo sapiens OX=9606 GN=WDR77 PE=1 SV=1	36.724	342	H0Y711	By MS/MS	10	10	50.3	158140000	13178000	0.0941231	148480000	7	0.0204678	761
Q9BYG3	NIFK	MKI67 FHA domain-interacting nucleolar phosphoprotein OS=Homo sapiens OX=9606 GN=NIFK PE=1 SV=1	34.222	293	C9J6C5;C9J808;H7BZL0	By MS/MS	8	8	43	87765000	5162600	0.0368736	83545000	8	0.0273038	790
A0A0D9SF53	DDX3X	RNA helicase OS=Homo sapiens OX=9606 GN=DDX3X PE=1 SV=1	81.477	733	A0A2R8Y5G6;A0A2R8Y645;O00571;A0A2R8Y4A4;A0A2U3TZJ9;A0A2R8YFS5;A0A2R8YFR4;A0A2R8YCW1;A0A0D9SG12;A0A2R8YF78;A0A0D9SFB3;A0A2R8Y7T2;A0A2R8YDT5;F6S8Q4;O15523;A0A2R8YDH3;A0A0J9YVQ7;A0A087WVZ1;D6RCM4;C9J081;Q9NQI0;H0Y960;C9J8G5;A0A2R8Y650;A0A2R8YCU0	By MS/MS	12	11	20.1	106970000	2139500	0.0152813	119990000	7	0.0095498	70
A0A6I8PS19	GNL3L	Guanine nucleotide binding protein-like 3 (Nucleolar)-like, isoform CRA_b OS=Homo sapiens OX=9606 GN=GNL3L PE=4 SV=1	58.012	516	Q9NVN8;A0A6I8PL80;A0A6I8PL58	By MS/MS	11	11	27.1	222780000	6962000	0.0497257	228990000	7	0.0135659	858
E7ETK0	RPS24	40S ribosomal protein S24 OS=Homo sapiens OX=9606 GN=RPS24 PE=1 SV=1	15.197	131	A0A2R8Y849;P62847;A0A2R8YD14;A0A2R8Y8A0	By MS/MS	5	5	35.9	329210000	47029000	0.335902	316650000	9	0.0687023	423
I3L0U5	CCDC137	Coiled-coil domain-containing protein 137 (Fragment) OS=Homo sapiens OX=9606 GN=CCDC137 PE=1 SV=1	33.525	292	Q6PK04;I3L4F6	By MS/MS	9	9	32.2	240190000	12641000	0.0902876	197700000	9	0.0308219	624
P25398	RPS12	40S ribosomal protein S12 OS=Homo sapiens OX=9606 GN=RPS12 PE=1 SV=3	14.515	132		By MS/MS	5	5	49.2	201230000	28747000	0.205324	190160000	9	0.0681818	265
P49756	RBM25	RNA-binding protein 25 OS=Homo sapiens OX=9606 GN=RBM25 PE=1 SV=3	100.186	843	E9PQU5;H0YE46;E9PSE8	By MS/MS	12	12	20.3	91416000	2539300	0.0181368	95997000	5	0.0059312	341
Q03252	LMNB2	Lamin-B2 OS=Homo sapiens OX=9606 GN=LMNB2 PE=1 SV=4	69.948	620		By MS/MS	13	13	28.7	30580000	745850	0.00532719	29128000	7	0.0112903	487
Q13428	TCOF1	Treacle protein OS=Homo sapiens OX=9606 GN=TCOF1 PE=1 SV=3	152.106	1488	A0A6I8PRA0;A0A3B3IS06;E7ETY2;H0Y8Y7;H0YA99;A0A2R8Y857;A0A2R8Y4M7	By MS/MS	11	11	9.8	84897000	1010700	0.00721887	78514000	9	0.00604839	517
E9PDF6	MYO1B	Unconventional myosin-Ib OS=Homo sapiens OX=9606 GN=MYO1B PE=1 SV=1	128.481	1107	O43795;H7C2Y7;E7EQD9;C9JUP5;C9JYW1;A0A0U1RRI3	By MS/MS	17	17	20.1	35729000	517810	0.00369843	39649000	7	0.0063234	107
F8W7C6	RPL10	60S ribosomal protein L10 OS=Homo sapiens OX=9606 GN=RPL10 PE=1 SV=2	18.565	163		By MS/MS	12	1	55.2	201950000	20195000	0.144242	147920000	11	0.0674847	980
M0R299	FBL	rRNA 2'-O-methyltransferase fibrillarin (Fragment) OS=Homo sapiens OX=9606 GN=FBL PE=1 SV=1	25.308	229	M0QXL5;P22087;M0R2Q4;M0R0P1;M0R2U2;M0R1H0;M0R2B0	By MS/MS	8	7	48	72296000	4518500	0.0322731	71478000	8	0.0349345	254
P12814	ACTN1	Alpha-actinin-1 OS=Homo sapiens OX=9606 GN=ACTN1 PE=1 SV=2	103.058	892	H9KV75;P35609;A0A494C1A0;G3V2N5;H7C5W8;G3V2W4;H0YJW3;Q08043;G3V2X9;A0A494C033;H0YJ11;A0A494C166;A0A087WSZ2;A0A494C0Q3;G3V5M4;G3V2E8;G3V380;A0A494C031	By MS/MS	30	14	45.3	36108000	622550	0.00444653	38684000	8	0.00896861	219
P78316	NOP14	Nucleolar protein 14 OS=Homo sapiens OX=9606 GN=NOP14 PE=1 SV=3	97.668	857	E9PFK5	By MS/MS	15	15	22.1	89507000	1945800	0.0138978	77721000	6	0.00700117	454
Q06787	FMR1	Synaptic functional regulator FMR1 OS=Homo sapiens OX=9606 GN=FMR1 PE=1 SV=1	71.174	632	A8MQB8;G3V0J0;A0A087WXI3;R9WNI0;Q8IXW7;A0A087WY29;A0A087WWR6	By MS/MS	11	9	26.9	54916000	1445200	0.0103223	56903000	5	0.00791139	491
Q8NEJ9	NGDN	Neuroguidin OS=Homo sapiens OX=9606 GN=NGDN PE=1 SV=1	35.894	315	H0YJ17;G3V4G1;H0YJQ1	By MS/MS	10	10	36.2	198460000	13231000	0.0945016	217940000	7	0.0222222	684
Q8WVC2	RPS21	40S ribosomal protein S21 OS=Homo sapiens OX=9606 GN=RPS21 PE=1 SV=1	8.85	81	P63220;Q9BYK1;Q9BYK2	By MS/MS	5	5	64.2	218550000	31221000	0.222994	197210000	9	0.111111	444
A0A1X7SBZ2	DDX17	RNA helicase OS=Homo sapiens OX=9606 GN=DDX17 PE=1 SV=1	80.254	729	Q92841;A0A5H1ZRQ2;A0A0U1RQJ0	By MS/MS	17	10	27.4	35037000	854560	0.00610364	35112000	5	0.00685871	713
A0A286YF22	PHGDH	D-3-phosphoglycerate dehydrogenase OS=Homo sapiens OX=9606 GN=PHGDH PE=1 SV=1	55.939	526	A0A2C9F2M7;O43175;A0A286YFA2;A0A286YFL2;A0A286YFM8;A0A286YER3;A0A286YFC8;A0A286YFB2;A0A286YF34;A0A286YF78;A0A286YFF3;A0A286YFK5	By MS/MS	11	11	28.5	44533000	1649400	0.0117807	44735000	8	0.0152091	98
B5MCF9	PES1	Pescadillo homolog OS=Homo sapiens OX=9606 GN=PES1 PE=1 SV=1	66.077	571	O00541;B3KXD6;H7C267;H7BYY8	By MS/MS	10	10	21.7	173050000	4677000	0.0334052	174530000	6	0.0105079	66
O15145	ARPC3	Actin-related protein 2/3 complex subunit 3 OS=Homo sapiens OX=9606 GN=ARPC3 PE=1 SV=3	20.547	178	C9JZD1;F8VR50	By MS/MS	8	8	44.4	434170000	36181000	0.258421	385400000	5	0.0280899	85
P26373	RPL13	60S ribosomal protein L13 OS=Homo sapiens OX=9606 GN=RPL13 PE=1 SV=4	24.261	211	J3QSB4;H3BTH3;J3KS98	By MS/MS	8	8	36.5	801520000	61656000	0.440374	746260000	8	0.0379147	271
P61254	RPL26	60S ribosomal protein L26 OS=Homo sapiens OX=9606 GN=RPL26 PE=1 SV=1	17.258	145	J3QRI7;J3QQQ9;J3QQV1;E5RIT6;J3QRC4;Q9UNX3;J3KS10;E5RHH1;J3KSS0;H7C1F9;Q2PPJ7	By MS/MS	9	9	42.8	566980000	62998000	0.44996	564200000	8	0.0551724	385
P62249	RPS16	40S ribosomal protein S16 OS=Homo sapiens OX=9606 GN=RPS16 PE=1 SV=2	16.445	146	M0R210;M0R3H0;M0R1M5;M0QX76;Q6IPX4	By MS/MS	9	9	54.1	593930000	49494000	0.353508	550680000	9	0.0616438	401
P63173	RPL38	60S ribosomal protein L38 OS=Homo sapiens OX=9606 GN=RPL38 PE=1 SV=2	8.218	70	J3KT73;J3QL01;J3KSP2	By MS/MS	6	6	50	509720000	169910000	1.21357	503990000	7	0.1	442
Q9GZL7	WDR12	Ribosome biogenesis protein WDR12 OS=Homo sapiens OX=9606 GN=WDR12 PE=1 SV=2	47.708	423		By MS/MS	11	11	39.7	87196000	3487900	0.0249121	96157000	8	0.0189125	798
E9PLL6	RPL27A	60S ribosomal protein L27a OS=Homo sapiens OX=9606 GN=RPL27A PE=1 SV=1	12.201	108	P46776;E9PJD9;E9PLX7	By MS/MS	6	6	42.6	956940000	159490000	1.13915	866090000	7	0.0648148	319
O00422	SAP18	Histone deacetylase complex subunit SAP18 OS=Homo sapiens OX=9606 GN=SAP18 PE=1 SV=1	17.561	153	H7BZW6;U3KPY7;U3KQ12	By MS/MS	6	6	42.5	19188000	1476000	0.0105422	72368000	2	0.0130719	62
O43143	DHX15	Pre-mRNA-splicing factor ATP-dependent RNA helicase DHX15 OS=Homo sapiens OX=9606 GN=DHX15 PE=1 SV=2	90.933	795	A0A140T947;O60231;F5H658;Q14562	By MS/MS	12	12	18.6	23544000	511820	0.00365564	31823000	4	0.00503145	94
O75319	DUSP11	RNA/RNP complex-1-interacting phosphatase OS=Homo sapiens OX=9606 GN=DUSP11 PE=1 SV=2	43.71	377	H7C0E6	By MS/MS	10	10	29.7	89382000	3437800	0.0245543	85976000	9	0.0238727	124
P35268	RPL22	60S ribosomal protein L22 OS=Homo sapiens OX=9606 GN=RPL22 PE=1 SV=2	14.787	128	K7ERI7;K7EMH1;K7EJT5;K7EP65;K7EKS7;K7ELC4	By MS/MS	5	5	55.5	969770000	161630000	1.15443	1004700000	6	0.046875	294
Q10570	CPSF1	Cleavage and polyadenylation specificity factor subunit 1 OS=Homo sapiens OX=9606 GN=CPSF1 PE=1 SV=2	160.884	1443	E9PIM1;A0A087X101	By MS/MS	12	12	11.2	31332000	382100	0.00272913	34751000	7	0.004851	502
O00257	CBX4	E3 SUMO-protein ligase CBX4 OS=Homo sapiens OX=9606 GN=CBX4 PE=1 SV=3	61.368	560	F8WCW6;B0QYP3;B0QYP2;O95931	By MS/MS	8	8	19.3	57545000	1555300	0.0111086	66415000	6	0.0107143	57
O43660	PLRG1	Pleiotropic regulator 1 OS=Homo sapiens OX=9606 GN=PLRG1 PE=1 SV=1	57.194	514	H0YA24;D6RA26	By MS/MS	8	8	26.8	34696000	1119200	0.00799382	33530000	5	0.00972763	105
O95816	BAG2	BAG family molecular chaperone regulator 2 OS=Homo sapiens OX=9606 GN=BAG2 PE=1 SV=1	23.772	211		By MS/MS	10	10	53.6	155020000	9688600	0.0692003	153410000	12	0.056872	149
P05141	SLC25A5	ADP/ATP translocase 2 OS=Homo sapiens OX=9606 GN=SLC25A5 PE=1 SV=7	32.852	298	Q9H0C2	By MS/MS	10	4	30.2	285130000	14256000	0.101823	307800000	5	0.0167785	172
Q03701	CEBPZ	CCAAT/enhancer-binding protein zeta OS=Homo sapiens OX=9606 GN=CEBPZ PE=1 SV=3	120.974	1054	C9J9W7	By MS/MS	9	9	10.8	42176000	766830	0.00547704	56656000	5	0.00474383	488
Q9Y2R9	MRPS7	28S ribosomal protein S7, mitochondrial OS=Homo sapiens OX=9606 GN=MRPS7 PE=1 SV=2	28.134	242	J3QLS3;J3QQS1;J3QKW2;J3KSI8	By MS/MS	10	10	50.8	68586000	3609800	0.0257828	66261000	5	0.0206612	934
Q9Y3T9	NOC2L	Nucleolar complex protein 2 homolog OS=Homo sapiens OX=9606 GN=NOC2L PE=1 SV=4	84.919	749		By MS/MS	10	10	12.6	61489000	1921500	0.0137242	65651000	4	0.00534045	949
P59998	ARPC4	Actin-related protein 2/3 complex subunit 4 OS=Homo sapiens OX=9606 GN=ARPC4 PE=1 SV=3	19.667	168	F8WCF6;R4GN08;F8WDD7;H7C0A3;A0A0A6YYG9;F8WDW3;F8WE39	By MS/MS	6	6	47	201030000	14359000	0.102558	208840000	5	0.0297619	376
Q14257	RCN2	Reticulocalbin-2 OS=Homo sapiens OX=9606 GN=RCN2 PE=1 SV=1	36.876	317	H0YL43;A8MXP8	By MS/MS	9	9	35.3	31120000	2074600	0.0148177	39491000	6	0.0189274	536
Q6WCQ1	MPRIP	Myosin phosphatase Rho-interacting protein OS=Homo sapiens OX=9606 GN=MPRIP PE=1 SV=3	116.533	1025	A0A494BZV2;J3KSW8;H0Y2S9;H0Y7E2;J3KSK7;H7C3G6;J3QRL2;K7EL39	By MS/MS	10	10	15.6	18402000	287540	0.00205374	17974000	2	0.00195122	628
Q9BRX9	WDR83	WD repeat domain-containing protein 83 OS=Homo sapiens OX=9606 GN=WDR83 PE=1 SV=1	34.343	315	F8VSE4;H0YIE8;G3V221;H7C0S9	By MS/MS	9	9	41.3	73443000	4320200	0.0308568	74305000	5	0.015873	770
C9JYQ9	RPL22L1	60S ribosomal protein L22-like 1 OS=Homo sapiens OX=9606 GN=RPL22L1 PE=1 SV=1	14.478	121	Q6P5R6;H0Y8C2	By MS/MS	4	4	45.5	966030000	161000000	1.14993	975770000	7	0.0578512	619
F8W1R7	MYL6	Myosin light polypeptide 6 OS=Homo sapiens OX=9606 GN=MYL6 PE=1 SV=1	16.29	145	P60660;G3V1V0;J3KND3;B7Z6Z4;G3V1Y7	By MS/MS	8	1	57.9	262310000	23847000	0.170326	243210000	5	0.0344828	378
O43166	SIPA1L1	Signal-induced proliferation-associated 1-like protein 1 OS=Homo sapiens OX=9606 GN=SIPA1L1 PE=1 SV=4	200.029	1804	H0YJY2	By MS/MS	11	5	8.5	10940000	97676	0.000697645	10306000	2	0.00110865	95
O75934	BCAS2	Pre-mRNA-splicing factor SPF27 OS=Homo sapiens OX=9606 GN=BCAS2 PE=1 SV=1	26.131	225		By MS/MS	8	8	47.1	26680000	1905700	0.0136114	28666000	6	0.0266667	136
P0DP25	CALM3	Calmodulin-3 OS=Homo sapiens OX=9606 GN=CALM3 PE=1 SV=1	16.838	149	P0DP24;P0DP23;E7EMB3;Q96HY3;G3V361;A0A590UJI2;M0QZ52;A0A590UJC0;F8WBR5;G3V226;G3V479;C9J7T9;P27482;P02585	By MS/MS	8	8	55.7	116960000	12995000	0.092816	123060000	5	0.033557	207
P10809	HSPD1	60 kDa heat shock protein, mitochondrial OS=Homo sapiens OX=9606 GN=HSPD1 PE=1 SV=2	61.055	573	C9JL25;E7EXB4;E7ESH4;C9JL19;C9JCQ4;C9J0S9	By MS/MS	10	10	29	36418000	1040500	0.00743171	33249000	8	0.0139616	210
P62244	RPS15A	40S ribosomal protein S15a OS=Homo sapiens OX=9606 GN=RPS15A PE=1 SV=2	14.84	130	I3L3P7;I3L246;H3BN98;H3BVC7;H3BV27;H3BT37;I3L303	By MS/MS	7	7	56.2	163300000	16330000	0.116636	158970000	7	0.0538462	400
Q13573	SNW1	SNW domain-containing protein 1 OS=Homo sapiens OX=9606 GN=SNW1 PE=1 SV=1	61.494	536	G3V3A4;G3V4X8;G3V5R3	By MS/MS	9	9	25.6	58862000	1681800	0.0120122	68157000	6	0.011194	522
Q5T3I0	GPATCH4	G patch domain-containing protein 4 OS=Homo sapiens OX=9606 GN=GPATCH4 PE=1 SV=2	50.381	446	A0A0A0MRK1;E9PAV9;F8W895;E9PPY4;F2Z3C6	By MS/MS	8	8	22.6	43937000	1464600	0.0104608	81218000	4	0.00896861	607
Q6UN15	FIP1L1	Pre-mRNA 3'-end-processing factor FIP1 OS=Homo sapiens OX=9606 GN=FIP1L1 PE=1 SV=1	66.526	594	A0A0B4J203;H0Y8P7	By MS/MS	9	9	29.6	41460000	1658400	0.011845	45537000	5	0.00841751	627
Q9ULW3	ABT1	Activator of basal transcription 1 OS=Homo sapiens OX=9606 GN=ABT1 PE=1 SV=1	31.079	272		By MS/MS	7	7	40.1	39324000	2457700	0.017554	34560000	7	0.0257353	913
D3YTB1	RPL32	60S ribosomal protein L32 (Fragment) OS=Homo sapiens OX=9606 GN=RPL32 PE=1 SV=1	15.617	133	P62910;F8W727	By MS/MS	5	5	39.1	239610000	34231000	0.244493	214560000	6	0.0451128	433
E9PEI0	CDCA2	Cell division cycle-associated protein 2 OS=Homo sapiens OX=9606 GN=CDCA2 PE=1 SV=1	111.008	1008	Q69YH5	By MS/MS	8	8	14.9	13310000	233500	0.00166776	24826000	4	0.00396825	613
O43852	CALU	Calumenin OS=Homo sapiens OX=9606 GN=CALU PE=1 SV=2	37.107	315	H0Y875	By MS/MS	8	8	38.4	123080000	7239800	0.0517098	132440000	5	0.015873	109
P05023	ATP1A1	Sodium/potassium-transporting ATPase subunit alpha-1 OS=Homo sapiens OX=9606 GN=ATP1A1 PE=1 SV=1	112.896	1023	M0R116;B1AKY9;A0A2R8YEY8;P13637;P50993;A0A0A0MT26;H0Y7C1;Q13733;P20648;P54707;Q5TC05;A0A669K9X0;M0QXF2;E9PRA5	By MS/MS	10	10	13.6	25390000	497840	0.00355579	26518000	4	0.00391007	170
P05387	RPLP2	60S acidic ribosomal protein P2 OS=Homo sapiens OX=9606 GN=RPLP2 PE=1 SV=1	11.665	115	H0YDD8	By MS/MS	5	5	69.6	59384000	11877000	0.0848308	62589000	5	0.0434783	174
P08238	HSP90AB1	Heat shock protein HSP 90-beta OS=Homo sapiens OX=9606 GN=HSP90AB1 PE=1 SV=4	83.264	724	Q58FF7;F8W026;Q96GW1;A0A1W2PRR1;P14625	By MS/MS	10	7	19.9	31838000	837840	0.00598422	29805000	7	0.00966851	192
P15924	DSP	Desmoplakin OS=Homo sapiens OX=9606 GN=DSP PE=1 SV=3	331.774	2871		By MS/MS	4	4	2.2	6837200	33681	0.000240565	11050000	1	0.000348311	229
P47755	CAPZA2	F-actin-capping protein subunit alpha-2 OS=Homo sapiens OX=9606 GN=CAPZA2 PE=1 SV=3	32.949	286	F8W9N7;A0A0D9SET8;C9JUG7	By MS/MS	11	8	57.7	50898000	3181100	0.0227208	49845000	2	0.00699301	326
P62263	RPS14	40S ribosomal protein S14 OS=Homo sapiens OX=9606 GN=RPS14 PE=1 SV=3	16.273	151	A0A2R8Y811;E5RH77	By MS/MS	5	5	36.4	220120000	36687000	0.262035	209990000	8	0.0529801	403
P62805	H4C1	Histone H4 OS=Homo sapiens OX=9606 GN=H4C1 PE=1 SV=2	11.367	103		By MS/MS	7	7	58.3	162450000	27075000	0.193382	163970000	5	0.0485437	419
P62854	RPS26	40S ribosomal protein S26 OS=Homo sapiens OX=9606 GN=RPS26 PE=1 SV=3	13.015	115	Q5JNZ5	By MS/MS	3	3	31.3	1697600000	282930000	2.02081	1868800000	6	0.0521739	425
Q5JTW2	CEP78	Centrosomal protein of 78 kDa OS=Homo sapiens OX=9606 GN=CEP78 PE=1 SV=1	76.396	689	A0A2R8Y7U5;A8MST6;A0A2R8Y5W6;A0A2R8Y4C1;A0A2U3TZI9;A0A2R8Y432;A0A2R8YCP0;A0A2R8Y7A4;A0A2R8Y589;A0A2R8YFB0;A0A2R8Y7M8	By MS/MS	7	7	16.1	21726000	603490	0.00431039	19346000	5	0.00725689	604
Q9NX58	LYAR	Cell growth-regulating nucleolar protein OS=Homo sapiens OX=9606 GN=LYAR PE=1 SV=2	43.615	379	D6RDJ1	By MS/MS	7	7	22.4	25649000	1221400	0.00872378	38564000	3	0.00791557	869
Q9P031	CCDC59	Thyroid transcription factor 1-associated protein 26 OS=Homo sapiens OX=9606 GN=CCDC59 PE=1 SV=2	28.67	241	F8VNY5	By MS/MS	7	7	26.1	252890000	22990000	0.164205	247190000	5	0.0207469	882
Q9Y5S9	RBM8A	RNA-binding protein 8A OS=Homo sapiens OX=9606 GN=RBM8A PE=1 SV=1	19.889	174	A0A0J9YW13	By MS/MS	5	5	50.6	33739000	4217400	0.0301225	34145000	3	0.0172414	960
B3KPJ4	PHC2	Polyhomeotic-like protein 2 OS=Homo sapiens OX=9606 GN=PHC2 PE=1 SV=1	50.403	464	A0A0A0MSI2;Q8IXK0	By MS/MS	9	8	26.7	32230000	1193700	0.00852593	34166000	6	0.012931	656
P31689	DNAJA1	DnaJ homolog subfamily A member 1 OS=Homo sapiens OX=9606 GN=DNAJA1 PE=1 SV=2	44.868	397		By MS/MS	9	9	40.8	34468000	1436200	0.010258	31579000	6	0.0151134	284
P78527	PRKDC	DNA-dependent protein kinase catalytic subunit OS=Homo sapiens OX=9606 GN=PRKDC PE=1 SV=3	469.089	4128		By MS/MS	9	9	3.2	10958000	44725	0.000319446	20258000	4	0.000968992	459
Q15649	ZNHIT3	Zinc finger HIT domain-containing protein 3 OS=Homo sapiens OX=9606 GN=ZNHIT3 PE=1 SV=2	17.607	155	A0A087WY54;A0A087X045;A0A087WTR0	By MS/MS	6	6	42.6	317660000	31766000	0.226887	279510000	5	0.0322581	571
Q6P1X5	TAF2	Transcription initiation factor TFIID subunit 2 OS=Homo sapiens OX=9606 GN=TAF2 PE=1 SV=3	136.971	1199	H0YC37;H0YB55;H0YEX2	By MS/MS	11	11	13.7	32433000	438280	0.00313039	36984000	3	0.00250209	616
Q96SB4	SRPK1	SRSF protein kinase 1 OS=Homo sapiens OX=9606 GN=SRPK1 PE=1 SV=2	74.325	655	H3BLV9;H0Y932;D6RBF8;D6RBM8	By MS/MS	7	7	15.9	24926000	778930	0.00556346	28191000	5	0.00763359	746
Q9BRS2	RIOK1	Serine/threonine-protein kinase RIO1 OS=Homo sapiens OX=9606 GN=RIOK1 PE=1 SV=2	65.583	568	E9PFQ8	By MS/MS	10	10	24.3	29767000	1026500	0.00733172	30025000	3	0.00528169	767
Q9BUP0	EFHD1	EF-hand domain-containing protein D1 OS=Homo sapiens OX=9606 GN=EFHD1 PE=1 SV=1	26.928	239	H7C0I0;C9JTV4;Q8WYH2;A0A087X1Z2;H0Y4Y4;Q96C19	By MS/MS	8	8	44.8	31244000	1644400	0.011745	32323000	4	0.0167364	776
B4DY08	HNRNPC	Heterogeneous nuclear ribonucleoproteins C1/C2 OS=Homo sapiens OX=9606 GN=HNRNPC PE=1 SV=1	31.972	288	G3V5X6;G3V3K6;G3V251;G3V4C1;B2R5W2;G3V4W0;G3V576;G3V2Q1;P07910;G3V575;G3V555;B4DSU6;G3V4M8;B2RXH8;B7ZW38;O60812;P0DMR1;A0A0G2JNQ3;A0A0G2JPF8;G3V2H6;G3V2D6	By MS/MS	6	6	23.3	63151000	2870500	0.0205024	60058000	5	0.0173611	971
F5GY55	DDB1	DNA damage-binding protein 1 OS=Homo sapiens OX=9606 GN=DDB1 PE=1 SV=1	121.714	1092	Q16531;F5GYG8;F5GZY8;F5GWI0;F5H2L3;F5H198	By MS/MS	10	10	11	25622000	483440	0.00345294	24480000	5	0.00457875	573
O15511	ARPC5	Actin-related protein 2/3 complex subunit 5 OS=Homo sapiens OX=9606 GN=ARPC5 PE=1 SV=3	16.32	151	B1ALC0	By MS/MS	5	4	57.6	105740000	8812000	0.0629392	105750000	4	0.0264901	93
O43290	SART1	U4/U6.U5 tri-snRNP-associated protein 1 OS=Homo sapiens OX=9606 GN=SART1 PE=1 SV=1	90.255	800	E9PQI8	By MS/MS	7	7	13.1	23558000	560910	0.00400627	20695000	5	0.00625	100
O60306	AQR	RNA helicase aquarius OS=Homo sapiens OX=9606 GN=AQR PE=1 SV=4	171.295	1485	H0YH15	By MS/MS	6	6	5.1	12728000	157130	0.00112229	15319000	5	0.003367	113
O95831	AIFM1	Apoptosis-inducing factor 1, mitochondrial OS=Homo sapiens OX=9606 GN=AIFM1 PE=1 SV=1	66.901	613	E9PMA0	By MS/MS	8	8	20.1	45915000	1391400	0.00993799	39581000	5	0.00815661	150
P25705	ATP5F1A	ATP synthase subunit alpha, mitochondrial OS=Homo sapiens OX=9606 GN=ATP5F1A PE=1 SV=1	59.751	553	K7ERX7;K7EJP1;K7EK77;K7EQH4;K7ESA0;K7ENJ4	By MS/MS	7	7	17.2	21940000	609450	0.00435296	25161000	6	0.0108499	268
P61978	HNRNPK	Heterogeneous nuclear ribonucleoprotein K OS=Homo sapiens OX=9606 GN=HNRNPK PE=1 SV=1	50.976	463	Q5T6W2;S4R359;S4R457	By MS/MS	8	8	25.3	34260000	1317700	0.00941159	36510000	4	0.00863931	394
P62081	RPS7	40S ribosomal protein S7 OS=Homo sapiens OX=9606 GN=RPS7 PE=1 SV=1	22.127	194	B5MCP9;A0A2R8Y623	By MS/MS	8	8	53.6	148430000	14843000	0.106015	184870000	6	0.0309278	396
P62241	RPS8	40S ribosomal protein S8 OS=Homo sapiens OX=9606 GN=RPS8 PE=1 SV=2	24.205	208	Q5JR95	By MS/MS	7	7	41.3	214310000	19483000	0.139156	228190000	4	0.0192308	399
Q8N3R9	MPP5	MAGUK p55 subfamily member 5 OS=Homo sapiens OX=9606 GN=MPP5 PE=1 SV=3	77.294	675	G3V2B0;G3V2H1	By MS/MS	6	6	13.2	14589000	339290	0.00242336	15774000	4	0.00592593	668
Q9BU76	MMTAG2	Multiple myeloma tumor-associated protein 2 OS=Homo sapiens OX=9606 GN=MMTAG2 PE=1 SV=1	29.412	263		By MS/MS	7	7	29.7	197520000	11619000	0.082988	199290000	6	0.0228137	774
Q9H6F5	CCDC86	Coiled-coil domain-containing protein 86 OS=Homo sapiens OX=9606 GN=CCDC86 PE=1 SV=1	40.236	360	H0YG79	By MS/MS	7	7	33.6	49875000	2375000	0.0169633	50700000	5	0.0138889	817
Q9H6R0	DHX33	ATP-dependent RNA helicase DHX33 OS=Homo sapiens OX=9606 GN=DHX33 PE=1 SV=2	78.874	707	I3L1L6;Q05BE5;I3L0M5	By MS/MS	5	5	9.1	11410000	253560	0.00181104	13179000	4	0.00565771	818
Q9NV31	IMP3	U3 small nucleolar ribonucleoprotein protein IMP3 OS=Homo sapiens OX=9606 GN=IMP3 PE=1 SV=1	21.85	184		By MS/MS	6	6	48.9	69676000	6334200	0.0452417	68077000	4	0.0217391	856
C9JXB8	RPL24	60S ribosomal protein L24 OS=Homo sapiens OX=9606 GN=RPL24 PE=1 SV=1	14.369	121	C9JNW5;P83731	By MS/MS	4	4	32.2	353630000	50519000	0.360829	335170000	4	0.0330579	469
D6RAN4	RPL9	60S ribosomal protein L9 (Fragment) OS=Homo sapiens OX=9606 GN=RPL9 PE=1 SV=8	20.775	181	P32969;H0Y9R4;A0A2R8Y5Y7;H0Y9V9;E7ESE0	By MS/MS	5	5	37.6	34019000	3401900	0.0242979	31220000	4	0.0220994	287
E9PRG8	C11orf98	Uncharacterized protein C11orf98 OS=Homo sapiens OX=9606 GN=C11orf98 PE=4 SV=2	14.234	123	E9PLD3;A0A494BXY3	By MS/MS	5	5	39.8	172360000	21545000	0.153884	180140000	5	0.0406504	55
H3BV80	RNPS1	RNA-binding protein with serine-rich domain 1 OS=Homo sapiens OX=9606 GN=RNPS1 PE=1 SV=2	24.561	211	H3BMM9;H3BTC0;Q15287;H3BPG5;H3BMS0	By MS/MS	4	4	29.9	20392000	2039200	0.0145649	21804000	3	0.014218	554
P06576	ATP5F1B	ATP synthase subunit beta, mitochondrial OS=Homo sapiens OX=9606 GN=ATP5F1B PE=1 SV=3	56.56	529	H0YH81;F8W079;F8W0P7;H0YI37	By MS/MS	7	7	20.4	10798000	359940	0.00257085	10331000	5	0.0094518	180
P46783	RPS10	40S ribosomal protein S10 OS=Homo sapiens OX=9606 GN=RPS10 PE=1 SV=1	18.898	165	A0A2R8Y6L3;F6U211;Q9NQ39;A0A2R8Y7H1;A0A2R8YFH6;A0A1W2PQS6;S4R435	By MS/MS	5	5	29.1	93021000	7751800	0.0553668	89808000	4	0.0242424	325
P62277	RPS13	40S ribosomal protein S13 OS=Homo sapiens OX=9606 GN=RPS13 PE=1 SV=2	17.222	151	J3KMX5;E9PS50	By MS/MS	5	5	33.8	1086300000	98753000	0.705338	944260000	5	0.0331126	407
P84090	ERH	Enhancer of rudimentary homolog OS=Homo sapiens OX=9606 GN=ERH PE=1 SV=1	12.259	104	G3V279	By MS/MS	5	5	50	182680000	30447000	0.217466	157600000	5	0.0480769	471
Q06830	PRDX1	Peroxiredoxin-1 OS=Homo sapiens OX=9606 GN=PRDX1 PE=1 SV=1	22.11	199	A0A0A0MSI0;A0A0A0MRQ5;H7C3T4;Q13162	By MS/MS	9	8	59.8	112150000	7476900	0.0534033	106850000	5	0.0251256	492
Q12962	TAF10	Transcription initiation factor TFIID subunit 10 OS=Homo sapiens OX=9606 GN=TAF10 PE=1 SV=1	21.711	218	A0A087WWP5	By MS/MS	5	5	38.5	153890000	21984000	0.157019	160600000	5	0.0229358	507
Q49A26	GLYR1	Putative oxidoreductase GLYR1 OS=Homo sapiens OX=9606 GN=GLYR1 PE=1 SV=4	60.547	553	K7EMM8;K7EQB2	By MS/MS	5	5	15.7	16248000	492370	0.00351672	12283000	6	0.0108499	590
A0A0D9SEI3	CDK11B	Cyclin-dependent kinase 11B OS=Homo sapiens OX=9606 GN=CDK11B PE=1 SV=1	89.438	772	A0A0D9SER5;A0A0D9SEN2;P21127;Q5QPR4;Q5QPR3;Q9UQ88;Q13882	By MS/MS	8	8	13.6	14810000	321950	0.00229951	14853000	4	0.00518135	249
P17010	ZFX	Zinc finger X-chromosomal protein OS=Homo sapiens OX=9606 GN=ZFX PE=2 SV=2	90.522	805	E9PEP7;P08048	By MS/MS	5	5	9.3	27204000	877560	0.00626792	28082000	4	0.00496894	233
P30153	PPP2R1A	Serine/threonine-protein phosphatase 2A 65 kDa regulatory subunit A alpha isoform OS=Homo sapiens OX=9606 GN=PPP2R1A PE=1 SV=4	65.309	589	B3KQV6;C9J9C1;E9PH38;H0YDG7;P30154	By MS/MS	6	6	14.4	42104000	1079600	0.00771098	45449000	3	0.00509338	280
P63244	RACK1	Receptor of activated protein C kinase 1 OS=Homo sapiens OX=9606 GN=RACK1 PE=1 SV=3	35.077	317	J3KPE3;H0YAF8;D6RAC2;D6RHH4;D6REE5;D6R9L0;H0Y8W2;D6R9Z1;H0YAM7;D6RFZ9;D6RFX4;D6RBD0;H0Y8R5;D6RF23;E9PD14;D6RAU2;D6RHJ5;D6RGK8;D6R909;H0Y9P0;D6RDI0	By MS/MS	9	9	46.4	27164000	1234700	0.00881877	26338000	4	0.0126183	446
Q8IY37	DHX37	Probable ATP-dependent RNA helicase DHX37 OS=Homo sapiens OX=9606 GN=DHX37 PE=1 SV=1	129.545	1157	F5H3Y4	By MS/MS	6	6	6.8	14232000	209300	0.00149491	16591000	2	0.00172861	659
Q9H501	ESF1	ESF1 homolog OS=Homo sapiens OX=9606 GN=ESF1 PE=1 SV=1	98.796	851	A0A087WX71	By MS/MS	8	8	12.8	28201000	626680	0.00447603	27914000	5	0.00587544	813
Q9HD33	MRPL47	39S ribosomal protein L47, mitochondrial OS=Homo sapiens OX=9606 GN=MRPL47 PE=1 SV=2	29.45	250		By MS/MS	4	4	15.6	44610000	2624100	0.0187425	52634000	4	0.016	841
Q9Y462	ZNF711	Zinc finger protein 711 OS=Homo sapiens OX=9606 GN=ZNF711 PE=1 SV=2	86.245	761		By MS/MS	5	5	10.9	35653000	990370	0.00707366	35819000	4	0.00525624	952
X6RFN3	RNF2	E3 ubiquitin-protein ligase RING2 (Fragment) OS=Homo sapiens OX=9606 GN=RNF2 PE=1 SV=2	27.278	245	Q99496	By MS/MS	6	4	35.9	42793000	3291800	0.0235115	46669000	4	0.0163265	752
A8MXP9	MATR3	Matrin-3 OS=Homo sapiens OX=9606 GN=MATR3 PE=1 SV=1	99.967	895	P43243;A0A0R4J2E8;D6REM6;D6R991;B3KM87;D6RBI2;H0Y8T4;D6RE02;D6RIA2;Q68E03;D6RAM9;D6RAY2;D6RB45;A0A1B0GX04;D6R8Z5;D6REK4;D6RCM3;D6RBS2;D6R9F3;D6RBK5	By MS/MS	8	8	14.1	19285000	393570	0.00281105	19893000	5	0.00558659	315
B1ANR0	PABPC4	Polyadenylate-binding protein OS=Homo sapiens OX=9606 GN=PABPC4 PE=1 SV=1	67.971	615	Q13310;H0Y5F5;H0YEU6;H0YEQ8;H0YCC8;B1ANR1;P0CB38	By MS/MS	12	5	23.3	25421000	651820	0.00465559	32500000	4	0.00650407	515
F1T0B3	DDX1	ATP-dependent RNA helicase DDX1 OS=Homo sapiens OX=9606 GN=DDX1 PE=1 SV=1	73.915	659	A0A087X2G1;Q92499	By MS/MS	6	6	14.1	11046000	251050	0.00179311	12706000	3	0.00455235	706
G5E9E7	TJP1	Tight junction protein 1 (Zona occludens 1), isoform CRA_e OS=Homo sapiens OX=9606 GN=TJP1 PE=1 SV=1	189.676	1692	Q07157;G3V1L9;A0A087X0K9;H0YKB1;H0Y3R8	By MS/MS	7	7	6.2	11647000	110920	0.00079224	23601000	2	0.00118203	495
K7ES61	MRPL4	39S ribosomal protein L4, mitochondrial (Fragment) OS=Homo sapiens OX=9606 GN=MRPL4 PE=1 SV=1	33.792	300	Q9BYD3;X6RAY8;K7ELQ0;K7EJ73;K7EKI4;K7ELF1	By MS/MS	5	5	28.3	12416000	730360	0.00521655	13190000	3	0.01	789
P18085	ARF4	ADP-ribosylation factor 4 OS=Homo sapiens OX=9606 GN=ARF4 PE=1 SV=3	20.511	180	C9JPM4;C9JAK5;F5H0C7;C9J1Z8;P84085;F5H423;U3KQF2;F5H1V1;F5H6T5;F8WDB3	By MS/MS	7	4	53.9	15792000	1316000	0.00939945	14877000	4	0.0222222	239
P23246	SFPQ	Splicing factor, proline- and glutamine-rich OS=Homo sapiens OX=9606 GN=SFPQ PE=1 SV=2	76.149	707	H0Y9K7	By MS/MS	6	6	12.9	33604000	933450	0.00666711	39490000	4	0.00565771	258
P62851	RPS25	40S ribosomal protein S25 OS=Homo sapiens OX=9606 GN=RPS25 PE=1 SV=1	13.742	125		By MS/MS	4	4	24	673330000	112220000	0.801525	680290000	4	0.032	424
P67775	PPP2CA	Serine/threonine-protein phosphatase 2A catalytic subunit alpha isoform OS=Homo sapiens OX=9606 GN=PPP2CA PE=1 SV=1	35.594	309	P62714;H0YC23;E5RHC1;H0YBN9;E5RFI3;E5RHP4;E7ESG8;H3BV22;H3BTA2;P60510	By MS/MS	7	7	37.2	17485000	971410	0.00693824	11669000	5	0.0161812	416
Q07021	C1QBP	Complement component 1 Q subcomponent-binding protein, mitochondrial OS=Homo sapiens OX=9606 GN=C1QBP PE=1 SV=1	31.362	282	I3L3Q7;I3L3B0	By MS/MS	6	6	31.6	71147000	5081900	0.0362972	63511000	3	0.0106383	494
Q15393	SF3B3	Splicing factor 3B subunit 3 OS=Homo sapiens OX=9606 GN=SF3B3 PE=1 SV=4	135.577	1217	J3QRB2;J3QL37	By MS/MS	5	5	6	9298000	154970	0.00110686	9254400	4	0.00328677	561
Q8IXM3	MRPL41	39S ribosomal protein L41, mitochondrial OS=Homo sapiens OX=9606 GN=MRPL41 PE=1 SV=1	15.383	137		By MS/MS	3	3	23.4	23275000	3879200	0.027707	22033000	4	0.0291971	657
Q8IZL8	PELP1	Proline-, glutamic acid- and leucine-rich protein 1 OS=Homo sapiens OX=9606 GN=PELP1 PE=1 SV=2	119.7	1130	C9JFV4;E7EV54;I3L445;I3L4P1;I3L1P4;I3L4M7	By MS/MS	7	7	11.9	17722000	432240	0.00308725	17299000	7	0.00619469	663
Q92747	ARPC1A	Actin-related protein 2/3 complex subunit 1A OS=Homo sapiens OX=9606 GN=ARPC1A PE=2 SV=2	41.569	370		By MS/MS	15	5	50.8	32089000	1395200	0.00996513	39104000	3	0.00810811	710
Q9C086	INO80B	INO80 complex subunit B OS=Homo sapiens OX=9606 GN=INO80B PE=1 SV=2	38.637	356	J3KQ70;F8WCL7;B8ZZ93;B8ZZH7;H7C171;C9JKY0	By MS/MS	7	7	29.8	33634000	1770200	0.0126435	31611000	4	0.011236	796
Q9NYF8	BCLAF1	Bcl-2-associated transcription factor 1 OS=Homo sapiens OX=9606 GN=BCLAF1 PE=1 SV=2	106.122	920	A0A1W2PQ43;E9PK09;E9PQN2;E9PKI6;E9PK91;E9PJA7;H0YF14;H0YF00	By MS/MS	5	4	7.3	42776000	855520	0.0061105	40699000	2	0.00217391	874
Q9NYL9	TMOD3	Tropomodulin-3 OS=Homo sapiens OX=9606 GN=TMOD3 PE=1 SV=1	39.595	352	H0YKU1;H0YNJ8;H0YNU8	By MS/MS	6	6	23.6	22191000	964810	0.0068911	49034000	2	0.00568182	875
E7ENR5	IMP4	U3 small nucleolar ribonucleoprotein protein IMP4 (Fragment) OS=Homo sapiens OX=9606 GN=IMP4 PE=1 SV=1	27.091	236	H0Y714;Q96G21;B9A008;B8ZZ47	By MS/MS	5	5	30.1	51225000	3013200	0.0215216	46945000	4	0.0169492	727
F8VWS0	RPLP0	60S acidic ribosomal protein P0 OS=Homo sapiens OX=9606 GN=RPLP0 PE=1 SV=1	30.456	281	P05388;G3V210;F8VW21;F8VU65;F8VQY6;F8VPE8;F8VRK7;F8VZS0;Q8NHW5;F8VS58;F8W1K8;F8VWV4	By MS/MS	7	7	39.9	38167000	2120400	0.0151448	38004000	3	0.0106762	175
G3V529	DDX24	RNA helicase OS=Homo sapiens OX=9606 GN=DDX24 PE=1 SV=1	91.481	816	Q9GZR7;F5GYL3;A0A1W2PRR2;A0A087WXU8	By MS/MS	7	7	14.8	15193000	303860	0.0021703	16229000	3	0.00367647	800
H0YMF4	RPL28	60S ribosomal protein L28 OS=Homo sapiens OX=9606 GN=RPL28 PE=1 SV=1	12.39	112	P46779;H0YKD8;H0YLP6	By MS/MS	5	5	42	153820000	13984000	0.0998799	142870000	3	0.0267857	322
P04406	GAPDH	Glyceraldehyde-3-phosphate dehydrogenase OS=Homo sapiens OX=9606 GN=GAPDH PE=1 SV=3	36.053	335	E7EUT5	By MS/MS	5	5	26	13681000	720050	0.00514291	19979000	2	0.00597015	164
P18583	SON	Protein SON OS=Homo sapiens OX=9606 GN=SON PE=1 SV=4	263.83	2426	J3QSZ5;H7C1M2	By MS/MS	4	4	2.8	9702000	118320	0.000845094	11621000	3	0.0012366	240
P20719	HOXA5	Homeobox protein Hox-A5 OS=Homo sapiens OX=9606 GN=HOXA5 PE=1 SV=2	29.345	270	V9GYH0;I3L383;P09629;Q00444;P31268;P31267;P09630;I3L3R1;P31273;P17481;P31274;P09067;P28356	By MS/MS	5	4	41.1	38947000	2995900	0.021398	41078000	4	0.0148148	248
P30050	RPL12	60S ribosomal protein L12 OS=Homo sapiens OX=9606 GN=RPL12 PE=1 SV=1	17.819	165		By MS/MS	5	5	44.8	19511000	1773700	0.0126685	20403000	3	0.0181818	279
P42677	RPS27	40S ribosomal protein S27 OS=Homo sapiens OX=9606 GN=RPS27 PE=1 SV=3	9.461	84	Q71UM5;H0YMV8;C9J1C5;C9JLI6	By MS/MS	4	4	39.3	144610000	28921000	0.206567	125070000	5	0.0595238	313
P60866	RPS20	40S ribosomal protein S20 OS=Homo sapiens OX=9606 GN=RPS20 PE=1 SV=1	13.373	119	E5RJX2;E5RIP1;G3XAN0	By MS/MS	4	4	28.6	292130000	48688000	0.347751	305020000	5	0.0420168	380
P62140	PPP1CB	Serine/threonine-protein phosphatase PP1-beta catalytic subunit OS=Homo sapiens OX=9606 GN=PPP1CB PE=1 SV=3	37.187	327	E7ETD8;C9J9S3;C9JP48	By MS/MS	12	4	44.3	29031000	1528000	0.0109137	29211000	4	0.0122324	398
P62258	YWHAE	14-3-3 protein epsilon OS=Homo sapiens OX=9606 GN=YWHAE PE=1 SV=1	29.174	255	K7EM20;B4DJF2;I3L3T1;I3L0W5	By MS/MS	5	3	23.5	35183000	1954600	0.0139606	34136000	2	0.00784314	402
P62899	RPL31	60S ribosomal protein L31 OS=Homo sapiens OX=9606 GN=RPL31 PE=1 SV=1	14.463	125	H7C2W9;C9JU56;B7Z4E3;B7Z4C8;B8ZZK4	By MS/MS	6	6	45.6	514000000	73429000	0.524462	479600000	5	0.04	431
Q15233	NONO	Non-POU domain-containing octamer-binding protein OS=Homo sapiens OX=9606 GN=NONO PE=1 SV=4	54.232	471	C9JYS8;C9IZL7;H7C367;C9J4X2	By MS/MS	5	5	21.2	16444000	632460	0.00451731	18187000	4	0.00849257	553
Q16594	TAF9	Transcription initiation factor TFIID subunit 9 OS=Homo sapiens OX=9606 GN=TAF9 PE=1 SV=1	28.974	264	D6RIE8;D6RGK3;D6RIV9;D6RIY1;D6RHW1	By MS/MS	13	5	61.4	32631000	1631500	0.0116529	29234000	2	0.00757576	576
Q5JXI8	FHL1	Four and a half LIM domains protein 1 (Fragment) OS=Homo sapiens OX=9606 GN=FHL1 PE=1 SV=1	29.161	257	A0A494C0D6;Q13642;Q5JXH8;Q5JXH7;Q5JXI3;A0A0D9SFI6;A0A0D9SFB0;Q5JXH9;A0A0D9SFZ9;Q5JXI2;A0A0D9SGB2;Q5JXI0	By MS/MS	5	5	30	19670000	1229400	0.00878092	19767000	5	0.0194553	525
Q8N0Z3	SPICE1	Spindle and centriole-associated protein 1 OS=Homo sapiens OX=9606 GN=SPICE1 PE=1 SV=1	96.264	855	C9IZF0;C9J5T2;H7C5N4	By MS/MS	6	6	10.2	10835000	216710	0.00154784	14003000	3	0.00350877	666
Q8N5N7	MRPL50	39S ribosomal protein L50, mitochondrial OS=Homo sapiens OX=9606 GN=MRPL50 PE=1 SV=2	18.325	158		By MS/MS	6	6	48.1	113320000	10302000	0.0735814	94967000	3	0.0189873	674
Q96C00	ZBTB9	Zinc finger and BTB domain-containing protein 9 OS=Homo sapiens OX=9606 GN=ZBTB9 PE=1 SV=1	50.602	473	A0A087X1Z5;A0A087X1K1	By MS/MS	5	5	14.6	32841000	1427900	0.0101987	45941000	3	0.00634249	718
Q96EY1	DNAJA3	DnaJ homolog subfamily A member 3, mitochondrial OS=Homo sapiens OX=9606 GN=DNAJA3 PE=1 SV=2	52.489	480	I3L1T6	By MS/MS	6	6	16.7	18146000	756090	0.00540033	16592000	1	0.00208333	724
Q99880	H2BC13	Histone H2B type 1-L OS=Homo sapiens OX=9606 GN=H2BC13 PE=1 SV=3	13.952	126	Q99879;Q99877;Q93079;Q5QNW6;P62807;P58876;P57053;O60814;U3KQK0;Q96A08;A0A2R8Y619	By MS/MS	4	1	35.7	1312300000	119300000	0.852093	1141200000	4	0.031746	119
Q9BQI0	AIF1L	Allograft inflammatory factor 1-like OS=Homo sapiens OX=9606 GN=AIF1L PE=1 SV=1	17.068	150	A6PVM9;Q5JUP3	By MS/MS	4	4	27.3	36564000	2812600	0.0200888	31419000	4	0.0266667	763
Q9BVS4	RIOK2	Serine/threonine-protein kinase RIO2 OS=Homo sapiens OX=9606 GN=RIOK2 PE=1 SV=2	63.283	552	H0Y919;H0Y8R4	By MS/MS	8	8	23.2	26238000	937080	0.00669304	25338000	4	0.00724638	784
Q9H089	LSG1	Large subunit GTPase 1 homolog OS=Homo sapiens OX=9606 GN=LSG1 PE=1 SV=2	75.225	658	F8WFC6;H7C2X7	By MS/MS	6	6	12	19525000	433890	0.00309903	20716000	2	0.00303951	802
Q9HCS7	XAB2	Pre-mRNA-splicing factor SYF1 OS=Homo sapiens OX=9606 GN=XAB2 PE=1 SV=2	100.01	855		By MS/MS	5	5	7.7	8534900	155180	0.00110836	15553000	3	0.00350877	840
Q9NUL7	DDX28	Probable ATP-dependent RNA helicase DDX28 OS=Homo sapiens OX=9606 GN=DDX28 PE=1 SV=2	59.581	540		By MS/MS	6	6	17.8	13283000	390670	0.00279034	13863000	4	0.00740741	855
Q9NXE8	CWC25	Pre-mRNA-splicing factor CWC25 homolog OS=Homo sapiens OX=9606 GN=CWC25 PE=1 SV=1	49.647	425		By MS/MS	5	5	17.2	27741000	1206200	0.00861521	27312000	5	0.0117647	871
E5RJR5	SKP1	S-phase kinase-associated protein 1 OS=Homo sapiens OX=9606 GN=SKP1 PE=1 SV=1	18.72	163	P63208;E5RGM3;E7ERH2;F8W8N3;E5RI56	By MS/MS	4	4	33.1	42272000	3522600	0.02516	41824000	3	0.0184049	443
O60884	DNAJA2	DnaJ homolog subfamily A member 2 OS=Homo sapiens OX=9606 GN=DNAJA2 PE=1 SV=1	45.746	412	A0A087WT48	By MS/MS	5	5	18.4	71947000	2877900	0.0205552	108030000	3	0.00728155	120
P49411	TUFM	Elongation factor Tu, mitochondrial OS=Homo sapiens OX=9606 GN=TUFM PE=1 SV=2	49.542	452	H3BNU3	By MS/MS	7	7	22.6	40487000	1265200	0.00903662	43862000	4	0.00884956	338
P62318	SNRPD3	Small nuclear ribonucleoprotein Sm D3 OS=Homo sapiens OX=9606 GN=SNRPD3 PE=1 SV=1	13.916	126	H3BT13	By MS/MS	4	4	47.6	40697000	4521900	0.0322974	39186000	4	0.031746	413
P62937	PPIA	Peptidyl-prolyl cis-trans isomerase A OS=Homo sapiens OX=9606 GN=PPIA PE=1 SV=2	18.012	165	F8WE65;C9J5S7;E5RIZ5;A0A0H2UH34;Q9Y536;P0DN26;F5H284;A0A0B4J2A2;A0A075B767;A0A075B759	By MS/MS	4	4	31.5	9465700	676120	0.00482915	18001000	3	0.0181818	436
Q13610	PWP1	Periodic tryptophan protein 1 homolog OS=Homo sapiens OX=9606 GN=PWP1 PE=1 SV=1	55.828	501	B4DJV5;F8VZ56	By MS/MS	6	6	17.4	40676000	1627000	0.0116208	46803000	2	0.00399202	524
Q5JY65	CRNKL1	Crooked neck-like protein 1 OS=Homo sapiens OX=9606 GN=CRNKL1 PE=1 SV=1	99.173	836	Q9BZJ0	By MS/MS	6	6	7.5	12945000	235370	0.00168112	13621000	2	0.00239234	794
Q8N5F7	NKAP	NF-kappa-B-activating protein OS=Homo sapiens OX=9606 GN=NKAP PE=1 SV=1	47.138	415	A0A494C050;Q5M9Q1	By MS/MS	9	9	34.5	38678000	1933900	0.0138128	40922000	4	0.00963855	671
Q96N67	DOCK7	Dedicator of cytokinesis protein 7 OS=Homo sapiens OX=9606 GN=DOCK7 PE=1 SV=4	242.561	2140	A0A1B0GWE0;A0A1B0GUE9;A0A0C4DGY6;A0A1B0GVW2;A0A0U1RR97;A2A369;Q8NF50	By MS/MS	6	6	3.9	7427200	59896	0.000427804	8716200	1	0.00046729	740
Q9BRD0	BUD13	BUD13 homolog OS=Homo sapiens OX=9606 GN=BUD13 PE=1 SV=1	70.521	619	H7C462	By MS/MS	7	7	12.4	28868000	641520	0.00458202	29237000	3	0.00484653	765
Q9NVI7	ATAD3A	ATPase family AAA domain-containing protein 3A OS=Homo sapiens OX=9606 GN=ATAD3A PE=1 SV=2	71.369	634	Q5SV16	By MS/MS	5	2	9	10629000	247190	0.00176554	12888000	4	0.00630915	857
Q9NW75	GPATCH2	G patch domain-containing protein 2 OS=Homo sapiens OX=9606 GN=GPATCH2 PE=1 SV=1	58.944	528		By MS/MS	8	8	25	19908000	642190	0.0045868	16800000	1	0.00189394	862
Q9NWU5	MRPL22	39S ribosomal protein L22, mitochondrial OS=Homo sapiens OX=9606 GN=MRPL22 PE=1 SV=1	23.641	206	E7ESL0;J3KQY1	By MS/MS	5	5	32	25937000	1729100	0.01235	24841000	5	0.0242718	865
Q9ULJ8	PPP1R9A	Neurabin-1 OS=Homo sapiens OX=9606 GN=PPP1R9A PE=1 SV=2	123.342	1098		By MS/MS	5	5	8.1	7113000	134210	0.000958587	8675900	0	0	911
Q9Y3A4	RRP7A	Ribosomal RNA-processing protein 7 homolog A OS=Homo sapiens OX=9606 GN=RRP7A PE=1 SV=2	32.334	280		By MS/MS	7	7	33.9	26954000	1684600	0.0120322	29342000	4	0.0142857	940
C9J4Z3	RPL37A	60S ribosomal protein L37a OS=Homo sapiens OX=9606 GN=RPL37A PE=1 SV=1	7.624	68	P61513;M0R0A1;Q6P4E4;E9PEL3;M0R2L6;G5E9R3;A6NKH3	By MS/MS	3	3	55.9	70751000	17688000	0.126336	70781000	4	0.0588235	389
F8WAJ0	DDX31	RNA helicase OS=Homo sapiens OX=9606 GN=DDX31 PE=1 SV=2	83.516	746	Q9H8H2	By MS/MS	6	6	10.9	8897200	193420	0.00138149	11410000	3	0.00402145	822
J3QR09	RPL19	Ribosomal protein L19 OS=Homo sapiens OX=9606 GN=RPL19 PE=1 SV=1	23.135	193	J3KTE4;P84098	By MS/MS	4	4	21.8	87204000	9689300	0.0692053	89079000	3	0.015544	472
O43447	PPIH	Peptidyl-prolyl cis-trans isomerase H OS=Homo sapiens OX=9606 GN=PPIH PE=1 SV=1	19.208	177	C9JQD4;H0YEL5;A6NM32	By MS/MS	7	7	53.1	66216000	4729700	0.0337816	61463000	3	0.0169492	103
O95478	NSA2	Ribosome biogenesis protein NSA2 homolog OS=Homo sapiens OX=9606 GN=NSA2 PE=1 SV=1	30.065	260	A0A0A0MQZ6;H0YAI9	By MS/MS	7	7	37.7	65261000	5438400	0.0388435	62992000	4	0.0153846	145
P12236	SLC25A6	ADP/ATP translocase 3 OS=Homo sapiens OX=9606 GN=SLC25A6 PE=1 SV=4	32.866	298		By MS/MS	9	1	31.2	27330000	1242300	0.00887305	26720000	3	0.0100671	216
P12532	CKMT1A	Creatine kinase U-type, mitochondrial OS=Homo sapiens OX=9606 GN=CKMT1A PE=1 SV=1	47.037	417	F8WCN3;P17540;C9JSQ1;C9J995;C9J8F6;C9JJX8;A0A2R8YDP2;P68400;Q8NEV1;E7EU96;A0A2R8YD58;A0A2R8YFU2;A0A2R8YF43;A0A2R8Y5A0;V9GY80;P19784;H3BSA1;C9JT96;A0A2R8Y4D6;C9J6W7;V9GYA2;H3BNI9;A0A2R8YEW1;A0A2R8YCK2;A0A2R8Y4H0	By MS/MS	4	4	10.6	5152300	190830	0.00136299	8507900	1	0.00239808	218
P13639	EEF2	Elongation factor 2 OS=Homo sapiens OX=9606 GN=EEF2 PE=1 SV=4	95.338	858		By MS/MS	4	4	7.7	8565700	161620	0.00115436	10716000	2	0.002331	221
P39023	RPL3	60S ribosomal protein L3 OS=Homo sapiens OX=9606 GN=RPL3 PE=1 SV=2	46.109	403	G5E9G0;H7C3M2;B5MCW2;H7C422;F8WCR1;Q92901	By MS/MS	5	5	20.1	66853000	3183500	0.022738	86578000	3	0.00744417	307
P61353	RPL27	60S ribosomal protein L27 OS=Homo sapiens OX=9606 GN=RPL27 PE=1 SV=2	15.798	136	K7ELC7	By MS/MS	4	4	36.8	99778000	16630000	0.118779	98427000	4	0.0294118	388
P62906	RPL10A	60S ribosomal protein L10a OS=Homo sapiens OX=9606 GN=RPL10A PE=1 SV=2	24.831	217		By MS/MS	5	5	29	36123000	2778700	0.0198467	33911000	1	0.00460829	432
Q13263	TRIM28	Transcription intermediary factor 1-beta OS=Homo sapiens OX=9606 GN=TRIM28 PE=1 SV=5	88.55	835	M0R0K9;M0R2I3;M0R3C0	By MS/MS	5	5	13.7	8604000	239000	0.00170704	9248000	2	0.00239521	514
Q2NL82	TSR1	Pre-rRNA-processing protein TSR1 homolog OS=Homo sapiens OX=9606 GN=TSR1 PE=1 SV=1	91.81	804	I3L1Q5	By MS/MS	5	5	10.1	9527400	257500	0.00183918	15734000	2	0.00248756	581
Q92804	TAF15	TATA-binding protein-associated factor 2N OS=Homo sapiens OX=9606 GN=TAF15 PE=1 SV=1	61.83	592	A0A075B7D9;A0A075B7F4	By MS/MS	3	2	10.3	27990000	736580	0.00526098	28025000	2	0.00337838	712
Q9BRT6	LLPH	Protein LLP homolog OS=Homo sapiens OX=9606 GN=LLPH PE=1 SV=1	15.225	129		By MS/MS	4	4	29.5	57184000	11437000	0.0816881	55599000	3	0.0232558	768
Q9H2H8	PPIL3	Peptidyl-prolyl cis-trans isomerase-like 3 OS=Homo sapiens OX=9606 GN=PPIL3 PE=1 SV=1	18.155	161	B8ZZ77;H7BZ14;C9K058;F8WC82;C9J4N2	By MS/MS	5	5	41.6	26764000	2058700	0.0147041	23838000	3	0.0186335	807
Q9H9F9	ACTR5	Actin-related protein 5 OS=Homo sapiens OX=9606 GN=ACTR5 PE=1 SV=2	68.298	607		By MS/MS	5	5	11.9	13735000	490530	0.00350358	16593000	4	0.00658979	827
Q9P2M7	CGN	Cingulin OS=Homo sapiens OX=9606 GN=CGN PE=1 SV=2	136.386	1197	A6PVU7;A2A3M4	By MS/MS	8	8	8.6	15072000	163830	0.00117015	14634000	1	0.000835422	888
Q9Y3I0	RTCB	RNA-splicing ligase RtcB homolog OS=Homo sapiens OX=9606 GN=RTCB PE=1 SV=1	55.21	505		By MS/MS	6	6	16.6	17180000	592410	0.00423125	17467000	2	0.0039604	948
G3XAC6	RBM39	RNA-binding protein 39 OS=Homo sapiens OX=9606 GN=RBM39 PE=1 SV=1	48.024	423	Q14498;A0A0U1RQH7;Q5QP23;H0Y4X3;A0A0U1RQW2;Q5QP22;F8WF24;F2Z3E6;F2Z2Z5;F8WF73;A8MYG5	By MS/MS	4	4	13.5	9072400	412380	0.0029454	8423200	2	0.00472813	538
O00411	POLRMT	DNA-directed RNA polymerase, mitochondrial OS=Homo sapiens OX=9606 GN=POLRMT PE=1 SV=2	138.62	1230	K7EMH3	By MS/MS	5	5	7.6	8451200	120730	0.000862307	8217600	1	0.000813008	61
O95639	CPSF4	Cleavage and polyadenylation specificity factor subunit 4 OS=Homo sapiens OX=9606 GN=CPSF4 PE=1 SV=1	30.255	269	C9JEV9;B7Z7B0;C9K0K2;H7C016;H7C419;F8WEL7;H9KVA5;A6NMK7	By MS/MS	6	6	32.3	10366000	545600	0.00389692	9821600	2	0.00743494	147
P0DMU9	CT45A10	Cancer/testis antigen family 45 member A10 OS=Homo sapiens OX=9606 GN=CT45A10 PE=1 SV=1	21.146	189	Q5DJT8;P0DMV2;P0DMV1;Q8NHU0;Q5HYN5;P0DMV0;P0DMU8;P0DMU7	By MS/MS	5	5	38.6	62457000	5677900	0.0405541	59283000	2	0.010582	204
P35226	BMI1	Polycomb complex protein BMI-1 OS=Homo sapiens OX=9606 GN=BMI1 PE=1 SV=2	36.949	326	R4GMX3;Q5T8Z4;Q5T8Z6;Q5T8Z2;A0A087X259;J3KT13;P35227	By MS/MS	4	4	19.6	25238000	1682600	0.0120179	24029000	2	0.00613497	290
P47813	EIF1AX	Eukaryotic translation initiation factor 1A, X-chromosomal OS=Homo sapiens OX=9606 GN=EIF1AX PE=1 SV=2	16.46	144	O14602;X6RAC9;A6NJH9	By MS/MS	5	5	34.7	35290000	3529000	0.0252057	34077000	2	0.0138889	328
P62316	SNRPD2	Small nuclear ribonucleoprotein Sm D2 OS=Homo sapiens OX=9606 GN=SNRPD2 PE=1 SV=1	13.527	118	K7ERG4;K7EJB5	By MS/MS	6	6	46.6	39103000	4887800	0.0349108	34525000	2	0.0169492	412
P63167	DYNLL1	Dynein light chain 1, cytoplasmic OS=Homo sapiens OX=9606 GN=DYNLL1 PE=1 SV=1	10.366	89	F8VXI7;F8VXL2;F8VRV5	By MS/MS	2	1	37.1	76490000	15298000	0.109265	43002000	3	0.0337079	441
P82914	MRPS15	28S ribosomal protein S15, mitochondrial OS=Homo sapiens OX=9606 GN=MRPS15 PE=1 SV=1	29.842	257		By MS/MS	4	4	15.2	27860000	1547800	0.0110551	23936000	3	0.0116732	465
Q00325	SLC25A3	Phosphate carrier protein, mitochondrial OS=Homo sapiens OX=9606 GN=SLC25A3 PE=1 SV=2	40.095	362	F8VVM2;F8VZL5;F8VWR4;F8VWQ0	By MS/MS	5	5	17.1	14321000	753760	0.00538369	17178000	4	0.0110497	476
Q07666	KHDRBS1	KH domain-containing, RNA-binding, signal transduction-associated protein 1 OS=Homo sapiens OX=9606 GN=KHDRBS1 PE=1 SV=1	48.227	443		By MS/MS	3	3	16.7	9444300	449730	0.00321217	12487000	2	0.00451467	496
Q3MHD2	LSM12	Protein LSM12 homolog OS=Homo sapiens OX=9606 GN=LSM12 PE=1 SV=2	21.701	195	K7ELG9	By MS/MS	4	4	32.8	26521000	2210100	0.0157855	26717000	4	0.0205128	586
Q8N3Y1	FBXW8	F-box/WD repeat-containing protein 8 OS=Homo sapiens OX=9606 GN=FBXW8 PE=1 SV=2	67.394	598	A0A499FIY5	By MS/MS	6	6	13.2	15417000	550620	0.00393277	15214000	4	0.00668896	669
Q8WY36	BBX	HMG box transcription factor BBX OS=Homo sapiens OX=9606 GN=BBX PE=1 SV=1	105.13	941	C9JA69;C9J8D0;C9JYU6;C9JZA0	By MS/MS	5	5	8.8	9707200	183150	0.00130814	8906200	3	0.0031881	705
Q9NP97	DYNLRB1	Dynein light chain roadblock-type 1 OS=Homo sapiens OX=9606 GN=DYNLRB1 PE=1 SV=3	10.922	96	Q8TF09;B1AKR6;H3BNG9;H3BPA0;Q7Z4M1;H3BQI1	By MS/MS	3	3	38.5	18495000	3082500	0.0220166	25191000	3	0.03125	846
Q9UNF1	MAGED2	Melanoma-associated antigen D2 OS=Homo sapiens OX=9606 GN=MAGED2 PE=1 SV=2	64.954	606	Q5H909;Q5H907	By MS/MS	3	3	7.9	5094100	149830	0.00107015	7963900	4	0.00660066	921
A0A5H1ZRS9	IGKV2D-29	Immunoglobulin kappa variable 2D-29 OS=Homo sapiens OX=9606 GN=IGKV2D-29 PE=1 SV=1	11.192	102	A2NJV5;A0A0A0MRZ7;A0A075B6S2;A0A5H1ZRS2;A0A087X0Q4;P06310;P01615;A0A075B6S6;A0A075B6P5;P01614;A0A087WW87	By MS/MS	2	2	19.6	321740000	45963000	0.328288	265150000	3	0.0294118	46
D6RA57	TMA16	Translation machinery-associated protein 16 OS=Homo sapiens OX=9606 GN=TMA16 PE=1 SV=1	17.156	144	Q96EY4;H0Y9X1;D6RE67;D6RC31	By MS/MS	3	3	29.2	30778000	4396900	0.0314046	29619000	3	0.0208333	725
F5H6E2	MYO1C	Unconventional myosin-Ic OS=Homo sapiens OX=9606 GN=MYO1C PE=1 SV=1	118.994	1039	O00159;I3L3F5;I3L501;I3L3Y6	By MS/MS	5	5	7.6	3764500	57915	0.000413654	4256700	1	0.000962464	56
F8W1N5	NACA	Nascent polypeptide-associated complex subunit alpha (Fragment) OS=Homo sapiens OX=9606 GN=NACA PE=1 SV=1	7.813	71	F8VZJ2;F8VNW4;F8W0W4;Q13765;H0YHX9;E9PAV3;F8VZ58;Q9BZK3	By MS/MS	3	3	59.2	22433000	4486500	0.0320446	22683000	4	0.056338	54
G3V1A1	RPL8	60S ribosomal protein L8 OS=Homo sapiens OX=9606 GN=RPL8 PE=1 SV=1	18.169	167	E9PKZ0;P62917;E9PKU4	By MS/MS	2	2	21.6	57201000	6355600	0.0453945	58042000	3	0.0179641	435
M0R3D6	RPL18A	60S ribosomal protein L18a (Fragment) OS=Homo sapiens OX=9606 GN=RPL18A PE=1 SV=1	16.715	141	M0R1A7;M0R117;Q02543;M0R0P7	By MS/MS	3	3	26.2	48822000	4882200	0.0348708	48651000	3	0.0212766	483
O95926	SYF2	Pre-mRNA-splicing factor SYF2 OS=Homo sapiens OX=9606 GN=SYF2 PE=1 SV=1	28.722	243		By MS/MS	5	5	22.6	14428000	1109800	0.00792668	14006000	3	0.0123457	151
P05386	RPLP1	60S acidic ribosomal protein P1 OS=Homo sapiens OX=9606 GN=RPLP1 PE=1 SV=1	11.514	114		By MS/MS	2	2	51.8	14871000	3717800	0.0265542	15438000	2	0.0175439	173
P08579	SNRPB2	U2 small nuclear ribonucleoprotein B'' OS=Homo sapiens OX=9606 GN=SNRPB2 PE=1 SV=1	25.486	225	M0R268;P09012;M0R0G9;M0QXK2;M0R221;M0R2B8;M0QZG7	By MS/MS	5	5	24	50641000	4603800	0.0328824	36873000	2	0.00888889	194
P22061	PCMT1	Protein-L-isoaspartate(D-aspartate) O-methyltransferase OS=Homo sapiens OX=9606 GN=PCMT1 PE=1 SV=4	24.636	227	A0A0A0MRJ6;F6S8N6;A0A3F2YNX8;F8WDT3;F8WAV5;F8WAX2;C9J0F2	By MS/MS	2	2	15.9	8646400	720540	0.00514641	14217000	2	0.00881057	253
P30414	NKTR	NK-tumor recognition protein OS=Homo sapiens OX=9606 GN=NKTR PE=1 SV=2	165.677	1462	A0A087WYW3;C9JMM5;A8K7K2	By MS/MS	5	5	4.9	25485000	326730	0.00233365	20476000	3	0.00205198	281
P36542	ATP5F1C	ATP synthase subunit gamma, mitochondrial OS=Homo sapiens OX=9606 GN=ATP5F1C PE=1 SV=1	32.996	298		By MS/MS	4	4	13.4	24435000	1437400	0.0102665	23953000	4	0.0134228	298
P46778	RPL21	60S ribosomal protein L21 OS=Homo sapiens OX=9606 GN=RPL21 PE=1 SV=2	18.565	160	G3V1B3;M0R181	By MS/MS	4	4	25.6	120480000	15060000	0.107565	114310000	1	0.00625	321
P52597	HNRNPF	Heterogeneous nuclear ribonucleoprotein F OS=Homo sapiens OX=9606 GN=HNRNPF PE=1 SV=3	45.672	415	A0A1B0GW42	By MS/MS	5	3	16.1	11820000	513920	0.00367064	18467000	2	0.00481928	356
Q13523	PRPF4B	Serine/threonine-protein kinase PRP4 homolog OS=Homo sapiens OX=9606 GN=PRPF4B PE=1 SV=3	116.987	1007	H0YDJ3	By MS/MS	5	5	6.2	15267000	277590	0.00198267	14103000	2	0.0019861	520
Q16514	TAF12	Transcription initiation factor TFIID subunit 12 OS=Homo sapiens OX=9606 GN=TAF12 PE=1 SV=1	17.924	161		By MS/MS	5	5	31.7	119550000	13283000	0.094873	121850000	3	0.0186335	572
Q32MN6	TBP	TATA-box-binding protein OS=Homo sapiens OX=9606 GN=TBP PE=1 SV=1	31.616	288	P20226;H0Y6D8;Q6SJ96	By MS/MS	3	3	17.7	43234000	3930300	0.0280719	43455000	3	0.0104167	245
Q7Z2W9	MRPL21	39S ribosomal protein L21, mitochondrial OS=Homo sapiens OX=9606 GN=MRPL21 PE=1 SV=2	22.815	205	F5H7V8;H3BUY0	By MS/MS	5	5	34.1	10714000	765290	0.00546604	10799000	1	0.00487805	636
Q86UT8	CCDC84	Coiled-coil domain-containing protein 84 OS=Homo sapiens OX=9606 GN=CCDC84 PE=1 SV=1	37.974	332	E9PJ16;E9PPT8	By MS/MS	5	5	17.8	62821000	3141100	0.0224351	44116000	3	0.00903614	644
Q8IXQ4	GPALPP1	GPALPP motifs-containing protein 1 OS=Homo sapiens OX=9606 GN=GPALPP1 PE=1 SV=1	38.142	340	A0A0A0MRI1;A0A087WW86	By MS/MS	5	5	20.6	32959000	1831100	0.0130785	31213000	4	0.0117647	658
Q8N0V3	RBFA	Putative ribosome-binding factor A, mitochondrial OS=Homo sapiens OX=9606 GN=RBFA PE=1 SV=3	38.359	343	K7EIS1	By MS/MS	4	4	21	18008000	947790	0.00676953	18177000	2	0.0058309	664
Q9BPX5	ARPC5L	Actin-related protein 2/3 complex subunit 5-like protein OS=Homo sapiens OX=9606 GN=ARPC5L PE=1 SV=1	16.941	153		By MS/MS	5	4	58.8	73048000	6087300	0.0434782	68923000	1	0.00653595	759
Q9BYN8	MRPS26	28S ribosomal protein S26, mitochondrial OS=Homo sapiens OX=9606 GN=MRPS26 PE=1 SV=1	24.212	205		By MS/MS	3	3	14.6	15228000	1015200	0.00725101	14330000	2	0.0097561	791
Q9H0A0	NAT10	RNA cytidine acetyltransferase OS=Homo sapiens OX=9606 GN=NAT10 PE=1 SV=2	115.73	1025	A0A087WV29	By MS/MS	5	5	7.1	14650000	252590	0.00180411	15279000	1	0.00097561	803
Q9HDC5	JPH1	Junctophilin-1 OS=Homo sapiens OX=9606 GN=JPH1 PE=1 SV=2	71.686	661		By MS/MS	4	4	10.3	16630000	437620	0.00312568	16009000	3	0.00453858	842
Q9NS69	TOMM22	Mitochondrial import receptor subunit TOM22 homolog OS=Homo sapiens OX=9606 GN=TOMM22 PE=1 SV=3	15.522	142		By MS/MS	3	3	33.8	5617700	802530	0.00573202	6795600	3	0.0211268	853
Q9Y224	RTRAF	RNA transcription, translation and transport factor protein OS=Homo sapiens OX=9606 GN=RTRAF PE=1 SV=1	28.068	244	G3V4C6;H0YJB9;G3V4E7	By MS/MS	5	5	30.7	18831000	1046200	0.00747242	39885000	1	0.00409836	925
A0A590UKB0	MYO6	Unconventional myosin-VI (Fragment) OS=Homo sapiens OX=9606 GN=MYO6 PE=1 SV=1	105.758	924	A0A590UJ75;A0A0D9SGC1;A0A0A0MRM8;A0A1Y0BRN3;A0A590UJ40;Q9UM54;E7EW20;A0A590UK22;A0A590UK71;A0A5F9ZI03;A0A590UJY4;A0A590UK86	By matching	4	4	6.9	4274100	82194	0.000587066	8834700	0	0	915
C9JZI7	NAP1L4	Nucleosome assembly protein 1-like 4 (Fragment) OS=Homo sapiens OX=9606 GN=NAP1L4 PE=1 SV=1	31.84	278	Q99733;A8MXH2;E9PKT8;C9J6D1;E9PNW0;E9PJJ2;E9PS34;E9PNJ7;H0YCI4;E9PKI2;C9J1B1;E9PP22	By MS/MS	3	2	14	16143000	949560	0.00678218	13666000	2	0.00719424	756
D6RF44	HNRNPD	Heterogeneous nuclear ribonucleoprotein D0 (Fragment) OS=Homo sapiens OX=9606 GN=HNRNPD PE=1 SV=8	12.553	111	H0YA96;D6RAF8;H0Y8G5;Q14103;D6RBQ9;D6RD83	By MS/MS	3	3	32.4	10173000	1453200	0.0103794	8703600	3	0.027027	530
E9PC15	AGK	Acylglycerol kinase, mitochondrial OS=Homo sapiens OX=9606 GN=AGK PE=1 SV=1	43.797	394	A0A3B3ITD0;Q53H12;A0A3B3ISY9;A0A3B3ISZ0;A0A3B3ITX7;E9PG39;A0A3B3IUC9;A0A3B3ITV0;A0A0G2JLG5;A0A3B3IS09	By MS/MS	4	4	17.3	12768000	580350	0.00414512	29772000	1	0.00253807	595
E9PEQ6	PPIE	Peptidyl-prolyl cis-trans isomerase OS=Homo sapiens OX=9606 GN=PPIE PE=1 SV=1	27.698	250	Q9UNP9;E9PKY5;E9PK21	By MS/MS	5	5	28	12360000	772520	0.00551768	11524000	1	0.004	922
F2Z388	RPL35	60S ribosomal protein L35 OS=Homo sapiens OX=9606 GN=RPL35 PE=1 SV=1	10.645	96	P42766	By MS/MS	3	3	24	945440000	157570000	1.12543	437840000	3	0.03125	314
G3V203	RPL18	60S ribosomal protein L18 OS=Homo sapiens OX=9606 GN=RPL18 PE=1 SV=1	18.756	164	H0YHA7;Q07020;J3QQ67;F8VUA6;F8VYV2;A0A075B7A0	By MS/MS	2	2	15.9	5796700	644080	0.0046003	8561200	2	0.0121951	493
O00505	KPNA3	Importin subunit alpha-4 OS=Homo sapiens OX=9606 GN=KPNA3 PE=1 SV=2	57.811	521	H0Y4S9	By MS/MS	2	1	5.4	4809100	240450	0.0017174	6565000	2	0.00383877	65
O60684	KPNA6	Importin subunit alpha-7 OS=Homo sapiens OX=9606 GN=KPNA6 PE=1 SV=1	60.03	536	Q5TFJ7;S4R3E5;O15131	By MS/MS	3	1	6.3	5299000	211960	0.00151391	5666300	2	0.00373134	116
P07900	HSP90AA1	Heat shock protein HSP 90-alpha OS=Homo sapiens OX=9606 GN=HSP90AA1 PE=1 SV=5	84.66	732	G3V2J8;Q14568;Q58FG1;Q58FF6	By MS/MS	8	5	16.4	14118000	371530	0.00265363	13418000	4	0.00546448	190
P11171	EPB41	Protein 4.1 OS=Homo sapiens OX=9606 GN=EPB41 PE=1 SV=4	97.017	864	A0A2U3TZH6;A0A3B3ITP0;A0A2R8YD30;A0A2R8Y7Y3;Q4VB86;A0A3B3IUD6;A0A2R8YFR9;A0A2R8Y6G5;A0A2R8YCW8;A0A2R8Y570;A0A2R8Y5G2;A0A2R8Y5Z6;A0A3B3IU06;A0A2R8Y420;A0A2R8Y7N0;A0A3B3ITC5;A0A2R8Y783;A0A2R8Y4N6;A0A2R8Y6T6;A0A2R8YFU8	By MS/MS	4	4	5.8	9516300	176230	0.00125871	9111800	2	0.00231481	213
P17302	GJA1	Gap junction alpha-1 protein OS=Homo sapiens OX=9606 GN=GJA1 PE=1 SV=2	43.008	382		By MS/MS	2	2	9.4	3424500	155660	0.00111179	5433900	1	0.0026178	235
P55769	SNU13	NHP2-like protein 1 OS=Homo sapiens OX=9606 GN=SNU13 PE=1 SV=3	14.174	128	B1AHD1;A0A3B3IUA2;A0A3B3IRU2;A0A3B3ISH1	By MS/MS	4	4	32.8	26600000	2660000	0.0189989	25815000	2	0.015625	370
P62995	TRA2B	Transformer-2 protein homolog beta OS=Homo sapiens OX=9606 GN=TRA2B PE=1 SV=1	33.666	288	H7C2L4;H7BXF3	By MS/MS	3	3	15.3	5524100	460350	0.00328802	5601900	2	0.00694444	438
P78362	SRPK2	SRSF protein kinase 2 OS=Homo sapiens OX=9606 GN=SRPK2 PE=1 SV=3	77.527	688	C9J2M4;C9JWF7	By MS/MS	4	4	8.3	8002600	250080	0.00178618	12361000	2	0.00290698	457
P82663	MRPS25	28S ribosomal protein S25, mitochondrial OS=Homo sapiens OX=9606 GN=MRPS25 PE=1 SV=1	20.116	173	E7EPW2	By MS/MS	5	5	37.6	33802000	3072900	0.021948	19059000	3	0.017341	463
Q02413	DSG1	Desmoglein-1 OS=Homo sapiens OX=9606 GN=DSG1 PE=1 SV=2	113.748	1049		By MS/MS	3	3	3.8	4069100	92480	0.000660533	5621900	1	0.000953289	482
Q1ED39	KNOP1	Lysine-rich nucleolar protein 1 OS=Homo sapiens OX=9606 GN=KNOP1 PE=1 SV=1	51.589	458	H3BNU8;H3BPL4	By MS/MS	4	4	14.4	16922000	583510	0.00416769	19496000	3	0.00655022	580
Q96FJ2	DYNLL2	Dynein light chain 2, cytoplasmic OS=Homo sapiens OX=9606 GN=DYNLL2 PE=1 SV=1	10.35	89		By MS/MS	3	2	44.9	34286000	6857100	0.0489764	48907000	3	0.0337079	726
Q9BYD2	MRPL9	39S ribosomal protein L9, mitochondrial OS=Homo sapiens OX=9606 GN=MRPL9 PE=1 SV=2	30.243	267	Q5SZR1;A0A1W2PPE5;A0A1W2PQB6;A0A1W2PS92	By MS/MS	4	4	19.1	13349000	702600	0.00501828	13379000	2	0.00749064	788
Q9H9B4	SFXN1	Sideroflexin-1 OS=Homo sapiens OX=9606 GN=SFXN1 PE=1 SV=4	35.619	322	S4R2X2;D6RFI0;D6RDG7;D6RAE9	By MS/MS	2	2	7.8	6426700	357040	0.00255014	7743200	2	0.00621118	826
Q9NY12	GAR1	H/ACA ribonucleoprotein complex subunit 1 OS=Homo sapiens OX=9606 GN=GAR1 PE=1 SV=1	22.348	217		By MS/MS	4	4	24.9	25138000	1933700	0.0138113	21794000	2	0.00921659	872
Q9P0K7	RAI14	Ankycorbin OS=Homo sapiens OX=9606 GN=RAI14 PE=1 SV=2	110.041	980		By MS/MS	4	4	5.3	5751300	84578	0.000604093	5638100	1	0.00102041	884
Q9Y3U8	RPL36	60S ribosomal protein L36 OS=Homo sapiens OX=9606 GN=RPL36 PE=1 SV=3	12.254	105	J3QSB5;J3KTD3	By MS/MS	3	3	28.6	46008000	9201600	0.0657219	45332000	2	0.0190476	950
A0A087X2D0	SRSF3	Serine/arginine-rich-splicing factor 3 OS=Homo sapiens OX=9606 GN=SRSF3 PE=1 SV=1	10.321	95	P84103	By MS/MS	3	2	36.8	14685000	1835600	0.0131107	15760000	2	0.0210526	473
A0A2R8Y595	CTCF	Transcriptional repressor CTCF OS=Homo sapiens OX=9606 GN=CTCF PE=1 SV=1	73	638	A0A2R8YFL0;P49711;A0A2R8Y6Z6;A0A2R8Y6C1	By MS/MS	2	2	6.6	2524600	74254	0.000530355	2386100	2	0.0031348	340
A2IDA3	MPG	3-methyladenine DNA glycosidase (Fragment) OS=Homo sapiens OX=9606 GN=MPG PE=1 SV=1	27.295	251	P29372	By MS/MS	3	3	16.7	6270300	482330	0.00344501	5244500	2	0.00796813	277
E9PE17	MRPS17	28S ribosomal protein S17, mitochondrial (Fragment) OS=Homo sapiens OX=9606 GN=MRPS17 PE=1 SV=1	14.374	129	Q9Y2R5;I3L0E3	By MS/MS	4	4	51.9	16180000	2022400	0.0144449	22247000	3	0.0232558	933
J3QLE5	SNRPN	Small nuclear ribonucleoprotein-associated protein N (Fragment) OS=Homo sapiens OX=9606 GN=SNRPN PE=1 SV=1	17.546	169	P63162;P14678;J3KRY3;S4R3P3	By MS/MS	3	3	21.3	11331000	1030100	0.00735743	15819000	1	0.00591716	224
K7EIY8	INO80C	Chromosome 18 open reading frame 37, isoform CRA_a OS=Homo sapiens OX=9606 GN=INO80C PE=1 SV=1	15.229	137	Q6PI98;M0R3E2;K7EKI6;K7EQ79	By MS/MS	3	3	29.9	11379000	1264400	0.0090309	10285000	2	0.0145985	622
O15143	ARPC1B	Actin-related protein 2/3 complex subunit 1B OS=Homo sapiens OX=9606 GN=ARPC1B PE=1 SV=3	40.95	372	C9JEY1;C9K057;F8VXW2;C9JTT6;C9JBJ7;C9JM51;F8WEB3	By MS/MS	13	3	48.1	23593000	1241800	0.00886948	23968000	2	0.00537634	83
O15235	MRPS12	28S ribosomal protein S12, mitochondrial OS=Homo sapiens OX=9606 GN=MRPS12 PE=1 SV=1	15.173	138		By MS/MS	3	3	30.4	51372000	6421500	0.0458652	50081000	2	0.0144928	88
O75818	RPP40	Ribonuclease P protein subunit p40 OS=Homo sapiens OX=9606 GN=RPP40 PE=1 SV=3	41.834	363	X6RLL4;A0A087X1N3;F8WC38	By MS/MS	4	4	19	26749000	1273700	0.00909733	44082000	2	0.00550964	135
O95251	KAT7	Histone acetyltransferase KAT7 OS=Homo sapiens OX=9606 GN=KAT7 PE=1 SV=1	70.642	611	E7EUP3	By MS/MS	4	4	10.8	4871500	143280	0.00102337	5209800	1	0.00163666	140
O95373	IPO7	Importin-7 OS=Homo sapiens OX=9606 GN=IPO7 PE=1 SV=1	119.517	1038	E9PLJ0	By matching	3	3	4	2416600	51416	0.000367236	2902000	0	0	141
P16989	YBX3	Y-box-binding protein 3 OS=Homo sapiens OX=9606 GN=YBX3 PE=1 SV=4	40.09	372	A0A0D9SEI8;Q9Y2T7	By MS/MS	3	1	12.6	6176600	411770	0.00294104	6855200	1	0.00268817	232
P25440	BRD2	Bromodomain-containing protein 2 OS=Homo sapiens OX=9606 GN=BRD2 PE=1 SV=2	88.061	801	H0Y6K2;A0A140T9E9;A0A0G2JK44;U3KQA6;A0A0G2JHL0;A0A140T9F7;A0A140T9V2;A0A0G2JHN8;A0A140T9I1;E9PKQ9;H0Y799;A0A140T9X8;E9PIQ3	By MS/MS	4	4	6.6	9909600	267830	0.00191296	10209000	2	0.00249688	266
P26641	EEF1G	Elongation factor 1-gamma OS=Homo sapiens OX=9606 GN=EEF1G PE=1 SV=3	50.119	437		By MS/MS	4	4	14.6	7787900	299530	0.00213938	9230000	1	0.00228833	273
P62857	RPS28	40S ribosomal protein S28 OS=Homo sapiens OX=9606 GN=RPS28 PE=1 SV=1	7.841	69		By MS/MS	2	2	30.4	83106000	27702000	0.19786	65070000	1	0.0144928	426
P63151	PPP2R2A	Serine/threonine-protein phosphatase 2A 55 kDa regulatory subunit B alpha isoform OS=Homo sapiens OX=9606 GN=PPP2R2A PE=1 SV=1	51.692	447	E5RFR9;A0A590UJJ1;A0A590UJY3;E5RIY1;Q00005;Q9Y2T4;Q66LE6	By MS/MS	3	3	7.6	7679400	274260	0.00195889	8113100	2	0.00447427	440
Q15369	ELOC	Elongin-C OS=Homo sapiens OX=9606 GN=ELOC PE=1 SV=1	12.473	112	E5RHG8;R4GMY8	By MS/MS	3	3	41.1	12434000	1554200	0.0111008	14854000	2	0.0178571	559
Q15543	TAF13	Transcription initiation factor TFIID subunit 13 OS=Homo sapiens OX=9606 GN=TAF13 PE=1 SV=1	14.287	124		By MS/MS	2	2	17.7	27275000	5455000	0.038962	30342000	1	0.00806452	568
Q16540	MRPL23	39S ribosomal protein L23, mitochondrial OS=Homo sapiens OX=9606 GN=MRPL23 PE=1 SV=1	17.781	153	A6NJD9;A8MVT4;A8MYK1;H7C2P7	By MS/MS	3	3	23.5	17260000	1569100	0.0112072	19068000	3	0.0196078	574
Q8IWU5	SULF2	Extracellular sulfatase Sulf-2 OS=Homo sapiens OX=9606 GN=SULF2 PE=1 SV=1	100.455	870	H0Y872	By MS/MS	4	4	4.4	15060000	376500	0.00268913	18773000	1	0.00114943	652
Q8TDD1	DDX54	ATP-dependent RNA helicase DDX54 OS=Homo sapiens OX=9606 GN=DDX54 PE=1 SV=2	98.595	881	F8VRX4;H0YHH7	By MS/MS	3	3	5.4	8679600	160730	0.001148	13636000	2	0.00227015	693
Q8WXX5	DNAJC9	DnaJ homolog subfamily C member 9 OS=Homo sapiens OX=9606 GN=DNAJC9 PE=1 SV=1	29.91	260		By matching	3	3	16.5	5122200	284570	0.00203252	5920700	0	0	704
Q99848	EBNA1BP2	Probable rRNA-processing protein EBP2 OS=Homo sapiens OX=9606 GN=EBNA1BP2 PE=1 SV=2	34.852	306	H7C2Q8	By MS/MS	3	3	13.7	7778200	432120	0.00308639	7643400	2	0.00653595	757
Q9GZR2	REXO4	RNA exonuclease 4 OS=Homo sapiens OX=9606 GN=REXO4 PE=1 SV=2	46.672	422	A0A0C4DG22	By MS/MS	3	2	7.8	4605900	158820	0.00113436	4714000	1	0.00236967	799
Q9H329	EPB41L4B	Band 4.1-like protein 4B OS=Homo sapiens OX=9606 GN=EPB41L4B PE=2 SV=2	99.713	900		By MS/MS	5	4	6.1	5355100	124540	0.00088952	6322600	2	0.00222222	810
Q9H7E9	C8orf33	UPF0488 protein C8orf33 OS=Homo sapiens OX=9606 GN=C8orf33 PE=1 SV=1	24.993	229	A0A3B3IT54;A0A3B3IRR6;A0A3B3ITA3	By MS/MS	3	3	16.6	14774000	1477400	0.0105522	18156000	2	0.00873362	819
Q9NWK9	ZNHIT6	Box C/D snoRNA protein 1 OS=Homo sapiens OX=9606 GN=ZNHIT6 PE=1 SV=1	53.918	470		By MS/MS	5	5	18.5	12127000	303170	0.00216537	13396000	1	0.00212766	864
Q9P013	CWC15	Spliceosome-associated protein CWC15 homolog OS=Homo sapiens OX=9606 GN=CWC15 PE=1 SV=2	26.624	229		By MS/MS	2	2	15.3	15507000	1409700	0.0100687	17722000	3	0.0131004	880
Q9UDW1	UQCR10	Cytochrome b-c1 complex subunit 9 OS=Homo sapiens OX=9606 GN=UQCR10 PE=1 SV=3	7.308	63		By MS/MS	2	2	38.1	21112000	5277900	0.0376971	21244000	2	0.031746	894
A0A0A0MR02	VDAC2	Outer mitochondrial membrane protein porin 2 (Fragment) OS=Homo sapiens OX=9606 GN=VDAC2 PE=1 SV=1	30.348	282	P45880;Q5JSD2;Q5JSD1;A2A3S1	By matching	3	3	17	4781800	318790	0.00227694	4699400	0	0	317
A0A0B4J213	RPL30	60S ribosomal protein L30 OS=Homo sapiens OX=9606 GN=RPL30 PE=1 SV=1	5.555	51	E5RI99;P62888;A0A0C4DH44	By MS/MS	2	2	68.6	2622500	874180	0.00624378	4190400	2	0.0392157	430
A0A0U1RRH7		Histone H2A OS=Homo sapiens OX=9606 PE=3 SV=1	18.553	170	Q93077;A0A0U1RR32;P04908;P0C0S8;P20671;Q6FI13;Q7L7L0;Q9BTM1;Q16777;Q99878;Q96KK5;H0YFX9;P0C0S5;Q71UI9;A0A494C189;A0A3B3IS11;C9J0D1;C9J386	By MS/MS	3	1	20.6	370230000	33657000	0.240393	367510000	1	0.00588235	169
A0A5F9ZHJ7	ACAT1	Acetyl-CoA acetyltransferase, mitochondrial OS=Homo sapiens OX=9606 GN=ACAT1 PE=1 SV=1	33.505	315	P24752;A0A5F9ZHL1;A0A5F9ZHD4;A0A5F9ZI66;A0A5F9ZHJ0;A0A5F9ZHL7;H0YEL7;E9PRQ6;A0A5F9ZHH9	By MS/MS	2	2	8.3	3487700	183560	0.00131107	3216100	2	0.00634921	264
A8K968	EPB41L3	Band 4.1-like protein 3 OS=Homo sapiens OX=9606 GN=EPB41L3 PE=1 SV=1	84.712	756	A0A0A0MRA8;A0A0A0MSA4;Q9Y2J2;A0A0J9YY18;J3QS83;J3QS55;A0A0J9YW31;A0A1B0GTF8	By MS/MS	3	3	7.4	2573200	52514	0.000375078	3070700	2	0.0026455	930
C9J3L8	SSR1	Signal sequence receptor subunit alpha OS=Homo sapiens OX=9606 GN=SSR1 PE=1 SV=1	29.573	265	C9J5W0;P43307;A0A3B3IRT8;E9PAL7;C9IZQ1	By MS/MS	2	2	8.7	5459600	496330	0.00354501	8536600	1	0.00377358	316
C9K0U8	SSBP1	Single-stranded DNA-binding protein, mitochondrial (Fragment) OS=Homo sapiens OX=9606 GN=SSBP1 PE=1 SV=1	14.131	121	A0A0G2JLD8;E7EUY5;Q04837	By MS/MS	2	2	24.8	8073100	897010	0.00640684	8445600	2	0.0165289	489
E5RHF4	MRPL15	39S ribosomal protein L15, mitochondrial (Fragment) OS=Homo sapiens OX=9606 GN=MRPL15 PE=1 SV=1	21.943	198	Q9P015;E5RIZ4	By MS/MS	4	4	22.7	10631000	759320	0.0054234	9704600	3	0.0151515	881
E9PBK6	WDR6	WD repeat-containing protein 6 OS=Homo sapiens OX=9606 GN=WDR6 PE=1 SV=1	62.222	569	Q9NNW5;A0A087X295;E9PDU5;E5RFX3;F8WE36;C9K020;Q6PKC6	By MS/MS	2	2	6.9	3538500	136100	0.000972086	6694500	2	0.00351494	843
F8VZ49	HNRNPA1	Helix-destabilizing protein (Fragment) OS=Homo sapiens OX=9606 GN=HNRNPA1 PE=1 SV=1	25.687	231	F8W6I7;P09651;F8VYN5;F8VTQ5;F8W646;A0A2R8Y4L2;Q32P51	By MS/MS	3	3	19	4833100	302070	0.00215752	4218000	1	0.004329	201
F8W0G4	PCBP2	Poly(rC)-binding protein 2 (Fragment) OS=Homo sapiens OX=9606 GN=PCBP2 PE=1 SV=1	16.637	158	F8VXH9;H3BRU6;F8VZX2;Q15366;F8W1G6;J3QT27;E9PFP8;P57721;H3BND9	By MS/MS	4	2	36.7	6777000	564750	0.00403369	6909800	2	0.0126582	558
H0YFD2	KRI1	Protein KRI1 homolog (Fragment) OS=Homo sapiens OX=9606 GN=KRI1 PE=1 SV=4	21.872	186	F8WFC1;Q8N9T8;A0A494C108	By MS/MS	2	2	13.4	4648600	464860	0.00332024	4679900	1	0.00537634	679
O15234	CASC3	Protein CASC3 OS=Homo sapiens OX=9606 GN=CASC3 PE=1 SV=2	76.278	703	J3KSY7;J3QSC4	By MS/MS	3	3	7.1	4182300	139410	0.000995728	4426200	1	0.00142248	87
O75400	PRPF40A	Pre-mRNA-processing factor 40 homolog A OS=Homo sapiens OX=9606 GN=PRPF40A PE=1 SV=2	108.805	957	H7C2N3;H0YG38;F5H578	By MS/MS	4	4	5.1	11814000	302920	0.00216359	12633000	1	0.00104493	128
O75489	NDUFS3	NADH dehydrogenase [ubiquinone] iron-sulfur protein 3, mitochondrial OS=Homo sapiens OX=9606 GN=NDUFS3 PE=1 SV=1	30.242	264	E9PS48;E9PKL8;G3V194	By MS/MS	3	3	16.7	3089400	154470	0.00110329	3596700	2	0.00757576	129
P07919	UQCRH	Cytochrome b-c1 complex subunit 6, mitochondrial OS=Homo sapiens OX=9606 GN=UQCRH PE=1 SV=2	10.739	91	A0A096LP55;K7EQR3;Q08E86;K7EQ86;Q14667	By MS/MS	2	2	35.2	14817000	2116700	0.0151184	14463000	2	0.021978	47
P08574	CYC1	Cytochrome c1, heme protein, mitochondrial OS=Homo sapiens OX=9606 GN=CYC1 PE=1 SV=3	35.422	325		By MS/MS	3	3	13.5	20349000	1130500	0.00807453	26712000	2	0.00615385	193
P10599	TXN	Thioredoxin OS=Homo sapiens OX=9606 GN=TXN PE=1 SV=3	11.738	105		By MS/MS	4	4	41	80323000	11475000	0.0819595	85085000	2	0.0190476	209
P14923	JUP	Junction plakoglobin OS=Homo sapiens OX=9606 GN=JUP PE=1 SV=3	81.745	745	C9JTX4;C9J826;C9JK18;C9JKY1	By matching	1	1	1.6	529120	11258	8.04096e-05	440420	0	0	226
P35250	RFC2	Replication factor C subunit 2 OS=Homo sapiens OX=9606 GN=RFC2 PE=1 SV=3	39.157	354	A0A087WVY3;H7C5S7;H7C5P1;H7C5Q7;F8WC37;H7C5A0;H7C5G4;H7C5P4	By MS/MS	3	3	11	6798700	271950	0.00194239	7050100	2	0.00564972	293
P39019	RPS19	40S ribosomal protein S19 OS=Homo sapiens OX=9606 GN=RPS19 PE=1 SV=2	16.061	145	M0R2L9;M0QYF7;M0R140;A0A075B6E2	By MS/MS	3	3	22.1	107590000	8966200	0.0640406	77141000	2	0.0137931	306
P41223	BUD31	Protein BUD31 homolog OS=Homo sapiens OX=9606 GN=BUD31 PE=1 SV=2	17	144	C9JCD9	By MS/MS	4	4	26.4	8218400	913150	0.00652212	7274300	1	0.00694444	311
P47914	RPL29	60S ribosomal protein L29 OS=Homo sapiens OX=9606 GN=RPL29 PE=1 SV=2	17.752	159	A0A3B3ITT5	By MS/MS	2	2	14.5	717550000	143510000	1.02501	659950000	2	0.0125786	329
P51571	SSR4	Translocon-associated protein subunit delta OS=Homo sapiens OX=9606 GN=SSR4 PE=1 SV=1	18.999	173	A6NLM8	By MS/MS	4	4	28.9	11046000	1227300	0.00876592	10885000	2	0.0115607	350
P56182	RRP1	Ribosomal RNA processing protein 1 homolog A OS=Homo sapiens OX=9606 GN=RRP1 PE=1 SV=1	52.839	461	D6RE82	By MS/MS	2	2	4.8	12492000	462660	0.00330452	12971000	2	0.00433839	374
P61326	MAGOH	Protein mago nashi homolog OS=Homo sapiens OX=9606 GN=MAGOH PE=1 SV=1	17.164	146	Q96A72;F5H6P7;F5H6N1	By MS/MS	3	3	24.7	28551000	2039300	0.0145656	29309000	2	0.0136986	387
P61962	DCAF7	DDB1- and CUL4-associated factor 7 OS=Homo sapiens OX=9606 GN=DCAF7 PE=1 SV=1	38.926	342	A0A087WWI6	By MS/MS	3	3	11.7	6795800	424740	0.00303368	5790400	2	0.00584795	392
P62424	RPL7A	60S ribosomal protein L7a OS=Homo sapiens OX=9606 GN=RPL7A PE=1 SV=2	29.996	266	Q5T8U3;Q5T8U2	By MS/MS	2	2	9	6149000	473000	0.00337837	7077500	2	0.0075188	414
P78346	RPP30	Ribonuclease P protein subunit p30 OS=Homo sapiens OX=9606 GN=RPP30 PE=1 SV=1	29.321	268	Q5VU11;Q5VU10	By MS/MS	5	5	23.1	12643000	743730	0.00531205	12699000	3	0.011194	456
Q00059	TFAM	Transcription factor A, mitochondrial OS=Homo sapiens OX=9606 GN=TFAM PE=1 SV=1	29.097	246	H7BYN3	By MS/MS	2	2	8.5	8622300	431110	0.00307918	8607300	2	0.00813008	475
Q12906	ILF3	Interleukin enhancer-binding factor 3 OS=Homo sapiens OX=9606 GN=ILF3 PE=1 SV=3	95.338	894	K7EKJ9;K7ERM6;K7ENK6;K7EM82;K7EJ09;K7ER69;K7EQR9	By matching	2	2	3.7	2438500	58060	0.00041469	3750900	0	0	506
Q13185	CBX3	Chromobox protein homolog 3 OS=Homo sapiens OX=9606 GN=CBX3 PE=1 SV=4	20.811	183	C9JMM0;B8ZZ43;S4R2Y4;K7ELA4;B5MD17;J3KS05;P83916	By MS/MS	3	3	23	16650000	1850000	0.0132135	17215000	2	0.010929	511
Q13501	SQSTM1	Sequestosome-1 OS=Homo sapiens OX=9606 GN=SQSTM1 PE=1 SV=1	47.687	440	E7EMC7;E9PFW8;C9JRJ8;E3W990	By MS/MS	4	4	20.2	7246300	345060	0.00246457	6346600	2	0.00454545	519
Q13595	TRA2A	Transformer-2 protein homolog alpha OS=Homo sapiens OX=9606 GN=TRA2A PE=1 SV=1	32.689	282		By matching	2	2	10.6	2073100	129570	0.000925446	2078100	0	0	523
Q14244	MAP7	Ensconsin OS=Homo sapiens OX=9606 GN=MAP7 PE=1 SV=1	84.052	749	A0A087WZ40	By MS/MS	3	3	6.3	9602400	252700	0.00180489	11867000	2	0.00267023	534
Q14974	KPNB1	Importin subunit beta-1 OS=Homo sapiens OX=9606 GN=KPNB1 PE=1 SV=2	97.17	876	J3KTM9;J3QRG4;J3QR48;J3QKQ5	By matching	2	2	2.7	5995000	136250	0.000973158	6676000	0	0	547
Q5SRN1	CDC40	Pre-mRNA-processing factor 17 OS=Homo sapiens OX=9606 GN=CDC40 PE=1 SV=1	60.831	539	O60508	By matching	5	5	12.6	5426800	146670	0.00104758	4948200	0	0	115
Q5VUJ6	LRCH2	Leucine-rich repeat and calponin homology domain-containing protein 2 OS=Homo sapiens OX=9606 GN=LRCH2 PE=1 SV=2	84.588	765		By MS/MS	3	3	6.3	2526800	64789	0.000462752	2830500	1	0.00130719	608
Q86X95	CIR1	Corepressor interacting with RBPJ 1 OS=Homo sapiens OX=9606 GN=CIR1 PE=1 SV=1	52.313	450	H3BLY3	By MS/MS	4	4	18.4	15702000	747700	0.0053404	17282000	3	0.00666667	650
Q8WUZ0	BCL7C	B-cell CLL/lymphoma 7 protein family member C OS=Homo sapiens OX=9606 GN=BCL7C PE=1 SV=3	23.468	217	I3L1Q2	By MS/MS	3	2	18.4	13566000	1507400	0.0107665	9081700	3	0.0138249	699
Q96CB9	NSUN4	5-methylcytosine rRNA methyltransferase NSUN4 OS=Homo sapiens OX=9606 GN=NSUN4 PE=1 SV=2	43.089	384	M0R1K5	By MS/MS	2	2	7.3	4950300	291190	0.00207981	4942600	2	0.00520833	719
Q96DI7	SNRNP40	U5 small nuclear ribonucleoprotein 40 kDa protein OS=Homo sapiens OX=9606 GN=SNRNP40 PE=1 SV=1	39.311	357	Q9NSS8	By MS/MS	3	3	13.7	8593500	477420	0.00340994	9319800	2	0.00560224	722
Q96E39	RBMXL1	RNA binding motif protein, X-linked-like-1 OS=Homo sapiens OX=9606 GN=RBMXL1 PE=1 SV=1	42.142	390	P38159;H3BR27;A0A1B0GUK8;H0Y6E7;H3BT71;H3BNC1;H3BUY5;O75526;Q8N7X1	By MS/MS	3	3	9	13902000	397190	0.00283691	9521700	2	0.00512821	302
Q9BRR8	GPATCH1	G patch domain-containing protein 1 OS=Homo sapiens OX=9606 GN=GPATCH1 PE=1 SV=1	103.345	931		By matching	2	2	3.4	2022100	43959	0.000313975	3607500	0	0	766
Q9BSD7	NTPCR	Cancer-related nucleoside-triphosphatase OS=Homo sapiens OX=9606 GN=NTPCR PE=1 SV=1	20.713	190	Q5TDF0	By MS/MS	3	3	23.7	7611000	543640	0.00388292	6461300	2	0.0105263	772
Q9H2W6	MRPL46	39S ribosomal protein L46, mitochondrial OS=Homo sapiens OX=9606 GN=MRPL46 PE=1 SV=1	31.705	279		By MS/MS	2	2	9.7	4546700	216510	0.00154641	4393400	2	0.00716846	808
Q9HC52	CBX8	Chromobox protein homolog 8 OS=Homo sapiens OX=9606 GN=CBX8 PE=1 SV=3	43.396	389	C9JM54;C9J6K3	By MS/MS	2	2	7.7	3349800	139580	0.000996942	4835300	1	0.00257069	835
Q9P2I0	CPSF2	Cleavage and polyadenylation specificity factor subunit 2 OS=Homo sapiens OX=9606 GN=CPSF2 PE=1 SV=2	88.487	782	H0YJF4	By MS/MS	3	3	6.1	3113600	67687	0.00048345	3120100	2	0.00255754	887
Q9UJS0	SLC25A13	Calcium-binding mitochondrial carrier protein Aralar2 OS=Homo sapiens OX=9606 GN=SLC25A13 PE=1 SV=2	74.176	675	R4GN64;O75746	By MS/MS	2	2	4	2144200	54980	0.000392691	2291900	2	0.00296296	904
Q9UMY1	NOL7	Nucleolar protein 7 OS=Homo sapiens OX=9606 GN=NOL7 PE=1 SV=2	29.426	257	H7C2B1	By MS/MS	4	4	13.2	45785000	4578500	0.0327017	45370000	2	0.0077821	917
Q9UN86	G3BP2	Ras GTPase-activating protein-binding protein 2 OS=Homo sapiens OX=9606 GN=G3BP2 PE=1 SV=2	54.121	482	D6RAC7;D6RB17	By MS/MS	1	1	3.5	3422400	122230	0.000873021	4583600	1	0.00207469	920
Q9Y3B9	RRP15	RRP15-like protein OS=Homo sapiens OX=9606 GN=RRP15 PE=1 SV=2	31.484	282		By MS/MS	3	3	10.6	15406000	906250	0.00647284	28717000	3	0.0106383	942
Q9Y5K5	UCHL5	Ubiquitin carboxyl-terminal hydrolase isozyme L5 OS=Homo sapiens OX=9606 GN=UCHL5 PE=1 SV=3	37.607	329	Q5LJA5;Q5LJA9;Q5LJB0;H0Y6Y4;H0Y4K0;H0Y636;H0Y4E0	By MS/MS	3	3	13.4	3331700	166590	0.00118986	3923600	1	0.00303951	957
Q9Y5L4	TIMM13	Mitochondrial import inner membrane translocase subunit Tim13 OS=Homo sapiens OX=9606 GN=TIMM13 PE=1 SV=1	10.5	95	K7EIT2	By MS/MS	1	1	11.6	1571000	261840	0.00187018	5408100	1	0.0105263	958
A0A087WY00	MYO5A	Unconventional myosin-Va OS=Homo sapiens OX=9606 GN=MYO5A PE=1 SV=1	212.201	1828	G3V394;F8WE88;F8W6H6;Q9Y4I1;E7ERV5	By matching	2	2	1.3	1070000	9224.1	6.58826e-05	1383700	0	0	953
A0A494C128	NOP56	Nucleolar protein 56 OS=Homo sapiens OX=9606 GN=NOP56 PE=1 SV=1	53.05	478	O00567;H0Y653;H0YDU4;Q5JXT2	By MS/MS	3	3	9.4	4732200	147880	0.00105622	4528000	1	0.00209205	69
B4DXZ6	FXR1	Fragile X mental retardation syndrome-related protein 1 OS=Homo sapiens OX=9606 GN=FXR1 PE=1 SV=1	68.327	608	P51114;E7EU85;E9PFF5;C9JAJ4;C9J5B4;C9IZ22;C9JZE0;C9JY20	By MS/MS	2	1	3.5	2433900	67609	0.000482893	3048400	1	0.00164474	347
F5GYV5	ARL6IP4	ADP-ribosylation factor-like protein 6-interacting protein 4 (Fragment) OS=Homo sapiens OX=9606 GN=ARL6IP4 PE=1 SV=1	23.688	211	H7BZV4;A0A0C4DG62;F8WCT1;Q66PJ3;F5H7X4;F8WEP2;A0A0C4DH18	By MS/MS	2	2	14.7	5383900	598210	0.00427268	5251400	1	0.00473934	611
F8VV59	NAP1L1	Nucleosome assembly protein 1-like 1 OS=Homo sapiens OX=9606 GN=NAP1L1 PE=1 SV=1	38.029	327	F8W118;B7Z9C2;F8VRJ2	By MS/MS	11	2	43.4	4284800	389530	0.0027822	2395100	1	0.0030581	979
H3BRG4	UQCRC2	Cytochrome b-c1 complex subunit 2, mitochondrial OS=Homo sapiens OX=9606 GN=UQCRC2 PE=1 SV=1	44.635	412	P22695;H3BP04;H3BSJ9;A0A087WVZ4;H3BUE4;H3BUI9	By MS/MS	3	3	10.4	6533400	284060	0.00202888	6244400	1	0.00242718	256
J3KS14	SAP30BP	SAP30-binding protein (Fragment) OS=Homo sapiens OX=9606 GN=SAP30BP PE=1 SV=1	11.706	104	F5H478;J3KRU5;X6R3T8;J3QLH3;Q9UHR5;J3QQJ0	By MS/MS	2	2	26	5881800	653530	0.0046678	5362300	2	0.0192308	901
K9J957	PSME3	Proteasome activator complex subunit 3 OS=Homo sapiens OX=9606 GN=PSME3 PE=1 SV=1	26.867	231	P61289;K7ENH2;B3KQ25;K7ESG5;K7EMD0;K7EPX6;K7EKR3;A0A087WTV2;B7Z8D3	By MS/MS	5	5	19.9	29706000	1980400	0.0141449	29706000	5	0.021645	386
O14654	IRS4	Insulin receptor substrate 4 OS=Homo sapiens OX=9606 GN=IRS4 PE=1 SV=1	133.768	1257		By MS/MS	3	3	4	8233900	126680	0.000904804	8866500	1	0.000795545	74
O14949	UQCRQ	Cytochrome b-c1 complex subunit 8 OS=Homo sapiens OX=9606 GN=UQCRQ PE=1 SV=4	9.906	82		By MS/MS	2	2	24.4	14855000	2475800	0.0176833	15948000	2	0.0243902	78
O14980	XPO1	Exportin-1 OS=Homo sapiens OX=9606 GN=XPO1 PE=1 SV=1	123.386	1071	C9J673;C9JKM9;H7BZC5;C9IZS4;C9JQ02;C9JV99	By MS/MS	2	2	2.5	2132900	36774	0.000262656	3509300	1	0.000933707	80
O15371	EIF3D	Eukaryotic translation initiation factor 3 subunit D OS=Homo sapiens OX=9606 GN=EIF3D PE=1 SV=1	63.973	548	B0QYA4;B0QYA5	By MS/MS	2	2	5.5	3459000	128110	0.000915018	4464800	1	0.00182482	91
O60762	DPM1	Dolichol-phosphate mannosyltransferase subunit 1 OS=Homo sapiens OX=9606 GN=DPM1 PE=1 SV=1	29.634	260	Q5QPK2;H0Y368;Q5QPJ9	By MS/MS	2	2	10.4	3192900	177380	0.00126693	3138000	1	0.00384615	117
O75190	DNAJB6	DnaJ homolog subfamily B member 6 OS=Homo sapiens OX=9606 GN=DNAJB6 PE=1 SV=2	36.087	326	A0A0J9YX62;C9JB42;C9JDR7;C9JDX6;F8WCZ4;C9J2P2;E9PH18;C9J2C4;C9JN01;Q8WWF6	By MS/MS	3	3	12.6	5890400	392690	0.00280477	5035500	3	0.00920245	122
O95391	SLU7	Pre-mRNA-splicing factor SLU7 OS=Homo sapiens OX=9606 GN=SLU7 PE=1 SV=2	68.387	586	A0A0C4DGD2;E5RGM7;E5RK41	By MS/MS	3	3	6.5	6184000	162740	0.00116236	6763100	3	0.00511945	142
P04899	GNAI2	Guanine nucleotide-binding protein G(i) subunit alpha-2 OS=Homo sapiens OX=9606 GN=GNAI2 PE=1 SV=3	40.451	355	A0A1W2PRE1;H0Y7F4;P63092;P38405;A8MTJ3;P09471;P19087;P63096;P11488;Q5JWE9;A2A2R6;A0A3B3IUA8;A0A1W2PS82;A0A087WZE5;A0A1W2PRJ7;H0Y7E8;Q5JWD1;A0A087WTB6;A0A1W2PQK2;Q5JWF2	By MS/MS	3	2	11	5435700	271780	0.00194117	5576300	1	0.0028169	168
P06748	NPM1	Nucleophosmin OS=Homo sapiens OX=9606 GN=NPM1 PE=1 SV=2	32.575	294	E5RI98	By MS/MS	4	4	20.7	15256000	897440	0.00640991	13088000	2	0.00680272	182
P16615	ATP2A2	Sarcoplasmic/endoplasmic reticulum calcium ATPase 2 OS=Homo sapiens OX=9606 GN=ATP2A2 PE=1 SV=1	114.757	1042	H7C5W9;O14983;Q93084	By matching	1	1	1.4	839170	16138	0.000115265	1511800	0	0	231
P35249	RFC4	Replication factor C subunit 4 OS=Homo sapiens OX=9606 GN=RFC4 PE=1 SV=2	39.682	363	H7C1P0;C9JZI1;C9JXZ7;C9JTT7;C9J8M3	By MS/MS	4	4	16.8	9276400	356780	0.00254828	9571300	1	0.00275482	292
P48047	ATP5PO	ATP synthase subunit O, mitochondrial OS=Homo sapiens OX=9606 GN=ATP5PO PE=1 SV=1	23.277	213	A0A494C0K9;H7C0C1;H7C068	By matching	2	2	9.9	9656000	689720	0.00492628	9537600	0	0	330
P61964	WDR5	WD repeat-containing protein 5 OS=Homo sapiens OX=9606 GN=WDR5 PE=1 SV=1	36.588	334	V9GZ59	By MS/MS	3	3	13.2	5904600	256720	0.00183361	5700600	1	0.00299401	393
P62304	SNRPE	Small nuclear ribonucleoprotein E OS=Homo sapiens OX=9606 GN=SNRPE PE=1 SV=1	10.804	92		By MS/MS	1	1	12	9817800	2454400	0.0175304	7009900	2	0.0217391	409
P78345	RPP38	Ribonuclease P protein subunit p38 OS=Homo sapiens OX=9606 GN=RPP38 PE=1 SV=2	31.834	283		By MS/MS	2	2	9.9	3299200	183290	0.00130914	3400100	2	0.00706714	455
P82921	MRPS21	28S ribosomal protein S21, mitochondrial OS=Homo sapiens OX=9606 GN=MRPS21 PE=1 SV=3	10.689	87		By MS/MS	1	1	16.1	6140600	1228100	0.00877163	5041100	1	0.0114943	466
Q03188	CENPC	Centromere protein C OS=Homo sapiens OX=9606 GN=CENPC PE=1 SV=2	106.834	943	H0Y8J2	By matching	4	4	6	6111700	103590	0.000739885	7335500	0	0	486
Q08211	DHX9	ATP-dependent RNA helicase A OS=Homo sapiens OX=9606 GN=DHX9 PE=1 SV=4	140.958	1270		By matching	2	2	2.1	1196200	16165	0.000115458	1610100	0	0	499
Q09028	RBBP4	Histone-binding protein RBBP4 OS=Homo sapiens OX=9606 GN=RBBP4 PE=1 SV=3	47.656	425	H0YCT5;H0YF10;H0YDK2;E9PNS2;E9PIC4;C9JPP3;E9PNS6;H0YEU5;Q5JP02	By MS/MS	4	3	11.8	21854000	1285500	0.00918161	20253000	1	0.00235294	501
Q12986	NFX1	Transcriptional repressor NF-X1 OS=Homo sapiens OX=9606 GN=NFX1 PE=1 SV=2	124.395	1120		By MS/MS	2	2	4.3	7174700	102500	0.0007321	6676400	1	0.000892857	508
Q13084	MRPL28	39S ribosomal protein L28, mitochondrial OS=Homo sapiens OX=9606 GN=MRPL28 PE=1 SV=4	30.157	256	A2IDC6;Q4TT37	By MS/MS	2	2	13.7	11969000	664940	0.00474929	15329000	1	0.00390625	509
Q2QGD7	ZXDC	Zinc finger protein ZXDC OS=Homo sapiens OX=9606 GN=ZXDC PE=1 SV=2	89.988	858	H0YAA9;P98168;P98169	By MS/MS	2	2	4.8	2584900	73853	0.000527491	2850000	2	0.002331	582
Q3KQU3	MAP7D1	MAP7 domain-containing protein 1 OS=Homo sapiens OX=9606 GN=MAP7D1 PE=1 SV=1	92.82	841	E9PLH3;C9JIR3	By MS/MS	2	2	3.6	3161200	61984	0.000442717	2806000	2	0.00237812	585
Q3ZCM7	TUBB8	Tubulin beta-8 chain OS=Homo sapiens OX=9606 GN=TUBB8 PE=1 SV=2	49.776	444	A0A075B736;Q5SQY0	By matching	8	1	24.3	35337000	1606200	0.0114722	33833000	0	0	588
Q86V81	ALYREF	THO complex subunit 4 OS=Homo sapiens OX=9606 GN=ALYREF PE=1 SV=3	26.888	257	E9PB61	By MS/MS	2	2	17.1	8956900	597120	0.00426489	7998100	2	0.0077821	646
Q8N0Y2	ZNF444	Zinc finger protein 444 OS=Homo sapiens OX=9606 GN=ZNF444 PE=1 SV=1	35.204	327		By MS/MS	1	1	4.6	4949000	274950	0.00196381	5635500	1	0.0030581	665
Q8NC51	SERBP1	Plasminogen activator inhibitor 1 RNA-binding protein OS=Homo sapiens OX=9606 GN=SERBP1 PE=1 SV=2	44.965	408		By MS/MS	1	1	3.9	4432000	211050	0.00150741	6429000	1	0.00245098	681
Q969Q0	RPL36AL	60S ribosomal protein L36a-like OS=Homo sapiens OX=9606 GN=RPL36AL PE=1 SV=3	12.469	106	P83881;H0Y5B4;H7BZ11;J3KQN4;R4GN19	By MS/MS	2	2	16	753950000	125660000	0.897519	812700000	1	0.00943396	470
Q96BK5	PINX1	PIN2/TERF1-interacting telomerase inhibitor 1 OS=Homo sapiens OX=9606 GN=PINX1 PE=1 SV=2	37.035	328	E5RGR1;E5RJG9;A0A0A6YYK5	By MS/MS	2	2	10.7	4371500	336270	0.00240179	4823800	1	0.00304878	717
Q96PK6	RBM14	RNA-binding protein 14 OS=Homo sapiens OX=9606 GN=RBM14 PE=1 SV=2	69.492	669	A0A0A6YYI9;F8WDX3;A0A0A0MSL8;B8ZZ74	By MS/MS	2	2	4.6	2173200	83584	0.000596994	2225400	1	0.00149477	743
Q9BVA1	TUBB2B	Tubulin beta-2B chain OS=Homo sapiens OX=9606 GN=TUBB2B PE=1 SV=1	49.953	445		By MS/MS	16	1	51.2	4979300	226330	0.00161655	5462700	1	0.00224719	779
Q9H9J2	MRPL44	39S ribosomal protein L44, mitochondrial OS=Homo sapiens OX=9606 GN=MRPL44 PE=1 SV=1	37.535	332		By MS/MS	2	2	9	11258000	562880	0.00402034	17132000	1	0.00301205	828
Q9H9Y2	RPF1	Ribosome production factor 1 OS=Homo sapiens OX=9606 GN=RPF1 PE=1 SV=2	40.111	349		By MS/MS	2	2	8.3	3411300	162450	0.00116029	3295400	1	0.00286533	830
Q9HCN8	SDF2L1	Stromal cell-derived factor 2-like protein 1 OS=Homo sapiens OX=9606 GN=SDF2L1 PE=1 SV=2	23.598	221		By MS/MS	2	2	19	2646100	189010	0.00134999	2399300	2	0.00904977	839
Q9NSI2	FAM207A	Protein FAM207A OS=Homo sapiens OX=9606 GN=FAM207A PE=1 SV=2	25.456	230	C9JJU7	By MS/MS	2	2	10.9	2143100	126060	0.000900376	3217400	1	0.00434783	854
Q9NW64	RBM22	Pre-mRNA-splicing factor RBM22 OS=Homo sapiens OX=9606 GN=RBM22 PE=1 SV=1	46.896	420	E5RJW4;E5RHA8	By MS/MS	4	4	10.2	5905200	218710	0.00156212	5831200	1	0.00238095	861
Q9NZI8	IGF2BP1	Insulin-like growth factor 2 mRNA-binding protein 1 OS=Homo sapiens OX=9606 GN=IGF2BP1 PE=1 SV=2	63.481	577	Q9Y6M1;F8W930	By MS/MS	3	2	6.1	7589400	216840	0.00154877	9089400	2	0.0034662	877
Q9P275	USP36	Ubiquitin carboxyl-terminal hydrolase 36 OS=Homo sapiens OX=9606 GN=USP36 PE=1 SV=4	122.908	1123	K7EKN3;K7EKL7;K7EIH0	By MS/MS	2	2	2.1	11277000	152400	0.00108851	10542000	2	0.00178094	886
U3KQC1	WDR18	WD repeat-containing protein 18 (Fragment) OS=Homo sapiens OX=9606 GN=WDR18 PE=1 SV=1	43.349	394	A0A0A0MQU0;Q9BV38;A0A087X237;K7EKX5;K7EML4;K7EIR0	By MS/MS	4	4	14.2	6987600	349380	0.00249543	5832100	1	0.00253807	777
A0A087WWX0	POLR2E	DNA-directed RNA polymerases I, II, and III subunit RPABC1 (Fragment) OS=Homo sapiens OX=9606 GN=POLR2E PE=1 SV=1	15.532	134	A0A087WVZ9;A0A0A0MQR7;P19388;A0A087WVN5	By MS/MS	2	2	17.2	2115700	264460	0.00188889	2048300	1	0.00746269	243
A0A087X1A5	STAU1	Double-stranded RNA-binding protein Staufen homolog 1 OS=Homo sapiens OX=9606 GN=STAU1 PE=1 SV=1	54.946	493	Q5JW30;O95793	By MS/MS	1	1	3.2	1589200	49663	0.000354715	1589200	1	0.0020284	148
A0A286YEX5	CHCHD3	MICOS complex subunit (Fragment) OS=Homo sapiens OX=9606 GN=CHCHD3 PE=1 SV=1	11.39	101	Q9NX63;C9JRZ6;F8WAR4	By MS/MS	1	1	14.9	1651700	235960	0.00168533	1651700	1	0.00990099	870
A0A2R8Y6J3	RPL5	60S ribosomal protein L5 (Fragment) OS=Homo sapiens OX=9606 GN=RPL5 PE=1 SV=1	27.045	238	P46777;Q5T7N0;A0A2R8Y4A2	By matching	2	2	12.6	2652800	176850	0.00126314	2608400	0	0	320
A0A669KB29	CXXC1	CXXC-type zinc finger protein 1 OS=Homo sapiens OX=9606 GN=CXXC1 PE=1 SV=1	74.622	647	Q9P0U4;K7EQZ1;K7EQ21	By MS/MS	2	2	4.6	2684500	76699	0.000547818	3159100	1	0.0015456	885
B3KVL5	ZCCHC10	Zinc finger CCHC domain-containing protein 10 OS=Homo sapiens OX=9606 GN=ZCCHC10 PE=1 SV=1	20.308	186	Q8TBK6	By MS/MS	1	1	7.5	3867700	773540	0.00552496	4181000	1	0.00537634	692
B8ZZU8	ELOB	Elongin-B OS=Homo sapiens OX=9606 GN=ELOB PE=1 SV=1	12.527	113	Q15370;I3L0M9	By MS/MS	2	2	21.2	7228700	803190	0.00573674	8205000	1	0.00884956	560
C9JN15	PPIG	Peptidyl-prolyl cis-trans isomerase (Fragment) OS=Homo sapiens OX=9606 GN=PPIG PE=1 SV=1	27.41	246	C9JM79;Q13427;E9PG73	By matching	2	2	11	1287400	91956	0.00065679	1961500	0	0	516
C9JYM0	POP7	Ribonuclease P (Fragment) OS=Homo sapiens OX=9606 GN=POP7 PE=1 SV=1	15.324	137	O75817	By MS/MS	2	2	24.8	2397000	479400	0.00342409	11466000	1	0.00729927	134
E7EMV2	NEFM	160 kDa neurofilament protein OS=Homo sapiens OX=9606 GN=NEFM PE=1 SV=1	78.882	698	E7ESP9;P07197;Q16352	By MS/MS	4	3	6.3	8624600	187490	0.00133914	6590000	1	0.00143266	185
E9PH82	FAM98A	Protein FAM98A OS=Homo sapiens OX=9606 GN=FAM98A PE=1 SV=1	34.431	312	Q8NCA5;Q52LJ0	By MS/MS	2	2	9.3	1230600	68368	0.000488314	1733600	1	0.00320513	682
E9PSC8	NKAPD1	Uncharacterized protein NKAPD1 (Fragment) OS=Homo sapiens OX=9606 GN=NKAPD1 PE=1 SV=1	13.367	113	E9PKA8;Q6ZUT1;E9PQL5	By MS/MS	2	2	21.2	4334300	541790	0.0038697	4410200	1	0.00884956	629
F5H702	MRPL48	39S ribosomal protein L48, mitochondrial OS=Homo sapiens OX=9606 GN=MRPL48 PE=1 SV=1	12.77	113	Q96GC5	By MS/MS	2	2	22.1	2467700	352530	0.00251792	2465600	1	0.00884956	729
F8W108	ARID2	AT-rich interactive domain-containing protein 2 OS=Homo sapiens OX=9606 GN=ARID2 PE=1 SV=1	153.123	1445	F8WCU9;Q68CP9	By MS/MS	2	2	3.4	4328000	81660	0.000583252	3914300	1	0.000692042	612
F8W726	UBAP2L	Ubiquitin-associated protein 2-like OS=Homo sapiens OX=9606 GN=UBAP2L PE=1 SV=2	113.628	1079	Q14157;Q5VU77;H0Y5H6;H7C2T8	By MS/MS	2	2	3.6	3114300	100460	0.00071753	3052900	1	0.000926784	533
H0YIB4	SRSF9	Serine/arginine-rich-splicing factor 9 (Fragment) OS=Homo sapiens OX=9606 GN=SRSF9 PE=1 SV=8	12.726	109	Q13242;S4R3G0	By MS/MS	2	2	21.1	3471900	433990	0.00309975	3438100	2	0.0183486	513
H0YJV7	YY1	Transcriptional repressor protein YY1 (Fragment) OS=Homo sapiens OX=9606 GN=YY1 PE=1 SV=1	20.844	190	P25490;H0YJU4;Q96MM3;O15391	By MS/MS	2	2	14.7	7055900	542760	0.00387663	5368600	1	0.00526316	267
H3BPZ1	HACD3	Very-long-chain (3R)-3-hydroxyacyl-CoA dehydratase OS=Homo sapiens OX=9606 GN=HACD3 PE=1 SV=1	40.069	337	Q9P035;H3BS72;H3BMZ1;H3BRL8	By MS/MS	2	2	7.7	3491300	205370	0.00146684	3634000	1	0.00296736	883
K7EIG7	MYO1D	Unconventional myosin-Id OS=Homo sapiens OX=9606 GN=MYO1D PE=1 SV=1	106.006	918	J3QRN6;O94832;J3KRL0	By matching	4	4	7.4	2980100	43825	0.000313017	3007500	0	0	139
M0QXN5	NUP62	Nuclear pore glycoprotein p62 OS=Homo sapiens OX=9606 GN=NUP62 PE=1 SV=1	45.615	446	P37198	By matching	1	1	5.4	1884200	157010	0.00112143	2900800	0	0	301
M0QXS5	HNRNPL	Heterogeneous nuclear ribonucleoprotein L (Fragment) OS=Homo sapiens OX=9606 GN=HNRNPL PE=1 SV=1	58.474	530	A0A3B3ITJ4;P14866;M0QYT0;M0R076	By MS/MS	4	4	13.4	5809300	290470	0.00207466	5370200	1	0.00188679	225
O60292	SIPA1L3	Signal-induced proliferation-associated 1-like protein 3 OS=Homo sapiens OX=9606 GN=SIPA1L3 PE=1 SV=3	194.61	1781		By matching	3	3	2.6	2953500	27863	0.00019901	3261700	0	0	112
O75683	SURF6	Surfeit locus protein 6 OS=Homo sapiens OX=9606 GN=SURF6 PE=1 SV=3	41.45	361		By matching	1	1	6.6	4690500	275910	0.00197067	10881000	0	0	133
P00403	MT-CO2	Cytochrome c oxidase subunit 2 OS=Homo sapiens OX=9606 GN=MT-CO2 PE=1 SV=1	25.565	227		By MS/MS	1	1	4.4	2948900	368610	0.00263278	3547400	1	0.00440529	154
P04843	RPN1	Dolichyl-diphosphooligosaccharide--protein glycosyltransferase subunit 1 OS=Homo sapiens OX=9606 GN=RPN1 PE=1 SV=1	68.569	607	F8WF32;B7Z4L4	By MS/MS	2	2	4.3	1312600	32016	0.000228672	1131900	1	0.00164745	166
P07355	ANXA2	Annexin A2 OS=Homo sapiens OX=9606 GN=ANXA2 PE=1 SV=2	38.604	339	A6NMY6;H0YN42;H0YM50;H0YMU9;H0YN28;H0YL33;H0YMD0;H0YNP5;H0YKS4;H0YNA0;H0YMM1;H0YLE2;H0YN52;H0YKX9;H0YMT9;H0YLV6;H0YKZ7;H0YMW4	By matching	1	1	3.5	317150	12686	9.0609e-05	0	0	0	187
P22626	HNRNPA2B1	Heterogeneous nuclear ribonucleoproteins A2/B1 OS=Homo sapiens OX=9606 GN=HNRNPA2B1 PE=1 SV=2	37.43	353	A0A087WUI2	By MS/MS	1	1	4.2	5277100	263850	0.00188453	7452400	1	0.00283286	255
P31944	CASP14	Caspase-14 OS=Homo sapiens OX=9606 GN=CASP14 PE=1 SV=2	27.68	242		By matching	1	1	5.8	571160	31731	0.000226637	924340	0	0	286
P36578	RPL4	60S ribosomal protein L4 OS=Homo sapiens OX=9606 GN=RPL4 PE=1 SV=5	47.697	427	H3BTP7;H3BU31;H3BM89	By MS/MS	3	3	9.4	9673700	358290	0.00255907	9503700	1	0.00234192	299
P38432	COIL	Coilin OS=Homo sapiens OX=9606 GN=COIL PE=1 SV=1	62.608	576		By matching	2	2	5.2	2345300	68979	0.000492678	2302000	0	0	303
P47756	CAPZB	F-actin-capping protein subunit beta OS=Homo sapiens OX=9606 GN=CAPZB PE=1 SV=4	31.35	277	B1AK85;A0A6I8PIN8	By MS/MS	13	1	51.3	49906000	2495300	0.0178225	43204000	1	0.00361011	327
P49458	SRP9	Signal recognition particle 9 kDa protein OS=Homo sapiens OX=9606 GN=SRP9 PE=1 SV=2	10.112	86	Q6P2S0;Q659G3;E9PE20	By MS/MS	2	2	25.6	4636400	662340	0.00473072	4623600	1	0.0116279	339
P55072	VCP	Transitional endoplasmic reticulum ATPase OS=Homo sapiens OX=9606 GN=VCP PE=1 SV=4	89.322	806		By matching	2	2	4.5	2280500	47510	0.000339337	5009900	0	0	368
P62306	SNRPF	Small nuclear ribonucleoprotein F OS=Homo sapiens OX=9606 GN=SNRPF PE=1 SV=1	9.725	86		By MS/MS	2	2	24.4	22655000	4530900	0.0323617	22044000	1	0.0116279	410
P62877	RBX1	E3 ubiquitin-protein ligase RBX1 OS=Homo sapiens OX=9606 GN=RBX1 PE=1 SV=1	12.274	108		By MS/MS	1	1	16.7	5491900	1373000	0.00980657	3554400	1	0.00925926	428
P63104	YWHAZ	14-3-3 protein zeta/delta OS=Homo sapiens OX=9606 GN=YWHAZ PE=1 SV=1	27.745	245	B7Z2E6;H0YB80;B0AZS6;E7EX29	By MS/MS	3	1	15.1	5350300	281590	0.00201124	5656800	1	0.00408163	439
P82912	MRPS11	28S ribosomal protein S11, mitochondrial OS=Homo sapiens OX=9606 GN=MRPS11 PE=1 SV=2	20.616	194	H0YL99	By MS/MS	2	2	20.6	5666700	515160	0.0036795	5721500	1	0.00515464	464
P98179	RBM3	RNA-binding protein 3 OS=Homo sapiens OX=9606 GN=RBM3 PE=1 SV=1	17.17	157		By MS/MS	1	1	11.5	1116800	124080	0.000886234	1116800	1	0.00636943	474
Q06587	RING1	E3 ubiquitin-protein ligase RING1 OS=Homo sapiens OX=9606 GN=RING1 PE=1 SV=2	42.429	406		By MS/MS	6	4	30.8	12768000	797980	0.00569953	9363000	1	0.00246305	490
Q08554	DSC1	Desmocollin-1 OS=Homo sapiens OX=9606 GN=DSC1 PE=1 SV=2	99.987	894		By matching	1	1	1.6	3578500	70166	0.000501157	4612900	0	0	500
Q12824	SMARCB1	SWI/SNF-related matrix-associated actin-dependent regulator of chromatin subfamily B member 1 OS=Homo sapiens OX=9606 GN=SMARCB1 PE=1 SV=2	44.141	385	G5E975;A0A0U1RQQ2;A0A0U1RRB8;A0A2R8YEE8;A0A0G2JSE9;C9JTA6;A0A2R8Y5N5;A0A0G2JRV3	By MS/MS	2	2	8.3	4451400	222570	0.00158969	4483200	2	0.00519481	503
Q15050	RRS1	Ribosome biogenesis regulatory protein homolog OS=Homo sapiens OX=9606 GN=RRS1 PE=1 SV=2	41.193	365		By matching	2	2	7.4	3860200	175460	0.00125321	4158600	0	0	551
Q15291	RBBP5	Retinoblastoma-binding protein 5 OS=Homo sapiens OX=9606 GN=RBBP5 PE=1 SV=2	59.153	538		By MS/MS	3	3	8.2	11746000	405020	0.00289283	12114000	1	0.00185874	555
Q15459	SF3A1	Splicing factor 3A subunit 1 OS=Homo sapiens OX=9606 GN=SF3A1 PE=1 SV=1	88.886	793	F8WC79;F8WB66	By MS/MS	2	2	3.5	4862100	105700	0.000754956	2775500	1	0.00126103	565
Q3ZCQ8	TIMM50	Mitochondrial import inner membrane translocase subunit TIM50 OS=Homo sapiens OX=9606 GN=TIMM50 PE=1 SV=2	39.646	353	M0R047;M0R0C3;M0QXC3;M0R2Z3;M0R303;M0R2D2;M0R2F8;M0R1Y4;M0R003	By MS/MS	1	1	4.5	595470	37217	0.00026582	914370	1	0.00283286	589
Q53GL0	PLEKHO1	Pleckstrin homology domain-containing family O member 1 OS=Homo sapiens OX=9606 GN=PLEKHO1 PE=1 SV=2	46.237	409	Q5T4P9	By MS/MS	1	1	4.4	1615900	73448	0.000524598	2537200	2	0.00488998	593
Q5FBB7	SGO1	Shugoshin 1 OS=Homo sapiens OX=9606 GN=SGO1 PE=1 SV=1	64.19	561		By MS/MS	2	2	7.1	4592900	153100	0.00109351	4127500	1	0.00178253	600
Q6P4R8	NFRKB	Nuclear factor related to kappa-B-binding protein OS=Homo sapiens OX=9606 GN=NFRKB PE=1 SV=2	139.001	1299	E9PQ59	By MS/MS	2	2	2.1	1692500	24529	0.000175197	3303500	1	0.000769823	618
Q7L2J0	MEPCE	7SK snRNA methylphosphate capping enzyme OS=Homo sapiens OX=9606 GN=MEPCE PE=1 SV=1	74.355	689		By MS/MS	3	3	10.6	5432500	155210	0.00110858	5293600	3	0.00435414	634
Q86U42	PABPN1	Polyadenylate-binding protein 2 OS=Homo sapiens OX=9606 GN=PABPN1 PE=1 SV=3	32.749	306	H0YJH9;B4DEH8;G3V4T2	By MS/MS	2	2	18	3638700	242580	0.00173261	3440700	1	0.00326797	642
Q86WX3	RPS19BP1	Active regulator of SIRT1 OS=Homo sapiens OX=9606 GN=RPS19BP1 PE=1 SV=1	15.434	136		By MS/MS	2	2	19.1	5218900	652370	0.00465951	5404900	1	0.00735294	649
Q8IYB3	SRRM1	Serine/arginine repetitive matrix protein 1 OS=Homo sapiens OX=9606 GN=SRRM1 PE=1 SV=2	102.335	904	A9Z1X7	By MS/MS	1	1	3.8	8458800	165860	0.00118465	8506400	2	0.00221239	661
Q8NBZ0	INO80E	INO80 complex subunit E OS=Homo sapiens OX=9606 GN=INO80E PE=1 SV=1	26.478	244	J3KNE2;H3BNM4;I3NI13;I3L270;I3L0W8	By MS/MS	4	4	24.2	14807000	1480700	0.0105758	10646000	1	0.00409836	680
Q8WUQ7	CACTIN	Cactin OS=Homo sapiens OX=9606 GN=CACTIN PE=1 SV=3	88.702	758	K7ENY9	By MS/MS	2	2	4.9	2976800	82689	0.000590601	4525700	2	0.00263852	698
Q92734	TFG	Protein TFG OS=Homo sapiens OX=9606 GN=TFG PE=1 SV=2	43.448	400		By MS/MS	1	1	6	2108400	140560	0.00100394	2108400	1	0.0025	709
Q92750	TAF4B	Transcription initiation factor TFIID subunit 4B OS=Homo sapiens OX=9606 GN=TAF4B PE=1 SV=2	91.091	862	J3KTH2	By MS/MS	3	2	5.9	3033200	60664	0.000433289	3628800	1	0.00116009	711
Q92908	GATA6	Transcription factor GATA-6 OS=Homo sapiens OX=9606 GN=GATA6 PE=1 SV=2	60.033	595		By MS/MS	1	1	2.4	1164500	58223	0.000415854	1826200	1	0.00168067	714
Q9BTV4	TMEM43	Transmembrane protein 43 OS=Homo sapiens OX=9606 GN=TMEM43 PE=1 SV=1	44.876	400		By MS/MS	3	3	11.5	3429600	142900	0.00102065	3409300	1	0.0025	773
Q9C005	DPY30	Protein dpy-30 homolog OS=Homo sapiens OX=9606 GN=DPY30 PE=1 SV=1	11.25	99		By matching	2	2	36.4	6754200	1125700	0.00804025	9252000	0	0	795
Q9H3K6	BOLA2	BolA-like protein 2 OS=Homo sapiens OX=9606 GN=BOLA2 PE=1 SV=1	10.117	86	A0A087WZT3;H3BV85;H3BTW0;A0A0B4J295;H3BVE0	By MS/MS	2	2	29.1	9677200	1612900	0.01152	8479900	2	0.0232558	811
Q9H4F8	SMOC1	SPARC-related modular calcium-binding protein 1 OS=Homo sapiens OX=9606 GN=SMOC1 PE=1 SV=1	48.163	434		By MS/MS	2	2	5.8	9371100	347080	0.002479	9723700	1	0.00230415	812
Q9H5V9	CXorf56	UPF0428 protein CXorf56 OS=Homo sapiens OX=9606 GN=CXorf56 PE=1 SV=1	25.625	222		By MS/MS	2	2	11.7	3135400	223960	0.00159962	3147100	2	0.00900901	815
Q9H981	ACTR8	Actin-related protein 8 OS=Homo sapiens OX=9606 GN=ACTR8 PE=1 SV=2	70.484	624	H0Y849	By MS/MS	4	4	10.3	7007100	194640	0.0013902	8033100	3	0.00480769	825
Q9NX20	MRPL16	39S ribosomal protein L16, mitochondrial OS=Homo sapiens OX=9606 GN=MRPL16 PE=1 SV=1	28.449	251		By MS/MS	2	2	11.2	4711600	336540	0.00240372	4866600	1	0.00398406	867
Q9ULR0	ISY1	Pre-mRNA-splicing factor ISY1 homolog OS=Homo sapiens OX=9606 GN=ISY1 PE=1 SV=3	32.992	285	D6RC18;A8MVI5	By MS/MS	2	2	9.5	11864000	593220	0.00423704	11961000	2	0.00701754	912
Q9UN81	L1RE1	LINE-1 retrotransposable element ORF1 protein OS=Homo sapiens OX=9606 GN=L1RE1 PE=1 SV=1	40.056	338		By MS/MS	2	2	8	2462100	117240	0.00083738	2424400	1	0.00295858	919
Q9Y2X3	NOP58	Nucleolar protein 58 OS=Homo sapiens OX=9606 GN=NOP58 PE=1 SV=1	59.578	529		By matching	1	1	2.8	982030	33863	0.000241864	1489100	0	0	937
Q9Y3D0	CIAO2B	Cytosolic iron-sulfur assembly component 2B OS=Homo sapiens OX=9606 GN=CIAO2B PE=1 SV=1	17.663	163	H3BNV7;J3KS95	By MS/MS	2	2	26.4	4137600	689600	0.00492543	4122800	2	0.0122699	945
Q9Y5M8	SRPRB	Signal recognition particle receptor subunit beta OS=Homo sapiens OX=9606 GN=SRPRB PE=1 SV=3	29.702	271	H7C4H2;C9J5Z8	By matching	3	3	17.7	2817700	148300	0.00105922	2936200	0	0	959
Q9Y657	SPIN1	Spindlin-1 OS=Homo sapiens OX=9606 GN=SPIN1 PE=1 SV=3	29.601	262		By matching	2	2	10.3	4087000	204350	0.00145956	3600700	0	0	963
X6R700	CHTOP	Chromatin target of PRMT1 protein OS=Homo sapiens OX=9606 GN=CHTOP PE=1 SV=1	23.661	223	Q9Y3Y2	By MS/MS	1	1	5.8	2705700	193270	0.00138042	2705700	1	0.0044843	951
A0A087WSX5	ZNF628	Zinc finger protein 628 OS=Homo sapiens OX=9606 GN=ZNF628 PE=1 SV=1	110.765	1058	Q5EBL2	By MS/MS	3	3	6	4828000	96560	0.000689674	4733400	2	0.00189036	599
A0A0A6YYC7	ZFP91-CNTF	HCG2042749, isoform CRA_d OS=Homo sapiens OX=9606 GN=ZFP91-CNTF PE=4 SV=1	59.571	529	Q96JP5	By MS/MS	1	1	4.7	2399100	82726	0.000590866	4134900	1	0.00189036	736
A0A1B0GTF2	RYR3	Ryanodine receptor 3 (Fragment) OS=Homo sapiens OX=9606 GN=RYR3 PE=1 SV=1	124.169	1101	A0A0U1RRH1;A0A0X1KG73;Q15413;A0A087X080	By MS/MS	1	1	1	250880000	3920000	0.0279984	219800000	2	0.00181653	562
A0A2R8Y5P9	SHROOM3	Protein Shroom3 OS=Homo sapiens OX=9606 GN=SHROOM3 PE=1 SV=1	208.05	1915	Q8TF72	By MS/MS	1	1	0.5	1045200000	8857200	0.063262	1045200000	1	0.000522193	695
A0A2R8Y6G6	ENO1	2-phospho-D-glycerate hydro-lyase OS=Homo sapiens OX=9606 GN=ENO1 PE=1 SV=1	47.327	434	P06733	By MS/MS	2	2	6.2	2593700	92633	0.000661626	2590500	1	0.00230415	181
A0A5F9ZHS9	SEPTIN4	Septin-4 (Fragment) OS=Homo sapiens OX=9606 GN=SEPTIN4 PE=1 SV=1	23.936	211	J3QLA8;O43236;A0A5F9ZHH3	By MS/MS	1	1	5.2	502310000	35879000	0.256264	502310000	1	0.00473934	99
A6NHQ2	FBLL1	rRNA/tRNA 2'-O-methyltransferase fibrillarin-like protein 1 OS=Homo sapiens OX=9606 GN=FBLL1 PE=3 SV=2	34.803	334		By MS/MS	2	1	6.6	8765700	365240	0.00260871	8765700	1	0.00299401	51
A6PW57	PIP5K1A	Phosphatidylinositol 4-phosphate 5-kinase type-1 alpha OS=Homo sapiens OX=9606 GN=PIP5K1A PE=1 SV=2	61.258	550	Q99755;A2A3N6	By MS/MS	1	1	2.5	1686900	62476	0.000446231	1996200	1	0.00181818	48
A8MW50	LDHB	L-lactate dehydrogenase (Fragment) OS=Homo sapiens OX=9606 GN=LDHB PE=1 SV=1	25.218	232	A0A3B3IS95;P07195;A0A5F9ZHM4;F5H793;C9J7H8	By MS/MS	2	1	11.6	0	NA	NA	0	1	0.00431034	184
B1AN99	PRSS3	Trypsin-3 (Fragment) OS=Homo sapiens OX=9606 GN=PRSS3 PE=1 SV=8	19.288	177	P35030	By MS/MS	1	1	7.3	29745000	4249300	0.0303504	29745000	1	0.00564972	289
B4DY09	ILF2	Interleukin enhancer-binding factor 2 OS=Homo sapiens OX=9606 GN=ILF2 PE=1 SV=1	38.91	352	Q12905;X6R6Z1;A0A0A0MRL0	By MS/MS	2	2	9.1	4059300	213650	0.00152598	3052700	1	0.00284091	505
B7Z4K4	FTSJ1	Putative tRNA (cytidine(32)/guanosine(34)-2'-O)-methyltransferase OS=Homo sapiens OX=9606 GN=FTSJ1 PE=1 SV=1	21.231	192	Q9UET6	By MS/MS	1	1	6.8	1235000	123500	0.000882091	1235000	1	0.00520833	895
B8ZZL8	HSPE1	10 kDa heat shock protein, mitochondrial OS=Homo sapiens OX=9606 GN=HSPE1 PE=1 SV=1	10.69	101	P61604;S4R3N1	By MS/MS	1	1	13.9	4321500	540180	0.0038582	4321500	1	0.00990099	390
C9JHF7	PPAN	Suppressor of SWI4 1 homolog (Fragment) OS=Homo sapiens OX=9606 GN=PPAN PE=4 SV=1	10.984	97	C9J3W3;A8MV53;Q9NQ55;A0A0A6YYI3;A0A0B4J1V8	By MS/MS	1	1	12.4	1764900	352980	0.00252114	1764900	1	0.0103093	848
C9JJT5	ATP5MF-PTCD1	ATP synthase membrane subunit f OS=Homo sapiens OX=9606 GN=ATP5MF-PTCD1 PE=3 SV=2	5.915	54	P56134;C9JU26;G3V325	By matching	2	2	44.4	7737200	1934300	0.0138156	8261600	0	0	373
D6R9E3	MND1	Meiotic nuclear division protein 1 homolog OS=Homo sapiens OX=9606 GN=MND1 PE=1 SV=1	18.984	165		By MS/MS	1	1	6.7	2232900000	202990000	1.44984	1679100000	2	0.0121212	974
E7EX41	DDX55	RNA helicase OS=Homo sapiens OX=9606 GN=DDX55 PE=1 SV=2	21.615	191	F5H5U2;Q8NHQ9	By MS/MS	1	1	6.3	1335800	102760	0.000733957	1335800	1	0.0052356	688
E9PIL8	SF3B2	Splicing factor 3B subunit 2 (Fragment) OS=Homo sapiens OX=9606 GN=SF3B2 PE=1 SV=8	8.361	80	E9PJT3;E9PJ04;H0YCG1;E9PPJ0;Q13435	By MS/MS	1	1	15	2775400	1387700	0.00991157	2775400	1	0.0125	518
E9PMI6	CLNS1A	Chloride channel, nucleotide sensitive 1A OS=Homo sapiens OX=9606 GN=CLNS1A PE=1 SV=1	18.259	167	E9PJF4;J3KN38;P54105	By MS/MS	1	1	7.8	2076400	259550	0.00185382	2076400	1	0.00598802	364
F5GZS6	SLC3A2	4F2 cell-surface antigen heavy chain OS=Homo sapiens OX=9606 GN=SLC3A2 PE=1 SV=1	64.873	599	P08195;J3KPF3;H0YFX4;F5GZI0	By matching	2	2	5.5	1197900	36299	0.000259263	2246400	0	0	191
F8WCY6	RAB5A	Ras-related protein Rab-5A OS=Homo sapiens OX=9606 GN=RAB5A PE=1 SV=1	6.816	62	F8WD79;F8VPW9;F8VSF8;F8VWZ7;F8VWU4;F8VVZ0;F8VUA5;F8VVK3;K7ERI8;P61020;P20339;P51148;K7ERQ8	By MS/MS	1	1	17.7	5238300	1309600	0.00935374	5238300	1	0.016129	246
G3V5X4	SYNE2	Nesprin-2 OS=Homo sapiens OX=9606 GN=SYNE2 PE=1 SV=1	787.723	6818	A0A0A0MRE3;Q8WXH0	By MS/MS	1	1	0.2	13501000	30070	0.000214773	13501000	1	0.000146671	703
G3XAI9	FAM133B	Protein FAM133B OS=Homo sapiens OX=9606 GN=FAM133B PE=1 SV=1	12.41	105	Q5BKY9;Q8N9E0	By MS/MS	2	2	18.1	11276000	1879300	0.0134228	10474000	2	0.0190476	597
G5E9W3	CPSF3	Cleavage and polyadenylation specific factor 3, 73kDa, isoform CRA_b OS=Homo sapiens OX=9606 GN=CPSF3 PE=1 SV=1	73.477	647	Q9UKF6	By matching	2	2	4.2	2403700	68676	0.000490514	4478400	0	0	908
H0YBU8	MRPL43	39S ribosomal protein L43, mitochondrial (Fragment) OS=Homo sapiens OX=9606 GN=MRPL43 PE=1 SV=1	16.678	148	H0Y6Y8;B1AL05;Q8N983	By MS/MS	3	3	22.3	8624200	784020	0.00559982	8458300	1	0.00675676	676
H0YLS6	PSMA4	Proteasome subunit alpha type OS=Homo sapiens OX=9606 GN=PSMA4 PE=1 SV=1	13.948	125	H0YLC2;H0YKT8;H0YMI6;H0YMA1;H0YMZ1;H0YN18;H0YL69;P25789	By MS/MS	1	1	8	2921600	486940	0.00347794	2921600	1	0.008	269
H3BP71	RNF40	E3 ubiquitin protein ligase OS=Homo sapiens OX=9606 GN=RNF40 PE=1 SV=2	109.049	961	O75150	By MS/MS	1	1	0.6	21981000	385640	0.00275441	21981000	1	0.00104058	30
H7BY16	NCL	Nucleolin (Fragment) OS=Homo sapiens OX=9606 GN=NCL PE=1 SV=8	32.39	296	P19338	By MS/MS	1	1	3.4	1849200	77051	0.000550332	1849200	1	0.00337838	242
I3L1P8	SLC25A11	Mitochondrial 2-oxoglutarate/malate carrier protein (Fragment) OS=Homo sapiens OX=9606 GN=SLC25A11 PE=1 SV=1	32.182	296	Q02978	By matching	2	2	10.1	3722400	195920	0.00139935	3456200	0	0	485
J3QSB3	SS18	Protein SSXT OS=Homo sapiens OX=9606 GN=SS18 PE=1 SV=1	3.927	35	J3QSG1;J3QQW6;J3KRP6;J3QS72;X6R3J2;J3QQM2;J3QLJ7;J3KT74;J3QQW2;J3QQX5;J3KT22;B4DLD3;Q15532	By MS/MS	1	1	51.4	3364800	1682400	0.0120164	3364800	1	0.0285714	566
J3QSY4	NHP2	Ribonucloprotein OS=Homo sapiens OX=9606 GN=NHP2 PE=1 SV=1	10.071	90	D6RC52;D6RCB9;Q9NX24	By MS/MS	1	1	18.9	0	NA	NA	0	1	0.0111111	868
K7ENG2	U2AF2	U2 snRNP auxiliary factor large subunit OS=Homo sapiens OX=9606 GN=U2AF2 PE=1 SV=1	33.902	307	P26368	By matching	1	1	7.2	1588900	105920	0.000756527	1588900	0	0	270
M0R3F1	HNRNPUL1	Heterogeneous nuclear ribonucleoprotein U-like protein 1 (Fragment) OS=Homo sapiens OX=9606 GN=HNRNPUL1 PE=1 SV=1	71.723	641	A0A0A0MRA5;B7Z4B8;Q9BUJ2;M0QYZ0	By matching	2	1	2.8	524810	13120	9.37088e-05	884280	0	0	775
O00483	NDUFA4	Cytochrome c oxidase subunit NDUFA4 OS=Homo sapiens OX=9606 GN=NDUFA4 PE=1 SV=1	9.37	81		By MS/MS	2	2	27.2	20651000	3441800	0.0245829	21187000	1	0.0123457	64
O00629	KPNA4	Importin subunit alpha-3 OS=Homo sapiens OX=9606 GN=KPNA4 PE=1 SV=1	57.887	521		By MS/MS	2	1	6.1	1824500	91227	0.000651583	1824500	1	0.00191939	71
O00767	SCD	Acyl-CoA desaturase OS=Homo sapiens OX=9606 GN=SCD PE=1 SV=2	41.523	359		By matching	1	1	7	1031400	60669	0.000433325	1031400	0	0	72
O15020	SPTBN2	Spectrin beta chain, non-erythrocytic 2 OS=Homo sapiens OX=9606 GN=SPTBN2 PE=1 SV=3	271.325	2390	A4QPE4	By matching	5	0	2.2	0	NA	NA	0	0	0	81
O43167	ZBTB24	Zinc finger and BTB domain-containing protein 24 OS=Homo sapiens OX=9606 GN=ZBTB24 PE=1 SV=2	78.282	697		By matching	2	2	3.6	2621600	74901	0.000534976	3632200	0	0	96
O43819	SCO2	Protein SCO2 homolog, mitochondrial OS=Homo sapiens OX=9606 GN=SCO2 PE=1 SV=3	29.81	266		By MS/MS	1	1	3.8	3805900	211440	0.0015102	3805900	1	0.0037594	108
O60264	SMARCA5	SWI/SNF-related matrix-associated actin-dependent regulator of chromatin subfamily A member 5 OS=Homo sapiens OX=9606 GN=SMARCA5 PE=1 SV=1	121.905	1052	P28370;A0A0A0MRP6;B7ZLQ5	By MS/MS	3	3	3.3	5275500	82430	0.000588751	5312400	1	0.00095057	111
O75531	BANF1	Barrier-to-autointegration factor OS=Homo sapiens OX=9606 GN=BANF1 PE=1 SV=1	10.059	89		By MS/MS	2	2	40.4	5536200	692020	0.00494271	6216500	1	0.011236	130
O75533	SF3B1	Splicing factor 3B subunit 1 OS=Homo sapiens OX=9606 GN=SF3B1 PE=1 SV=3	145.83	1304	H7C341	By matching	2	2	1.8	2950100	40412	0.00028864	2858300	0	0	131
O75940	SMNDC1	Survival of motor neuron-related-splicing factor 30 OS=Homo sapiens OX=9606 GN=SMNDC1 PE=1 SV=1	26.711	238		By matching	2	2	16.4	2166900	166680	0.0011905	1976600	0	0	137
O95425	SVIL	Supervillin OS=Homo sapiens OX=9606 GN=SVIL PE=1 SV=2	247.746	2214	A0A6I8PIX7;A0A0J9YWY6	By matching	2	2	1.2	1805100	13273	9.48016e-05	2902500	0	0	144
P00338	LDHA	L-lactate dehydrogenase A chain OS=Homo sapiens OX=9606 GN=LDHA PE=1 SV=2	36.689	332	F5GXC7;P07864;Q6ZMR3;F5H245;G3XAP5;A0A087WUM2;F5H155;F5H5G7;F5H8H6;F5GYU2;F5GXH2;F5H6W8;F5H5J4;F5GZQ4;F5GXU1;F5GWW2;F5GXY2	By MS/MS	1	0	3.6	5894000	245580	0.00175404	5894000	1	0.00301205	153
P01040	CSTA	Cystatin-A OS=Homo sapiens OX=9606 GN=CSTA PE=1 SV=1	11.006	98	C9J0E4	By matching	1	1	12.2	1673300	209160	0.00149391	2952200	0	0	156
P05412	JUN	Transcription factor AP-1 OS=Homo sapiens OX=9606 GN=JUN PE=1 SV=2	35.676	331		By MS/MS	1	1	4.5	1039700	103970	0.0007426	1039700	1	0.00302115	176
P05976	MYL1	Myosin light chain 1/3, skeletal muscle isoform OS=Homo sapiens OX=9606 GN=MYL1 PE=1 SV=3	21.145	194	P08590	By MS/MS	1	1	6.2	16511000	1376000	0.009828	16511000	1	0.00515464	178
P09669	COX6C	Cytochrome c oxidase subunit 6C OS=Homo sapiens OX=9606 GN=COX6C PE=1 SV=2	8.781	75		By matching	2	2	20	16431000	2738400	0.0195589	17250000	0	0	202
P16104	H2AX	Histone H2AX OS=Homo sapiens OX=9606 GN=H2AX PE=1 SV=2	15.145	143	Q96QV6;Q8IUE6	By MS/MS	3	1	27.3	6965600	773950	0.00552789	6965600	1	0.00699301	230
P16403	H1-2	Histone H1.2 OS=Homo sapiens OX=9606 GN=H1-2 PE=1 SV=2	21.365	213	P10412;P16402;P22492;Q02539	By MS/MS	3	3	15	24678000	2056500	0.0146884	22884000	1	0.00469484	208
P17066	HSPA6	Heat shock 70 kDa protein 6 OS=Homo sapiens OX=9606 GN=HSPA6 PE=1 SV=2	71.028	643	P48741	By MS/MS	9	1	14.3	426860000	10945000	0.078174	426860000	1	0.00155521	234
P17509	HOXB6	Homeobox protein Hox-B6 OS=Homo sapiens OX=9606 GN=HOXB6 PE=1 SV=4	25.432	224		By MS/MS	2	1	12.5	1608800	123750	0.000883877	1608800	1	0.00446429	237
P21796	VDAC1	Voltage-dependent anion-selective channel protein 1 OS=Homo sapiens OX=9606 GN=VDAC1 PE=1 SV=2	30.773	283	C9JI87	By matching	1	1	3.9	1025700	56982	0.000406991	1467500	0	0	251
P28066	PSMA5	Proteasome subunit alpha type-5 OS=Homo sapiens OX=9606 GN=PSMA5 PE=1 SV=3	26.411	241		By MS/MS	1	1	7.9	4142900	345240	0.00246586	4142900	1	0.00414938	275
P30048	PRDX3	Thioredoxin-dependent peroxide reductase, mitochondrial OS=Homo sapiens OX=9606 GN=PRDX3 PE=1 SV=3	27.693	256		By MS/MS	1	1	5.5	899220	56201	0.000401412	899220	1	0.00390625	278
P31153	MAT2A	S-adenosylmethionine synthase isoform type-2 OS=Homo sapiens OX=9606 GN=MAT2A PE=1 SV=1	43.661	395		By MS/MS	1	1	3.8	1534800	76741	0.000548118	1534800	1	0.00253165	283
P35232	PHB	Prohibitin OS=Homo sapiens OX=9606 GN=PHB PE=1 SV=1	29.804	272	C9JZ20;E7ESE2;E9PCW0;C9JW96;D6RBK0	By matching	1	1	3.7	981980	51683	0.000369143	1801800	0	0	291
P35637	FUS	RNA-binding protein FUS OS=Homo sapiens OX=9606 GN=FUS PE=1 SV=1	53.426	526	H3BPE7	By MS/MS	2	1	4	3994700	234980	0.00167833	3994700	1	0.00190114	297
P40429	RPL13A	60S ribosomal protein L13a OS=Homo sapiens OX=9606 GN=RPL13A PE=1 SV=2	23.577	203	M0QYS1;Q6NVV1;Q8J015	By MS/MS	2	2	11.3	5176600	304510	0.00217494	5067800	1	0.00492611	308
P49006	MARCKSL1	MARCKS-related protein OS=Homo sapiens OX=9606 GN=MARCKSL1 PE=1 SV=2	19.529	195		By MS/MS	1	1	6.7	3402900	486130	0.00347215	3763800	1	0.00512821	334
P50402	EMD	Emerin OS=Homo sapiens OX=9606 GN=EMD PE=1 SV=1	28.994	254	Q5HY57;F8WEQ1	By matching	1	1	4.7	7316500	562810	0.00401984	0	0	0	345
P55060	CSE1L	Exportin-2 OS=Homo sapiens OX=9606 GN=CSE1L PE=1 SV=3	110.417	971		By matching	1	1	1.6	384390	6864	4.90257e-05	1289700	0	0	367
P56537	EIF6	Eukaryotic translation initiation factor 6 OS=Homo sapiens OX=9606 GN=EIF6 PE=1 SV=1	26.599	245	F8WD20;B7ZBH1;A0A0B4J1Y7;A0A0U1RQV5;F8WDS6	By matching	2	2	15.5	5687300	568730	0.00406212	5416000	0	0	375
P62136	PPP1CA	Serine/threonine-protein phosphatase PP1-alpha catalytic subunit OS=Homo sapiens OX=9606 GN=PPP1CA PE=1 SV=1	37.512	330	E9PMD7;F5H1L6;F5H037	By MS/MS	12	1	46.7	5211600	260580	0.00186118	5211600	1	0.0030303	397
P67870	CSNK2B	Casein kinase II subunit beta OS=Homo sapiens OX=9606 GN=CSNK2B PE=1 SV=1	24.942	215	Q5SRQ3;Q5SRQ6;N0E472;A0A0G2JM12	By MS/MS	1	1	5.1	976120	88738	0.000633806	976120	1	0.00465116	449
P81605	DCD	Dermcidin OS=Homo sapiens OX=9606 GN=DCD PE=1 SV=2	11.284	110		By MS/MS	2	2	22.7	20955000	2993500	0.0213809	21383000	1	0.00909091	461
P82930	MRPS34	28S ribosomal protein S34, mitochondrial OS=Homo sapiens OX=9606 GN=MRPS34 PE=1 SV=2	25.65	218	C9JJ19	By matching	2	2	12.4	2237900	159850	0.00114172	2191200	0	0	467
Q00403	GTF2B	Transcription initiation factor IIB OS=Homo sapiens OX=9606 GN=GTF2B PE=1 SV=1	34.833	316	B1APE1;B1APE2	By MS/MS	2	2	9.5	1777900	74078	0.000529098	2118000	1	0.00316456	477
Q13151	HNRNPA0	Heterogeneous nuclear ribonucleoprotein A0 OS=Homo sapiens OX=9606 GN=HNRNPA0 PE=1 SV=1	30.841	305		By MS/MS	2	2	11.8	3972500	283750	0.00202667	3023200	1	0.00327869	510
Q14331	FRG1	Protein FRG1 OS=Homo sapiens OX=9606 GN=FRG1 PE=1 SV=1	29.172	258	E9PLY7;E9PRR7	By matching	3	3	12	4583700	352590	0.00251835	4224000	0	0	537
Q15293	RCN1	Reticulocalbin-1 OS=Homo sapiens OX=9606 GN=RCN1 PE=1 SV=1	38.89	331	E9PP27	By MS/MS	3	3	11.8	6744800	449650	0.0032116	6314900	2	0.0060423	556
Q15424	SAFB	Scaffold attachment factor B1 OS=Homo sapiens OX=9606 GN=SAFB PE=1 SV=4	102.642	915	K7ES42;Q14151	By matching	2	2	5.1	3167600	64644	0.000461716	3279000	0	0	563
Q2TBE0	CWF19L2	CWF19-like protein 2 OS=Homo sapiens OX=9606 GN=CWF19L2 PE=1 SV=4	103.787	894	H7C3G7;H0YE03	By MS/MS	2	2	3	3840800	65099	0.000464966	4172800	1	0.00111857	584
Q3BDU5	LMNA	Prelamin-A/C OS=Homo sapiens OX=9606 GN=LMNA PE=1 SV=1	55.638	487	P02545;H0YAB0;Q5TCI8	By matching	2	2	3.3	3124800	86799	0.000619957	2036200	0	0	158
Q5C9Z4	NOM1	Nucleolar MIF4G domain-containing protein 1 OS=Homo sapiens OX=9606 GN=NOM1 PE=1 SV=1	96.257	860		By matching	1	1	2.6	3312600	61344	0.000438146	4819900	0	0	598
Q5QPM2	RALY	RNA-binding protein Raly (Fragment) OS=Homo sapiens OX=9606 GN=RALY PE=1 SV=1	9.714	89	Q5QPM1;Q5QPL9;Q9UKM9;Q5QPM0	By matching	2	2	25.8	1268900	181270	0.00129471	1253600	0	0	909
Q69YL0	NCBP2AS2	Protein NCBP2AS2 OS=Homo sapiens OX=9606 GN=NCBP2AS2 PE=1 SV=1	10.891	99		By MS/MS	1	1	14.1	2783800	397680	0.00284041	2783800	1	0.010101	614
Q6AI39	BICRAL	BRD4-interacting chromatin-remodeling complex-associated protein-like OS=Homo sapiens OX=9606 GN=BICRAL PE=1 SV=2	115.084	1079		By matching	2	2	2.6	2595900	66563	0.000475422	2604000	0	0	615
Q7Z406	MYH14	Myosin-14 OS=Homo sapiens OX=9606 GN=MYH14 PE=1 SV=2	227.871	1995	M0QY43;A1L2Z2	By matching	6	0	3.1	0	NA	NA	0	0	0	637
Q86UY6	NAA40	N-alpha-acetyltransferase 40 OS=Homo sapiens OX=9606 GN=NAA40 PE=1 SV=1	27.194	237		By MS/MS	1	1	7.2	2144000	153150	0.00109386	2144000	1	0.00421941	645
Q86VM9	ZC3H18	Zinc finger CCCH domain-containing protein 18 OS=Homo sapiens OX=9606 GN=ZC3H18 PE=1 SV=2	106.378	953	E7ERS3	By MS/MS	1	1	0.8	11463000	229270	0.00163755	0	1	0.00104932	647
Q86WP2	GPBP1	Vasculin OS=Homo sapiens OX=9606 GN=GPBP1 PE=1 SV=1	53.339	473	D4PHA4	By matching	2	2	7.2	2221300	82271	0.000587616	2338100	0	0	648
Q8IYL3	C1orf174	UPF0688 protein C1orf174 OS=Homo sapiens OX=9606 GN=C1orf174 PE=1 SV=2	25.977	243		By MS/MS	1	1	5.8	1584300	132030	0.000943017	1584300	1	0.00411523	662
Q8N5L8	RPP25L	Ribonuclease P protein subunit p25-like protein OS=Homo sapiens OX=9606 GN=RPP25L PE=1 SV=1	17.631	163		By MS/MS	2	2	19.6	14203000	1578100	0.0112715	14469000	1	0.00613497	673
Q8NDX5	PHC3	Polyhomeotic-like protein 3 OS=Homo sapiens OX=9606 GN=PHC3 PE=1 SV=1	106.162	983	H7C528;H7C4H9;E7EX82	By matching	2	1	4.1	1280000	42666	0.000304739	4485200	0	0	683
Q8WVI0	SMIM4	Small integral membrane protein 4 OS=Homo sapiens OX=9606 GN=SMIM4 PE=1 SV=2	8.696	70		By MS/MS	1	1	15.7	4831500	2415800	0.0172547	4831500	1	0.0142857	700
Q96HS1	PGAM5	Serine/threonine-protein phosphatase PGAM5, mitochondrial OS=Homo sapiens OX=9606 GN=PGAM5 PE=1 SV=2	32.004	289	F5GXG4	By MS/MS	2	2	10	5968000	271270	0.00193753	2841400	2	0.00692042	733
Q96IX5	ATP5MD	ATP synthase membrane subunit DAPIT, mitochondrial OS=Homo sapiens OX=9606 GN=ATP5MD PE=1 SV=1	6.458	58		By MS/MS	1	1	25.9	5496700	1832200	0.0130864	5496700	1	0.0172414	734
Q99417	MYCBP	c-Myc-binding protein OS=Homo sapiens OX=9606 GN=MYCBP PE=1 SV=3	11.967	103	A0A087WV05	By MS/MS	1	1	16.5	2510400	358630	0.00256149	2510400	1	0.00970874	748
Q9BVK6	TMED9	Transmembrane emp24 domain-containing protein 9 OS=Homo sapiens OX=9606 GN=TMED9 PE=1 SV=2	27.277	235		By MS/MS	1	1	8.5	10371000	610070	0.00435739	7083700	1	0.00425532	782
Q9C0J8	WDR33	pre-mRNA 3' end processing protein WDR33 OS=Homo sapiens OX=9606 GN=WDR33 PE=1 SV=2	145.891	1336	C9J8B4	By matching	2	2	2	1838200	30637	0.000218823	3009700	0	0	797
Q9H9J4	USP42	Ubiquitin carboxyl-terminal hydrolase 42 OS=Homo sapiens OX=9606 GN=USP42 PE=1 SV=3	145.392	1324	C9JPC9;B4DP25;E5RJP3;E7EWZ4	By matching	1	1	1.4	2665100	39193	0.000279934	3642600	0	0	829
Q9HBE1	PATZ1	POZ-, AT hook-, and zinc finger-containing protein 1 OS=Homo sapiens OX=9606 GN=PATZ1 PE=1 SV=1	74.06	687		By MS/MS	1	1	2.3	1609700	42362	0.000302568	2260700	1	0.0014556	833
Q9HCB6	SPON1	Spondin-1 OS=Homo sapiens OX=9606 GN=SPON1 PE=1 SV=2	90.973	807		By MS/MS	1	1	1.5	1607800	39215	0.000280091	1607800	1	0.00123916	836
Q9NZ01	TECR	Very-long-chain enoyl-CoA reductase OS=Homo sapiens OX=9606 GN=TECR PE=1 SV=1	36.034	308	M0R3C3;M0R2N5	By matching	2	2	7.1	4973700	310860	0.0022203	5144200	0	0	876
Q9UI30	TRMT112	Multifunctional methyltransferase subunit TRM112-like protein OS=Homo sapiens OX=9606 GN=TRMT112 PE=1 SV=1	14.199	125	F5GX77;F5GYQ2	By MS/MS	2	2	21.6	2601600	289070	0.00206467	2601600	1	0.008	903
Q9ULX3	NOB1	RNA-binding protein NOB1 OS=Homo sapiens OX=9606 GN=NOB1 PE=1 SV=1	46.675	412		By MS/MS	2	2	9.7	6290500	251620	0.00179718	4107200	1	0.00242718	914
Q9UN30	SCML1	Sex comb on midleg-like protein 1 OS=Homo sapiens OX=9606 GN=SCML1 PE=1 SV=2	37.447	329	Q5H966	By matching	1	1	6.7	1035700	57539	0.000410969	2432100	0	0	918
Q9Y376	CAB39	Calcium-binding protein 39 OS=Homo sapiens OX=9606 GN=CAB39 PE=1 SV=1	39.869	341	A0A087X0K1	By MS/MS	2	2	7	29484000	1179400	0.0084238	13108000	1	0.00293255	938
Q9Y5J1	UTP18	U3 small nucleolar RNA-associated protein 18 homolog OS=Homo sapiens OX=9606 GN=UTP18 PE=1 SV=3	62.004	556	J3KSR7;J3QLD6;J3QRG0;J3QR85	By matching	1	1	1.4	1478500	52803	0.000377142	1561700	0	0	955
A0A087WXU5	ZCCHC17	Nucleolar protein of 40 kDa OS=Homo sapiens OX=9606 GN=ZCCHC17 PE=1 SV=1	16.523	146	A0A087WYV3;Q9NP64;A0A0D9SEW3;A0A087WXF8	By matching	1	1	9.6	2046300	227360	0.00162391	2046300	0	0	845
A6ND22	MRPS16	28S ribosomal protein S16, mitochondrial OS=Homo sapiens OX=9606 GN=MRPS16 PE=1 SV=1	11.15	99	Q9Y3D3	By MS/MS	1	1	18.2	2323500	331930	0.00237079	2323500	1	0.010101	946
A6NLN1	PTBP1	Polypyrimidine tract-binding protein 1 OS=Homo sapiens OX=9606 GN=PTBP1 PE=1 SV=4	56.511	527	P26599;A0A0U1RRM4;K7ELW5;K7ES59;K7EKJ7;K7EK45	By matching	1	1	3.8	860400	40971	0.000292633	1235800	0	0	272
B0QYK0	EWSR1	RNA-binding protein EWS OS=Homo sapiens OX=9606 GN=EWSR1 PE=1 SV=1	64.929	618	Q01844	By MS/MS	1	1	3.9	3455100	150220	0.00107294	3455100	1	0.00161812	480
B0QZ36	RAE1	Rae1 protein homolog (Fragment) OS=Homo sapiens OX=9606 GN=RAE1 PE=1 SV=1	14.726	137	E9PPG9;P78406;E9PQ57;B0QZ37	By matching	1	1	14.6	1031700	171950	0.00122814	1499800	0	0	458
B1AHC9	XRCC6	ATP-dependent DNA helicase 2 subunit 1 OS=Homo sapiens OX=9606 GN=XRCC6 PE=1 SV=1	64.284	559	P12956	By MS/MS	1	1	2.5	2354100	63626	0.000454445	2524400	1	0.00178891	220
B1AK63	MEAF6	Chromatin modification-related protein MEAF6 OS=Homo sapiens OX=9606 GN=MEAF6 PE=1 SV=1	19.164	169	Q9HAF1	By MS/MS	1	1	12.4	987900	197580	0.0014112	987900	1	0.00591716	831
B4DUR8	CCT3	T-complex protein 1 subunit gamma OS=Homo sapiens OX=9606 GN=CCT3 PE=1 SV=1	55.674	500	P49368	By matching	2	2	4.4	2514100	76183	0.000544133	2744600	0	0	337
D6RBQ5	MRPL3	39S ribosomal protein L3, mitochondrial (Fragment) OS=Homo sapiens OX=9606 GN=MRPL3 PE=1 SV=1	3.313	28	D6RC14;P09001;H0Y9G6;E7ETU7	By matching	1	1	53.6	2605100	1302600	0.00930374	2605100	0	0	200
E7ENZ3	CCT5	T-complex protein 1 subunit epsilon OS=Homo sapiens OX=9606 GN=CCT5 PE=1 SV=1	53.848	486	B7ZAR1;E9PCA1;P48643	By matching	1	1	3.3	610370	16955	0.0001211	610370	0	0	332
E9PI10	TBRG1	Transforming growth factor beta regulator 1 OS=Homo sapiens OX=9606 GN=TBRG1 PE=1 SV=1	11.515	101	F8W6N5;Q3YBR2	By MS/MS	1	1	14.9	1556500	311300	0.00222344	1556500	1	0.00990099	587
F5H5D3	TUBA1C	Tubulin alpha chain OS=Homo sapiens OX=9606 GN=TUBA1C PE=1 SV=1	57.73	519	Q9BQE3;A0A1W2PQM2	By MS/MS	16	1	43.2	6918700	247100	0.0017649	6918700	1	0.00192678	762
F6UXX1	SYNCRIP	Heterogeneous nuclear ribonucleoprotein Q (Fragment) OS=Homo sapiens OX=9606 GN=SYNCRIP PE=1 SV=1	20.257	185	B7Z645;O60506;O43390	By matching	1	1	6.5	2651200	265120	0.0018936	5547500	0	0	114
F8VXC8	SMARCC2	SWI/SNF complex subunit SMARCC2 OS=Homo sapiens OX=9606 GN=SMARCC2 PE=1 SV=1	136.184	1245	Q8TAQ2;F8VZW6	By MS/MS	8	1	7	984400	16685	0.000119172	984400	1	0.000803213	691
F8W1I4	LARP4	La-related protein 4 (Fragment) OS=Homo sapiens OX=9606 GN=LARP4 PE=1 SV=1	14.143	125	Q8TBL5;A0A087WTL9;F8VY40;Q96J85;Q71RC2	By MS/MS	1	1	10.4	1799800	359970	0.00257106	1799800	1	0.008	630
G3XAM4	UTP23	Chromosome 8 open reading frame 53, isoform CRA_c OS=Homo sapiens OX=9606 GN=UTP23 PE=1 SV=1	12.586	105	E5RGP0;Q9BRU9	By MS/MS	1	1	11.4	1001700	200340	0.00143092	1001700	1	0.00952381	769
G8JLA2	MYL6	Myosin light polypeptide 6 OS=Homo sapiens OX=9606 GN=MYL6 PE=1 SV=1	17.089	152	F8VZU9;F8W180;F8VXL3	By matching	8	1	65.1	1417600	128870	0.000920446	1417600	0	0	981
H0Y4J2	MRPL37	39S ribosomal protein L37, mitochondrial (Fragment) OS=Homo sapiens OX=9606 GN=MRPL37 PE=1 SV=1	29.597	264	A6NHR2;Q9BZE1;S4R369	By MS/MS	1	1	6.1	926740	54514	0.000389363	926740	1	0.00378788	792
H0YH33	STRAP	Serine-threonine kinase receptor-associated protein (Fragment) OS=Homo sapiens OX=9606 GN=STRAP PE=1 SV=1	10.599	95	Q9Y3F4	By matching	1	1	13.7	1645300	235040	0.00167876	1645300	0	0	947
H0YJA2	ZC3H14	Zinc finger CCCH domain-containing protein 14 (Fragment) OS=Homo sapiens OX=9606 GN=ZC3H14 PE=1 SV=1	73.318	651	Q6PJT7;G3V4R5;A0A3B3IT62;G3V5I6;G3V411;G3V256	By matching	1	1	2.5	673390	15304	0.000109308	1453200	0	0	623
H0YLW7	SLTM	SAFB-like transcription modulator OS=Homo sapiens OX=9606 GN=SLTM PE=1 SV=1	6.613	62	H0YMW8;H0YNF3;H0YMR6;H0YLE6;H0YL55;H7BXE3;Q9NWH9	By MS/MS	1	1	30.6	1324400	441470	0.00315317	1324400	1	0.016129	863
H3BMQ2	RSL24D1	Probable ribosome biogenesis protein RLP24 (Fragment) OS=Homo sapiens OX=9606 GN=RSL24D1 PE=1 SV=1	8.134	66	Q9UHA3	By MS/MS	1	1	18.2	4829900	1610000	0.0114993	4829900	1	0.0151515	898
H7C2Y5		DnaJ_C domain-containing protein (Fragment) OS=Homo sapiens OX=9606 PE=1 SV=8	19.261	167	Q9UBS4	By MS/MS	1	1	6.6	2728700	303190	0.00216552	2728700	1	0.00598802	891
H7C463	IMMT	MICOS complex subunit MIC60 (Fragment) OS=Homo sapiens OX=9606 GN=IMMT PE=1 SV=1	68.176	613	C9J406;B9A067;Q16891	By matching	1	1	2.1	1014500	22544	0.000161019	1917200	0	0	579
H7C5F2	MRPS22	28S ribosomal protein S22, mitochondrial (Fragment) OS=Homo sapiens OX=9606 GN=MRPS22 PE=1 SV=1	18.685	165	H7C5H3;G5E9W7;G5E9V5;P82650;H7C5L9	By MS/MS	2	2	15.2	1185400	98787	0.00070558	1138800	1	0.00606061	462
I3L245	NUP88	Nuclear pore complex protein Nup88 (Fragment) OS=Homo sapiens OX=9606 GN=NUP88 PE=1 SV=1	16.921	153	J3KMX1;Q99567	By MS/MS	1	1	8.5	1272600	141400	0.00100994	1272600	1	0.00653595	753
I3NI03	P4HB	Protein disulfide-isomerase (Fragment) OS=Homo sapiens OX=9606 GN=P4HB PE=1 SV=1	18.513	166	I3L3U6;H7BZ94;P07237	By matching	1	1	9.6	620680	44334	0.000316653	620680	0	0	186
J3QR07	YTHDC1	YTH domain-containing protein 1 OS=Homo sapiens OX=9606 GN=YTHDC1 PE=1 SV=1	85.587	735	Q96MU7;J3KRG5	By matching	2	2	3.3	2983900	82886	0.000592008	3421600	0	0	739
M0QZM1	HNRNPM	Heterogeneous nuclear ribonucleoprotein M (Fragment) OS=Homo sapiens OX=9606 GN=HNRNPM PE=1 SV=1	40.045	383		By matching	9	1	32.6	1230400	37284	0.000266299	1230400	0	0	987
O00264	PGRMC1	Membrane-associated progesterone receptor component 1 OS=Homo sapiens OX=9606 GN=PGRMC1 PE=1 SV=3	21.671	195		By MS/MS	2	2	17.4	2952100	295210	0.00210852	2699300	1	0.00512821	58
O60220	TIMM8A	Mitochondrial import inner membrane translocase subunit Tim8 A OS=Homo sapiens OX=9606 GN=TIMM8A PE=1 SV=1	10.998	97	A0A2R8YDA8	By matching	1	1	11.3	531640	88607	0.00063287	431640	0	0	110
O60783	MRPS14	28S ribosomal protein S14, mitochondrial OS=Homo sapiens OX=9606 GN=MRPS14 PE=1 SV=1	15.139	128		By MS/MS	1	1	11.7	3872100	430230	0.00307289	3872100	0	0	118
O95409	ZIC2	Zinc finger protein ZIC 2 OS=Homo sapiens OX=9606 GN=ZIC2 PE=1 SV=2	55.006	532	C9JD04;Q8N9L1;Q15915;O60481;Q96T25	By MS/MS	2	2	5.3	8513300	567560	0.00405376	8688200	2	0.0037594	143
P01859	IGHG2	Immunoglobulin heavy constant gamma 2 OS=Homo sapiens OX=9606 GN=IGHG2 PE=1 SV=2	35.901	326	A0A286YEY4	By matching	1	1	2.8	10165000	781930	0.00558489	10165000	0	0	157
P04350	TUBB4A	Tubulin beta-4A chain OS=Homo sapiens OX=9606 GN=TUBB4A PE=1 SV=2	49.586	444	M0R2D3;M0R278;M0R0X0;M0QY85;M0QY37;M0QX14;M0QZL7;M0QYM7;M0R042;M0R1I1;M0R2T4;A0A075B724;K7EL29	By matching	15	0	48.2	1471100	66868	0.000477601	1471100	0	0	163
P04844	RPN2	Dolichyl-diphosphooligosaccharide--protein glycosyltransferase subunit 2 OS=Homo sapiens OX=9606 GN=RPN2 PE=1 SV=3	69.284	631	F2Z3K5;Q5JYR4;Q5JYR7	By matching	1	1	1.9	3650800	140410	0.00100287	4518200	0	0	167
P08754	GNAI3	Guanine nucleotide-binding protein G(i) subunit alpha OS=Homo sapiens OX=9606 GN=GNAI3 PE=1 SV=3	40.532	354		By MS/MS	2	1	7.9	0	NA	NA	0	1	0.00282486	198
P09874	PARP1	Poly [ADP-ribose] polymerase 1 OS=Homo sapiens OX=9606 GN=PARP1 PE=1 SV=4	113.084	1014		By matching	2	2	2.4	3752100	59557	0.000425382	3657000	0	0	203
P28289	TMOD1	Tropomodulin-1 OS=Homo sapiens OX=9606 GN=TMOD1 PE=1 SV=1	40.569	359		By matching	1	1	4.2	229430	10925	7.80312e-05	388370	0	0	276
P40938	RFC3	Replication factor C subunit 3 OS=Homo sapiens OX=9606 GN=RFC3 PE=1 SV=2	40.556	356	A0A087X270	By matching	1	1	5.9	1184300	43861	0.000313275	1946200	0	0	310
P46060	RANGAP1	Ran GTPase-activating protein 1 OS=Homo sapiens OX=9606 GN=RANGAP1 PE=1 SV=1	63.542	587	B0QYT5;B0QYT4	By matching	1	1	2	179920	5622.5	4.01584e-05	380430	0	0	318
P48681	NES	Nestin OS=Homo sapiens OX=9606 GN=NES PE=1 SV=2	177.439	1621		By MS/MS	2	2	1.5	2084400	20435	0.000145956	3349900	1	0.000616903	333
P49207	RPL34	60S ribosomal protein L34 OS=Homo sapiens OX=9606 GN=RPL34 PE=1 SV=3	13.293	117		By matching	1	1	6	5968600	994760	0.00710501	5968600	0	0	335
P55795	HNRNPH2	Heterogeneous nuclear ribonucleoprotein H2 OS=Homo sapiens OX=9606 GN=HNRNPH2 PE=1 SV=1	49.264	449		By matching	6	1	16.7	1576200	60623	0.000432996	1651400	0	0	371
P60174	TPI1	Triosephosphate isomerase OS=Homo sapiens OX=9606 GN=TPI1 PE=1 SV=3	30.791	286		By MS/MS	2	2	10.1	1833100	91657	0.000654655	1868200	1	0.0034965	377
P61981	YWHAG	14-3-3 protein gamma OS=Homo sapiens OX=9606 GN=YWHAG PE=1 SV=2	28.303	247		By matching	2	0	7.3	0	NA	NA	0	0	0	395
P62273	RPS29	40S ribosomal protein S29 OS=Homo sapiens OX=9606 GN=RPS29 PE=1 SV=2	6.677	56	A0A2R8Y851;A0A2R8Y6P7;A0A087WTT6	By MS/MS	2	2	32.1	101090000	25272000	0.180504	101090000	1	0.0178571	406
P62314	SNRPD1	Small nuclear ribonucleoprotein Sm D1 OS=Homo sapiens OX=9606 GN=SNRPD1 PE=1 SV=1	13.282	119	J3QLR7;J3QLI9	By matching	1	1	9.2	875620	175120	0.00125078	1158300	0	0	411
P67809	YBX1	Y-box-binding protein 1 OS=Homo sapiens OX=9606 GN=YBX1 PE=1 SV=3	35.924	324	H0Y449	By matching	3	1	14.5	4555400	325380	0.00232401	4555400	0	0	448
P82932	MRPS6	28S ribosomal protein S6, mitochondrial OS=Homo sapiens OX=9606 GN=MRPS6 PE=1 SV=3	14.227	125		By MS/MS	1	1	10.4	3097200	344130	0.00245793	3097200	1	0.008	468
Q01081	U2AF1	Splicing factor U2AF 35 kDa subunit OS=Homo sapiens OX=9606 GN=U2AF1 PE=1 SV=3	27.872	240	P0DN76	By MS/MS	1	1	5.4	5377100	448090	0.00320046	5377100	1	0.00416667	206
Q12874	SF3A3	Splicing factor 3A subunit 3 OS=Homo sapiens OX=9606 GN=SF3A3 PE=1 SV=1	58.849	501		By matching	2	2	5.8	2168000	77427	0.000553018	1808400	0	0	504
Q13885	TUBB2A	Tubulin beta-2A chain OS=Homo sapiens OX=9606 GN=TUBB2A PE=1 SV=1	49.907	445		By matching	16	1	51.2	2595400	117970	0.000842594	2595400	0	0	528
Q14126	DSG2	Desmoglein-2 OS=Homo sapiens OX=9606 GN=DSG2 PE=1 SV=2	122.294	1118		By matching	1	1	1.9	814990	15673	0.000111943	994550	0	0	531
Q14966	ZNF638	Zinc finger protein 638 OS=Homo sapiens OX=9606 GN=ZNF638 PE=1 SV=2	220.625	1978	C9JWN0	By matching	2	2	1.2	2601000	23017	0.000164398	2250100	0	0	546
Q15427	SF3B4	Splicing factor 3B subunit 4 OS=Homo sapiens OX=9606 GN=SF3B4 PE=1 SV=1	44.386	424		By MS/MS	1	1	3.3	3287700	173040	0.00123593	3287700	1	0.00235849	564
Q49AN9	SNRPG	Small nuclear ribonucleoprotein G OS=Homo sapiens OX=9606 GN=SNRPG PE=1 SV=1	7.101	64	F5H013;P62308;A8MWD9;C9JVQ0	By MS/MS	3	3	31.2	17928000	8964200	0.0640263	7198700	1	0.015625	52
Q4VC05	BCL7A	B-cell CLL/lymphoma 7 protein family member A OS=Homo sapiens OX=9606 GN=BCL7A PE=1 SV=1	22.81	210	F8WE18;F8WDZ4;I3L4D5	By MS/MS	2	1	17.6	4555100	569390	0.00406683	4555100	1	0.0047619	591
Q6EEV6	SUMO4	Small ubiquitin-related modifier 4 OS=Homo sapiens OX=9606 GN=SUMO4 PE=1 SV=2	10.685	95	P61956;P55854;A8MUA9;A8MU27	By MS/MS	1	1	12.6	3884100	554880	0.0039632	3884100	1	0.0105263	372
Q6S8J3	POTEE	POTE ankyrin domain family member E OS=Homo sapiens OX=9606 GN=POTEE PE=2 SV=3	121.363	1075	A5A3E0;P0CG38;P0CG39	By matching	8	1	10.4	3420600	53447	0.000381742	3370700	0	0	625
Q6TDU7	CASC1	Protein CASC1 OS=Homo sapiens OX=9606 GN=CASC1 PE=1 SV=2	83.16	716	F8W8F9	By MS/MS	1	1	1.4	25384000	634600	0.00453259	25384000	1	0.00139665	626
Q8N4Q1	CHCHD4	Mitochondrial intermembrane space import and assembly protein 40 OS=Homo sapiens OX=9606 GN=CHCHD4 PE=1 SV=1	15.996	142		By matching	2	2	16.9	8774600	1253500	0.00895305	8769200	0	0	670
Q8NFH3	NUP43	Nucleoporin Nup43 OS=Homo sapiens OX=9606 GN=NUP43 PE=1 SV=1	42.151	380		By matching	1	1	4.5	876580	73049	0.000521748	777300	0	0	687
Q8TF39	ZNF483	Zinc finger protein 483 OS=Homo sapiens OX=9606 GN=ZNF483 PE=1 SV=3	85.098	744	Q6P088;Q5VZN3	By MS/MS	4	4	5.6	7771800	134000	0.000957087	6819600	0	0	694
Q96DF8	ESS2	Splicing factor ESS-2 homolog OS=Homo sapiens OX=9606 GN=ESS2 PE=1 SV=1	52.568	476	F8WEF8	By MS/MS	2	2	7.8	1988900	76496	0.000546368	1640300	1	0.00210084	721
Q96EU6	RRP36	Ribosomal RNA processing protein 36 homolog OS=Homo sapiens OX=9606 GN=RRP36 PE=1 SV=1	29.823	259		By MS/MS	1	1	4.2	3957700	219870	0.00157041	0	0	0	723
Q96I63	YME1L1	ATP-dependent zinc metalloprotease YME1L1 OS=Homo sapiens OX=9606 GN=YME1L1 PE=1 SV=1	82.666	740	Q96TA2	By matching	1	1	2.4	712760	13976	9.98228e-05	712760	0	0	747
Q99471	PFDN5	Prefoldin subunit 5 OS=Homo sapiens OX=9606 GN=PFDN5 PE=1 SV=2	17.328	154	H3BPF6;H3BMQ1	By MS/MS	2	2	14.9	3362600	336260	0.00240172	3362600	2	0.012987	751
Q9BWJ5	SF3B5	Splicing factor 3B subunit 5 OS=Homo sapiens OX=9606 GN=SF3B5 PE=1 SV=1	10.135	86		By MS/MS	1	1	15.1	2654500	442420	0.00315996	2654500	1	0.0116279	786
Q9H8M2	BRD9	Bromodomain-containing protein 9 OS=Homo sapiens OX=9606 GN=BRD9 PE=1 SV=2	67	597		By MS/MS	2	2	7.4	6008800	207200	0.00147991	6145200	2	0.00335008	823
Q9NPI1	BRD7	Bromodomain-containing protein 7 OS=Homo sapiens OX=9606 GN=BRD7 PE=1 SV=1	74.139	651		By matching	1	1	2.6	1017700	26781	0.000191282	2273800	0	0	847
Q9NQV6	PRDM10	PR domain zinc finger protein 10 OS=Homo sapiens OX=9606 GN=PRDM10 PE=1 SV=3	130.136	1147	E9PLV1;E9PRS0	By matching	2	2	2.4	3027400	81823	0.000584416	2628800	0	0	850
Q9UBI6	GNG12	Guanine nucleotide-binding protein G(I)/G(S)/G(O) subunit gamma-12 OS=Homo sapiens OX=9606 GN=GNG12 PE=1 SV=3	8.006	72		By matching	1	1	22.2	1749400	349880	0.002499	1749400	0	0	890
Q9UDV7	ZNF282	Zinc finger protein 282 OS=Homo sapiens OX=9606 GN=ZNF282 PE=1 SV=3	74.295	671		By matching	1	1	2.1	751200	17886	0.00012775	751200	0	0	893
Q9UJZ1	STOML2	Stomatin-like protein 2, mitochondrial OS=Homo sapiens OX=9606 GN=STOML2 PE=1 SV=1	38.534	356	A0A087WYB4	By MS/MS	1	1	4.5	1200600	60029	0.000428754	0	1	0.00280899	906
Q9Y294	ASF1A	Histone chaperone ASF1A OS=Homo sapiens OX=9606 GN=ASF1A PE=1 SV=1	22.969	204		By matching	1	1	7.4	808690	101090	0.000722029	808690	0	0	929
Q9Y3C6	PPIL1	Peptidyl-prolyl cis-trans isomerase-like 1 OS=Homo sapiens OX=9606 GN=PPIL1 PE=1 SV=1	18.237	166		By matching	1	1	8.4	975730	97573	0.000696909	2533900	0	0	944
A0A087WV04	SUCO	SUN domain-containing ossification factor OS=Homo sapiens OX=9606 GN=SUCO PE=1 SV=1	77.422	691	Q9UBS9	By MS/MS	1	1	1.4	8494700	274020	0.00195717	9233500	1	0.00144718	892
A0A087WXN9	MTSS2	Protein MTSS 2 OS=Homo sapiens OX=9606 GN=MTSS2 PE=1 SV=1	79.798	746	Q765P7	By matching	1	1	1.7	5166800	151970	0.00108544	4965800	0	0	632
A0A087X1A0	ZDHHC11B	Probable palmitoyltransferase ZDHHC11B OS=Homo sapiens OX=9606 GN=ZDHHC11B PE=4 SV=1	15.746	142		By matching	1	1	6.3	6462400	807790	0.00576959	6074000	0	0	965
A0A0U1RR46	PATJ	InaD-like protein OS=Homo sapiens OX=9606 GN=PATJ PE=1 SV=1	74.565	683	A0A0X1KG69;A0A087WUZ6;Q8NI35;A0A2R8Y549	By matching	1	1	2.8	1438300	36880	0.000263413	1359800	0	0	689
A0A140TA09	RNF5	E3 ubiquitin-protein ligase RNF5 OS=Homo sapiens OX=9606 GN=RNF5 PE=1 SV=1	10.013	91	Q99942	By matching	1	1	16.5	599550	119910	0.00085645	599550	0	0	758
A0A2R8YEA7	ACTB	Actin, cytoplasmic 1 (Fragment) OS=Homo sapiens OX=9606 GN=ACTB PE=1 SV=1	17.471	157		By matching	6	0	56.7	0	NA	NA	0	0	0	969
A0A494C1L1	LBR	3-beta-hydroxysterol Delta (14)-reductase OS=Homo sapiens OX=9606 GN=LBR PE=1 SV=1	46.926	411	Q14739	By matching	1	1	2.7	2109700	100460	0.00071753	2432200	0	0	544
B0QXZ6	CBX6	Chromobox protein homolog 6 OS=Homo sapiens OX=9606 GN=CBX6 PE=1 SV=1	41.918	394	O95503	By matching	1	1	5.6	1450200	65919	0.000470823	1437700	0	0	146
B4DP62	SLC25A1	Solute carrier family 25 (Mitochondrial carrier citrate transporter), member 1, isoform CRA_b OS=Homo sapiens OX=9606 GN=SLC25A1 PE=1 SV=1	23.21	208	P53007	By matching	1	1	5.8	2266700	188900	0.00134921	2048800	0	0	360
C9J9V2	THUMPD3	THUMP domain-containing protein 3 (Fragment) OS=Homo sapiens OX=9606 GN=THUMPD3 PE=1 SV=1	13.801	123	Q9BV44	By matching	1	1	10.6	3614200	722850	0.00516291	3724400	0	0	778
C9JCJ9	OLA1	Obg-like ATPase 1 (Fragment) OS=Homo sapiens OX=9606 GN=OLA1 PE=1 SV=1	12.303	103		By MS/MS	1	1	7.8	26739000	3342300	0.0238722	27794000	1	0.00970874	972
C9JDV1	LSP1	Lymphocyte-specific protein 1 (Fragment) OS=Homo sapiens OX=9606 GN=LSP1 PE=1 SV=1	13.49	122	C9JU59;E7EMG9;P33241	By matching	1	1	6.6	848640	106080	0.00075767	848640	0	0	288
C9JIS1	GNB2	Guanine nucleotide-binding protein G(I)/G(S)/G(T) subunit beta-2 (Fragment) OS=Homo sapiens OX=9606 GN=GNB2 PE=1 SV=1	25.538	232	C9JXA5;E7EP32;P62879	By matching	1	0	4.3	1165300	116530	0.000832309	1165300	0	0	429
C9JLU1	POLR2H	DNA-directed RNA polymerases I, II, and III subunit RPABC3 (Fragment) OS=Homo sapiens OX=9606 GN=POLR2H PE=1 SV=8	16.925	148	P52434	By matching	1	1	10.8	2330300	233030	0.0016644	2011900	0	0	355
D6R9B6	RPS3A	40S ribosomal protein S3a OS=Homo sapiens OX=9606 GN=RPS3A PE=1 SV=1	16.536	145		By MS/MS	11	1	69	2759800	250890	0.00179197	2806300	1	0.00689655	973
D6R9P3	HNRNPAB	Heterogeneous nuclear ribonucleoprotein A/B OS=Homo sapiens OX=9606 GN=HNRNPAB PE=1 SV=1	30.303	280	D6RD18;D6RBZ0	By matching	1	1	5	991290	70807	0.000505735	830570	0	0	975
D6RCL3	DIMT1	rRNA adenine N(6)-methyltransferase OS=Homo sapiens OX=9606 GN=DIMT1 PE=1 SV=1	17.07	154	A0A0C4DGB1;Q9UNQ2;A0A494C0G7	By matching	1	1	7.1	1285200	142800	0.00101994	1234100	0	0	923
D6RED9	SLF1	SMC5-SMC6 complex localization factor protein 1 (Fragment) OS=Homo sapiens OX=9606 GN=SLF1 PE=1 SV=8	15.228	130	Q9BQI6	By MS/MS	1	1	14.6	19854000	2206000	0.0157562	19854000	1	0.00769231	764
E9PI21	HSD17B12	Very-long-chain 3-oxoacyl-CoA reductase (Fragment) OS=Homo sapiens OX=9606 GN=HSD17B12 PE=1 SV=1	17.716	164	A0A1B0GVY6;Q53GQ0	By matching	1	1	8.5	1863100	266160	0.00190103	1863100	0	0	594
E9PL46	FBXO3	F-box only protein 3 OS=Homo sapiens OX=9606 GN=FBXO3 PE=1 SV=1	15.175	129	B4E3U2;E9PJM3;Q9UK99	By MS/MS	1	1	9.3	814990	116430	0.000831594	814990	1	0.00775194	907
E9PLJ3	CFL1	Cofilin, non-muscle isoform (Fragment) OS=Homo sapiens OX=9606 GN=CFL1 PE=1 SV=1	9.091	79	E9PS23;E9PQB7;G3V1A4;E9PP50;P23528;E9PK25	By matching	1	1	25.3	526450	105290	0.000752028	526450	0	0	261
F5GYF8	SIPA1L1	Signal-induced proliferation-associated 1-like protein 1 OS=Homo sapiens OX=9606 GN=SIPA1L1 PE=1 SV=1	139.481	1257		By matching	7	1	8.6	1254800	15685	0.000112029	1189600	0	0	977
F8VPF3	MYL6	Myosin light polypeptide 6 (Fragment) OS=Homo sapiens OX=9606 GN=MYL6 PE=1 SV=1	14.436	130	H0YI43	By MS/MS	7	1	59.2	8465800	846580	0.00604665	8451500	1	0.00769231	978
F8VV32	LYZ	1,4-beta-N-acetylmuramidase C OS=Homo sapiens OX=9606 GN=LYZ PE=1 SV=1	11.488	104	A0A0B4J259;P61626	By MS/MS	1	1	11.5	3110300	388790	0.00277691	3110300	1	0.00961538	391
F8W1F5	FMNL3	Formin-like protein 3 OS=Homo sapiens OX=9606 GN=FMNL3 PE=1 SV=1	117.084	1027	Q8IVF7	By matching	2	0	2.3	0	NA	NA	0	0	0	651
F8W1I5	MYL6B	Myosin light chain 6B OS=Homo sapiens OX=9606 GN=MYL6B PE=1 SV=1	19.036	175	P14649	By matching	2	0	13.7	0	NA	NA	0	0	0	223
G8JLG1	SMC1A	Structural maintenance of chromosomes protein OS=Homo sapiens OX=9606 GN=SMC1A PE=1 SV=2	140.859	1211	Q14683	By MS/MS	1	1	1.1	0	NA	NA	0	1	0.000825764	541
H0Y5B5	PBRM1	Protein polybromo-1 (Fragment) OS=Homo sapiens OX=9606 GN=PBRM1 PE=1 SV=1	126.293	1085	E7EVG2;Q86U86	By matching	1	1	2	1083000	14835	0.000105958	1071900	0	0	643
H0YDN1	PLEC	Plectin OS=Homo sapiens OX=9606 GN=PLEC PE=1 SV=9	388.035	3447	E9PMV1	By MS/MS	144	2	52.5	3926700	16710	0.00011935	3872000	0	0	982
H7C144	ACTN4	Alpha-actinin-4 (Fragment) OS=Homo sapiens OX=9606 GN=ACTN4 PE=1 SV=1	39.002	342		By matching	19	0	67.5	0	NA	NA	0	0	0	983
J3KMX2	SMARCD2	SWI/SNF-related matrix-associated actin-dependent regulator of chromatin subfamily D member 2 OS=Homo sapiens OX=9606 GN=SMARCD2 PE=1 SV=1	52.238	456	B9EGA3;Q92925;J3QWB6	By matching	3	1	7.9	1376500	44404	0.000317153	1372000	0	0	716
J3KSR8	SRSF1	Serine/arginine-rich splicing factor 1 (Fragment) OS=Homo sapiens OX=9606 GN=SRSF1 PE=1 SV=1	16.451	143	Q07955;J3KTL2	By matching	1	1	8.4	1097200	156740	0.00111951	939640	0	0	497
J3QLV0	NUP85	Nuclear pore complex protein Nup85 (Fragment) OS=Homo sapiens OX=9606 GN=NUP85 PE=1 SV=1	21.744	191	J3QLD4;J3QLH0;J3QL54;J3KT10;Q9BW27	By matching	1	1	9.4	721570	72157	0.000515377	676590	0	0	785
J3QS80	C19orf47	Uncharacterized protein C19orf47 (Fragment) OS=Homo sapiens OX=9606 GN=C19orf47 PE=1 SV=1	17.675	168	Q8N9M1	By MS/MS	1	1	5.4	14478000	1316200	0.00940088	14478000	1	0.00595238	677
K7EJH8	ACTN4	Alpha-actinin-4 (Fragment) OS=Homo sapiens OX=9606 GN=ACTN4 PE=1 SV=1	21.431	182		By matching	8	1	52.2	1120600	93387	0.000667011	1045800	0	0	986
K7ERJ6	ZSWIM4	Zinc finger SWIM domain-containing protein 4 (Fragment) OS=Homo sapiens OX=9606 GN=ZSWIM4 PE=1 SV=1	99.649	898	Q9H7M6	By matching	1	1	0.7	605800	13462	9.61515e-05	688910	0	0	820
M0QYR1	SNRNP70	U1 small nuclear ribonucleoprotein 70 kDa (Fragment) OS=Homo sapiens OX=9606 GN=SNRNP70 PE=1 SV=1	11.476	94	P08621	By MS/MS	1	1	11.7	960720	137250	0.0009803	960720	1	0.0106383	195
O00425	IGF2BP3	Insulin-like growth factor 2 mRNA-binding protein 3 OS=Homo sapiens OX=9606 GN=IGF2BP3 PE=1 SV=2	63.705	579		By matching	2	1	5	664750	18993	0.000135656	674710	0	0	63
O15078	CEP290	Centrosomal protein of 290 kDa OS=Homo sapiens OX=9606 GN=CEP290 PE=1 SV=2	290.386	2479	J3KNF5;A0A5F9ZHV7;F8VS29;A0A0A0MS86;A0A5K1VW81	By MS/MS	1	1	0.5	0	NA	NA	0	1	0.000403388	82
O15212	PFDN6	Prefoldin subunit 6 OS=Homo sapiens OX=9606 GN=PFDN6 PE=1 SV=1	14.583	129		By MS/MS	1	1	9.3	0	NA	NA	0	1	0.00775194	86
O43309	ZSCAN12	Zinc finger and SCAN domain-containing protein 12 OS=Homo sapiens OX=9606 GN=ZSCAN12 PE=1 SV=1	70.222	604		By matching	1	1	3.1	150330000	3854700	0.027532	161830000	0	0	101
P04259	KRT6B	Keratin, type II cytoskeletal 6B OS=Homo sapiens OX=9606 GN=KRT6B PE=1 SV=5	60.067	564		By matching	7	0	11.2	0	NA	NA	0	0	0	161
P12235	SLC25A4	ADP/ATP translocase 1 OS=Homo sapiens OX=9606 GN=SLC25A4 PE=1 SV=4	33.065	298	V9GYG0	By matching	6	0	21.1	0	NA	NA	0	0	0	215
P17482	HOXB9	Homeobox protein Hox-B9 OS=Homo sapiens OX=9606 GN=HOXB9 PE=1 SV=2	28.059	250		By matching	2	1	8.8	1126600	75109	0.000536462	1126600	0	0	236
P23284	PPIB	Peptidyl-prolyl cis-trans isomerase B OS=Homo sapiens OX=9606 GN=PPIB PE=1 SV=2	23.743	216		By matching	2	2	12	8628500	539280	0.00385178	7094900	0	0	259
P24534	EEF1B2	Elongation factor 1-beta OS=Homo sapiens OX=9606 GN=EEF1B2 PE=1 SV=3	24.764	225		By matching	1	1	5.8	1080000	71997	0.000514234	1131300	0	0	263
P51116	FXR2	Fragile X mental retardation syndrome-related protein 2 OS=Homo sapiens OX=9606 GN=FXR2 PE=1 SV=2	74.223	673	I3L1Z2	By MS/MS	4	2	7.3	588750	14018	0.000100123	594370	0	0	348
P51970	NDUFA8	NADH dehydrogenase [ubiquinone] 1 alpha subcomplex subunit 8 OS=Homo sapiens OX=9606 GN=NDUFA8 PE=1 SV=3	20.105	172		By matching	1	1	10.5	1119000	93253	0.000666054	815850	0	0	351
P51991	HNRNPA3	Heterogeneous nuclear ribonucleoprotein A3 OS=Homo sapiens OX=9606 GN=HNRNPA3 PE=1 SV=2	39.595	378		By MS/MS	2	2	7.1	1496000	74798	0.00053424	1406700	0	0	352
P52943	CRIP2	Cysteine-rich protein 2 OS=Homo sapiens OX=9606 GN=CRIP2 PE=1 SV=1	22.493	208		By matching	1	1	3.4	837580	64429	0.00046018	837580	0	0	359
P61204	ARF3	ADP-ribosylation factor 3 OS=Homo sapiens OX=9606 GN=ARF3 PE=1 SV=2	20.601	181	P84077;H0YGG7	By MS/MS	4	1	35.9	800920	72811	0.000520048	800920	1	0.00552486	383
P68133	ACTA1	Actin, alpha skeletal muscle OS=Homo sapiens OX=9606 GN=ACTA1 PE=1 SV=1	42.051	377	P68032;P63267;P62736;A6NL76;C9JFL5;F6UVQ4;F6QUT6;F8WB63;B8ZZJ2	By MS/MS	12	2	34.2	1685200	73269	0.00052332	1424900	0	0	450
Q14849	STARD3	StAR-related lipid transfer protein 3 OS=Homo sapiens OX=9606 GN=STARD3 PE=1 SV=2	50.502	445		By MS/MS	1	1	1.6	141040000	5641800	0.0402962	151100000	1	0.00224719	545
Q16576	RBBP7	Histone-binding protein RBBP7 OS=Homo sapiens OX=9606 GN=RBBP7 PE=1 SV=1	47.82	425	E9PC52;Q5JNZ6	By MS/MS	2	1	8.2	6583000	365720	0.00261213	6979400	1	0.00235294	575
Q562R1	ACTBL2	Beta-actin-like protein 2 OS=Homo sapiens OX=9606 GN=ACTBL2 PE=1 SV=2	42.003	376		By matching	6	1	16	4850200	202090	0.00144342	4604400	0	0	596
Q5TEE2	HDAC1	Histone deacetylase (Fragment) OS=Homo sapiens OX=9606 GN=HDAC1 PE=1 SV=1	24.545	211	Q13547;Q92769	By MS/MS	1	1	5.7	3277400	234100	0.00167205	3447200	1	0.00473934	521
Q5VWG9	TAF3	Transcription initiation factor TFIID subunit 3 OS=Homo sapiens OX=9606 GN=TAF3 PE=1 SV=1	103.582	929		By MS/MS	1	1	1.3	2007800	55771	0.000398341	0	0	0	609
Q6PEV8	FAM199X	Protein FAM199X OS=Homo sapiens OX=9606 GN=FAM199X PE=1 SV=1	42.801	388		By MS/MS	1	1	3.9	1990700	180970	0.00129257	2144500	1	0.00257732	621
Q8N257	H2BU1	Histone H2B type 3-B OS=Homo sapiens OX=9606 GN=H2BU1 PE=1 SV=3	13.908	126	Q16778;P33778;P23527;P06899;Q6DRA6;Q6DN03	By matching	4	1	34.9	26995000	2454100	0.0175283	26995000	0	0	183
Q8N9Q2	SREK1IP1	Protein SREK1IP1 OS=Homo sapiens OX=9606 GN=SREK1IP1 PE=1 SV=1	18.177	155		By MS/MS	1	1	7.7	5659300	808470	0.00577445	5849700	1	0.00645161	678
Q8TBZ8	ZNF564	Zinc finger protein 564 OS=Homo sapiens OX=9606 GN=ZNF564 PE=1 SV=1	63.735	553	Q8N972	By matching	1	1	2.4	3057900	66477	0.000474808	2817500	0	0	675
Q96CS3	FAF2	FAS-associated factor 2 OS=Homo sapiens OX=9606 GN=FAF2 PE=1 SV=2	52.623	445		By matching	1	1	2	1960400	75402	0.000538554	1960400	0	0	720
Q9H0U9	TSPYL1	Testis-specific Y-encoded-like protein 1 OS=Homo sapiens OX=9606 GN=TSPYL1 PE=1 SV=3	49.192	437		By matching	1	1	4.6	1987700	73618	0.000525812	1987700	0	0	805
Q9NX00	TMEM160	Transmembrane protein 160 OS=Homo sapiens OX=9606 GN=TMEM160 PE=1 SV=1	19.658	188		By matching	1	1	6.9	3748300	468540	0.00334652	3486600	0	0	866
Q9Y5V3	MAGED1	Melanoma-associated antigen D1 OS=Homo sapiens OX=9606 GN=MAGED1 PE=1 SV=3	86.161	778		By MS/MS	1	1	1.9	4056300	126760	0.000905376	4056300	1	0.00128535	961
A0A087WTP2	FDPS	Farnesyl pyrophosphate synthase OS=Homo sapiens OX=9606 GN=FDPS PE=1 SV=1	8.608	80		By MS/MS	4	1	55	0	NA	NA	0	0	0	964
A0A087X0P0	CENPE	Centromere-associated protein E OS=Homo sapiens OX=9606 GN=CENPE PE=1 SV=1	312.105	2664	Q02224	By matching	1	1	0.7	0	NA	NA	0	0	0	481
A0A087X0Y7	CD72	B-cell differentiation antigen CD72 OS=Homo sapiens OX=9606 GN=CD72 PE=1 SV=1	40.146	359	P21854	By matching	1	1	3.3	0	NA	NA	0	0	0	252
A0A087X142	SEPTIN8	Septin-8 OS=Homo sapiens OX=9606 GN=SEPTIN8 PE=1 SV=1	49.356	426	A6NMH6;A6NFQ9;F8W8I8;Q92599	By MS/MS	1	1	2.6	0	NA	NA	0	0	0	708
A0A087X1J6	GOLGA6L22	Golgin subfamily A member 6-like protein 22 OS=Homo sapiens OX=9606 GN=GOLGA6L22 PE=1 SV=1	89.649	716	A8MZA4;H0YM25	By MS/MS	1	1	1.8	0	NA	NA	0	0	0	53
A0A0A0MRH3	KCNIP3	Calsenilin OS=Homo sapiens OX=9606 GN=KCNIP3 PE=1 SV=1	29.316	256	Q9Y2W7	By matching	1	1	3.1	578520	41323	0.000295147	0	0	0	936
A0A0U1RQF0	FASN	3-hydroxyacyl-[acyl-carrier-protein] dehydratase OS=Homo sapiens OX=9606 GN=FASN PE=1 SV=1	273.198	2509	P49327	By matching	1	1	0.4	366300	2654.3	1.89582e-05	0	0	0	336
A0A0U1RRJ3	SYTL2	Synaptotagmin-like protein 2 (Fragment) OS=Homo sapiens OX=9606 GN=SYTL2 PE=1 SV=1	95.696	866	A0A0U1RQP0;A0A0U1RR07	By MS/MS	1	1	1.7	0	NA	NA	0	0	0	966
A0A0U1RRM2	SEPTIN7	Septin-7 (Fragment) OS=Homo sapiens OX=9606 GN=SEPTIN7 PE=1 SV=1	13.551	111		By matching	1	1	9	0	NA	NA	0	0	0	967
A0A1B0GV75	CPT2	Carnitine O-palmitoyltransferase 2, mitochondrial OS=Homo sapiens OX=9606 GN=CPT2 PE=1 SV=1	67.172	598	A0A1B0GTB8;A0A1B0GWC0;P23786;A0A1B0GVF3	By matching	1	1	1	3417100	81360	0.000581109	0	0	0	262
A0A1B0GXC7	HUWE1	E3 ubiquitin-protein ligase HUWE1 (Fragment) OS=Homo sapiens OX=9606 GN=HUWE1 PE=1 SV=1	10.762	92	Q7Z6Z7	By matching	1	1	16.3	0	NA	NA	0	0	0	640
A0A1W2PRD0	GOSR2	Golgi SNAP receptor complex member 2 (Fragment) OS=Homo sapiens OX=9606 GN=GOSR2 PE=1 SV=1	12.799	108	A0A1W2PRV0;E7EQ34;A0A1W2PS81;A0A1W2PQP2;A0A1W2PQM3;O14653;A0A1W2PRC2;A0A1W2PPG1;I3L4Z6;A0A1W2PPP5;A0A1W2PPG5;I3L0K1;A0A1W2PRP7;A0A1X7SBU8;A0A1W2PQ38;A0A1W2PRL0;A0A1W2PS12;A0A1W2PRE6;A0A1W2PR02;A0A1W2PQ77;A0A1W2PPW8;A0A1W2PPJ0;A0A1W2PR23;A0A1W2PNV3;A0A1W2PQE0;I3L1K7;A0A1W2PQ06;I3NI02	By MS/MS	1	1	14.8	0	NA	NA	0	0	0	73
A0A1W2PRW4	PLAAT3	Phospholipase A and acyltransferase 3 OS=Homo sapiens OX=9606 GN=PLAAT3 PE=1 SV=1	17.787	161	P53816	By MS/MS	1	1	6.2	0	NA	NA	0	0	0	361
A0A3B3ISJ2	PPP1R13B	Apoptosis-stimulating of p53 protein 1 (Fragment) OS=Homo sapiens OX=9606 GN=PPP1R13B PE=1 SV=1	117.815	1075	Q96KQ4	By MS/MS	1	1	0.8	0	NA	NA	0	0	0	737
A2AJT9	BCLAF3	BCLAF1 and THRAP3 family member 3 OS=Homo sapiens OX=9606 GN=BCLAF3 PE=1 SV=1	83.871	711		By matching	1	1	2.4	0	NA	NA	0	0	0	49
C9J2M7	ANKRD7	Ankyrin repeat domain-containing protein 7 (Fragment) OS=Homo sapiens OX=9606 GN=ANKRD7 PE=1 SV=1	12.35	104	Q92527;C9JIJ7	By MS/MS	1	1	7.7	0	NA	NA	0	0	0	707
C9JCF5	LTF	Lactotransferrin (Fragment) OS=Homo sapiens OX=9606 GN=LTF PE=1 SV=1	20.344	182	E7EQB2;E7ER44;P02788	By MS/MS	1	1	4.9	0	NA	NA	0	0	0	159
D8MIV0	CALCR	Calcitonin receptor OS=Homo sapiens OX=9606 GN=CALCR PE=2 SV=1	19.072	162	A0A0C4DG16;P30988;A0A0A0MSQ7;A0A0A0MRG0	By matching	1	1	13	0	NA	NA	0	0	0	282
E9PCY5	TOP2B	DNA topoisomerase 2 (Fragment) OS=Homo sapiens OX=9606 GN=TOP2B PE=1 SV=1	130.481	1150	Q02880	By MS/MS	1	1	0.6	0	NA	NA	0	0	0	484
F8VW29	DUSP6	Protein-tyrosine-phosphatase OS=Homo sapiens OX=9606 GN=DUSP6 PE=1 SV=1	28.063	256	Q16828	By MS/MS	1	1	5.1	0	NA	NA	0	0	0	578
H0Y4R4	TOR1AIP1	Torsin-1A-interacting protein 1 (Fragment) OS=Homo sapiens OX=9606 GN=TOR1AIP1 PE=1 SV=1	33.751	296	A0A0A0MSK5;Q5JTV8;J3KN66	By MS/MS	1	1	5.7	0	NA	NA	0	0	0	603
H0Y7L7	PITRM1	Presequence protease, mitochondrial (Fragment) OS=Homo sapiens OX=9606 GN=PITRM1 PE=1 SV=1	29.322	259	A0A0A0MRX9;Q5JRX3	By MS/MS	1	1	4.6	0	NA	NA	0	0	0	601
H0YGS6	C12orf4	Protein C12orf4 (Fragment) OS=Homo sapiens OX=9606 GN=C12orf4 PE=1 SV=1	5.256	47	Q9NQ89	By matching	1	1	31.9	0	NA	NA	0	0	0	849
H0YH95	PPFIA2	Liprin-alpha-2 (Fragment) OS=Homo sapiens OX=9606 GN=PPFIA2 PE=1 SV=1	32.875	284	H0YHK3;G3V200;O75334	By MS/MS	1	1	2.8	0	NA	NA	0	0	0	125
H7BZR6	PSMD1	26S proteasome non-ATPase regulatory subunit 1 (Fragment) OS=Homo sapiens OX=9606 GN=PSMD1 PE=1 SV=1	18.426	164	C9J9M4;A0A087WW66;Q99460	By MS/MS	1	1	5.5	0	NA	NA	0	0	0	750
H7C2K4	NPHP1	Nephrocystin-1 (Fragment) OS=Homo sapiens OX=9606 GN=NPHP1 PE=4 SV=1	5.413	45		By matching	1	1	20	0	NA	NA	0	0	0	984
J3KS16	AKAIN1	A-kinase anchor protein inhibitor 1 OS=Homo sapiens OX=9606 GN=AKAIN1 PE=1 SV=1	8.72	76		By matching	1	1	21.1	0	NA	NA	0	0	0	985
K7ERD0	ZNF506	Zinc finger protein 506 (Fragment) OS=Homo sapiens OX=9606 GN=ZNF506 PE=4 SV=8	17.541	148	K7EP55;A0A1W2PRC0;Q5JVG8;O75346	By MS/MS	1	1	5.4	0	NA	NA	0	0	0	126
O00370		LINE-1 retrotransposable element ORF2 protein OS=Homo sapiens OX=9606 PE=1 SV=1	149.012	1275		By matching	1	1	0.9	0	NA	NA	0	0	0	60
P15622	ZNF250	Zinc finger protein 250 OS=Homo sapiens OX=9606 GN=ZNF250 PE=1 SV=3	63.468	560		By MS/MS	1	1	3.4	0	NA	NA	0	0	0	227
P42285	MTREX	Exosome RNA helicase MTR4 OS=Homo sapiens OX=9606 GN=MTREX PE=1 SV=3	117.805	1042		By MS/MS	1	1	0.8	0	NA	NA	0	0	0	312
P60709	ACTB	Actin, cytoplasmic 1 OS=Homo sapiens OX=9606 GN=ACTB PE=1 SV=1	41.737	375	A0A2R8Y793;G5E9R0;E7EVS6;A0A2R8YGF8;C9JUM1;C9JZR7;C9JTX5;A0A2R8YFE2;Q9BYX7;F8WCH0	By MS/MS	22	1	74.7	0	NA	NA	0	0	0	379
P62861	FAU	40S ribosomal protein S30 OS=Homo sapiens OX=9606 GN=FAU PE=1 SV=1	6.648	59	E9PR30	By MS/MS	1	1	16.9	0	NA	NA	0	0	0	427
Q2TAM9	TUSC1	Tumor suppressor candidate gene 1 protein OS=Homo sapiens OX=9606 GN=TUSC1 PE=1 SV=3	23.39	212		By MS/MS	1	1	6.6	0	NA	NA	0	0	0	583
Q71U36	TUBA1A	Tubulin alpha-1A chain OS=Homo sapiens OX=9606 GN=TUBA1A PE=1 SV=1	50.136	451	P0DPH8;P0DPH7;Q6PEY2;V9GZ17	By MS/MS	17	0	53.4	4961300	215710	0.0015407	0	0	0	631
Q8IX04	UEVLD	Ubiquitin-conjugating enzyme E2 variant 3 OS=Homo sapiens OX=9606 GN=UEVLD PE=1 SV=2	52.264	471		By MS/MS	1	1	2.5	0	NA	NA	0	0	0	655
Q8NEM0	MCPH1	Microcephalin OS=Homo sapiens OX=9606 GN=MCPH1 PE=1 SV=4	92.849	835		By MS/MS	1	1	1.4	0	NA	NA	0	0	0	685
Q9H008	LHPP	Phospholysine phosphohistidine inorganic pyrophosphate phosphatase OS=Homo sapiens OX=9606 GN=LHPP PE=1 SV=2	29.165	270		By matching	1	1	3.3	0	NA	NA	0	0	0	801
Q9UHV9	PFDN2	Prefoldin subunit 2 OS=Homo sapiens OX=9606 GN=PFDN2 PE=1 SV=1	16.648	154		By MS/MS	1	1	9.1	1871300	155940	0.00111379	1871300	0	0	902
S4R320	PIP4K2A	Phosphatidylinositol 5-phosphate 4-kinase type-2 alpha (Fragment) OS=Homo sapiens OX=9606 GN=PIP4K2A PE=1 SV=1	16.695	142	H7BXS3;P48426	By matching	1	1	5.6	0	NA	NA	0	0	0	331

## Sheet: FDPS-associated protein F vs. N
Accession	Gene	Description	Mw(kDa)	Length	F/N	log2 F/N	Diff Sig	Count	F	N
A0A0U1RQF0	FASN	3-hydroxyacyl-[acyl-carrier-protein] dehydratase OS=Homo sapiens OX=9606 GN=FASN PE=1 SV=1	273.198	2509	NA	NA	NA	0	17.3792	17.8731
A0A1B0GV75	CPT2	Carnitine O-palmitoyltransferase 2, mitochondrial OS=Homo sapiens OX=9606 GN=CPT2 PE=1 SV=1	67.172	598	NA	NA	NA	0	19.0193	18.6352
A0A5F9ZH78	ARG1	Arginase-1 OS=Homo sapiens OX=9606 GN=ARG1 PE=1 SV=1	25.661	237	NA	NA	NA	0	19.4096	19.2041
B1AVT0	CLK2	Dual-specificity protein kinase CLK2 OS=Homo sapiens OX=9606 GN=CLK2 PE=1 SV=1	59.875	497	NA	NA	NA	0	19.5128	19.7197
B7WP74	CWC22	Pre-mRNA-splicing factor CWC22 homolog (Fragment) OS=Homo sapiens OX=9606 GN=CWC22 PE=1 SV=1	85.577	745	NA	NA	NA	0	19.4181	18.9013
B8ZZR0	CLK1	Dual-specificity protein kinase CLK1 OS=Homo sapiens OX=9606 GN=CLK1 PE=1 SV=1	36.266	307	NA	NA	NA	0	19.6177	17.6173
E9PEP3	RFC5	Replication factor C subunit 5 (Fragment) OS=Homo sapiens OX=9606 GN=RFC5 PE=1 SV=1	11.265	99	NA	NA	NA	0	19.4447	20.7741
F5H2D2	PHB2	Prohibitin OS=Homo sapiens OX=9606 GN=PHB2 PE=1 SV=1	9.267	87	NA	NA	NA	0	18.2921	19.0428
F8W1F5	FMNL3	Formin-like protein 3 OS=Homo sapiens OX=9606 GN=FMNL3 PE=1 SV=1	117.084	1027	NA	NA	NA	0	19.3609	17.9176
O14828	SCAMP3	Secretory carrier-associated membrane protein 3 OS=Homo sapiens OX=9606 GN=SCAMP3 PE=1 SV=3	38.287	347	NA	NA	NA	0	18.8592	18.6462
O43592	XPOT	Exportin-T OS=Homo sapiens OX=9606 GN=XPOT PE=1 SV=2	109.964	962	NA	NA	NA	0	16.5952	19.2396
P00491	PNP	Purine nucleoside phosphorylase OS=Homo sapiens OX=9606 GN=PNP PE=1 SV=2	32.118	289	NA	NA	NA	0	18.5133	19.4107
P04040	CAT	Catalase OS=Homo sapiens OX=9606 GN=CAT PE=1 SV=3	59.756	527	NA	NA	NA	0	19.0667	17.4805
P04259	KRT6B	Keratin, type II cytoskeletal 6B OS=Homo sapiens OX=9606 GN=KRT6B PE=1 SV=5	60.067	564	NA	NA	NA	0	20.2605	17.926
P07355	ANXA2	Annexin A2 OS=Homo sapiens OX=9606 GN=ANXA2 PE=1 SV=2	38.604	339	NA	NA	NA	0	19.144	18.9348
P12235	SLC25A4	ADP/ATP translocase 1 OS=Homo sapiens OX=9606 GN=SLC25A4 PE=1 SV=4	33.065	298	NA	NA	NA	0	18.0965	18.1879
P12270	TPR	Nucleoprotein TPR OS=Homo sapiens OX=9606 GN=TPR PE=1 SV=3	267.293	2363	NA	NA	NA	0	17.4196	17.1871
P22735	TGM1	Protein-glutamine gamma-glutamyltransferase K OS=Homo sapiens OX=9606 GN=TGM1 PE=1 SV=4	89.787	817	NA	NA	NA	0	17.6816	17.4526
P53985	SLC16A1	Monocarboxylate transporter 1 OS=Homo sapiens OX=9606 GN=SLC16A1 PE=1 SV=3	53.944	500	NA	NA	NA	0	18.8484	18.0714
P53999	SUB1	Activated RNA polymerase II transcriptional coactivator p15 OS=Homo sapiens OX=9606 GN=SUB1 PE=1 SV=3	14.395	127	NA	NA	NA	0	19.617	16.9555
P79522	PRR3	Proline-rich protein 3 OS=Homo sapiens OX=9606 GN=PRR3 PE=1 SV=2	20.64	188	NA	NA	NA	0	17.6404	19.8809
Q08188	TGM3	Protein-glutamine gamma-glutamyltransferase E OS=Homo sapiens OX=9606 GN=TGM3 PE=1 SV=4	76.632	693	NA	NA	NA	0	18.4726	19.0393
Q14534	SQLE	Squalene monooxygenase OS=Homo sapiens OX=9606 GN=SQLE PE=1 SV=3	63.923	574	NA	NA	NA	0	16.9012	16.6616
Q5T092	RER1	Protein RER1 (Fragment) OS=Homo sapiens OX=9606 GN=RER1 PE=1 SV=1	18.389	158	NA	NA	NA	0	18.9741	18.7291
Q5VWG9	TAF3	Transcription initiation factor TFIID subunit 3 OS=Homo sapiens OX=9606 GN=TAF3 PE=1 SV=1	103.582	929	NA	NA	NA	0	18.4216	19.9539
Q71U36	TUBA1A	Tubulin alpha-1A chain OS=Homo sapiens OX=9606 GN=TUBA1A PE=1 SV=1	50.136	451	NA	NA	NA	0	18.9207	18.2026
Q7L3T8	PARS2	Probable proline--tRNA ligase, mitochondrial OS=Homo sapiens OX=9606 GN=PARS2 PE=1 SV=1	53.263	475	NA	NA	NA	0	18.841	19.9255
Q8NFD2	ANKK1	Ankyrin repeat and protein kinase domain-containing protein 1 OS=Homo sapiens OX=9606 GN=ANKK1 PE=1 SV=1	84.632	765	NA	NA	NA	0	20.1214	19.5418
Q96P70	IPO9	Importin-9 OS=Homo sapiens OX=9606 GN=IPO9 PE=1 SV=3	115.963	1041	NA	NA	NA	0	18.2982	17.6238
Q9UJZ1	STOML2	Stomatin-like protein 2, mitochondrial OS=Homo sapiens OX=9606 GN=STOML2 PE=1 SV=1	38.534	356	NA	NA	NA	0	19.481	18.7626
Q9Y5J9	TIMM8B	Mitochondrial import inner membrane translocase subunit Tim8 B OS=Homo sapiens OX=9606 GN=TIMM8B PE=1 SV=1	9.344	83	NA	NA	NA	0	18.7101	17.4914
P14324	FDPS	Farnesyl pyrophosphate synthase OS=Homo sapiens OX=9606 GN=FDPS PE=1 SV=4	48.275	419	12434.8	13.6021	+	2	33.1957	19.5936
K9J957	PSME3	Proteasome activator complex subunit 3 OS=Homo sapiens OX=9606 GN=PSME3 PE=1 SV=1	26.867	231	92.3257	6.52866	+	1	24.8243	18.2956
Q02413	DSG1	Desmoglein-1 OS=Homo sapiens OX=9606 GN=DSG1 PE=1 SV=2	113.748	1049	40.5326	5.34101	+	1	22.4226	17.0816
Q8N257	H2BU1	Histone H2B type 3-B OS=Homo sapiens OX=9606 GN=H2BU1 PE=1 SV=3	13.908	126	35.9586	5.16827	+	1	24.6862	19.5179
P04844	RPN2	Dolichyl-diphosphooligosaccharide--protein glycosyltransferase subunit 2 OS=Homo sapiens OX=9606 GN=RPN2 PE=1 SV=3	69.284	631	24.1703	4.59516	+	1	22.1073	17.5122
J3QS80	C19orf47	Uncharacterized protein C19orf47 (Fragment) OS=Homo sapiens OX=9606 GN=C19orf47 PE=1 SV=1	17.675	168	23.8296	4.57468	+	1	23.7874	19.2127
Q96CS3	FAF2	FAS-associated factor 2 OS=Homo sapiens OX=9606 GN=FAF2 PE=1 SV=2	52.623	445	23.4459	4.55126	+	1	20.9027	16.3515
Q99471	PFDN5	Prefoldin subunit 5 OS=Homo sapiens OX=9606 GN=PFDN5 PE=1 SV=2	17.328	154	19.2974	4.27034	+	1	21.6811	17.4108
P00338	LDHA	L-lactate dehydrogenase A chain OS=Homo sapiens OX=9606 GN=LDHA PE=1 SV=2	36.689	332	18.5497	4.21332	+	1	22.4908	18.2775
P55072	VCP	Transitional endoplasmic reticulum ATPase OS=Homo sapiens OX=9606 GN=VCP PE=1 SV=4	89.322	806	11.3288	3.50192	+	1	22.2564	18.7544
D6RED9	SLF1	SMC5-SMC6 complex localization factor protein 1 (Fragment) OS=Homo sapiens OX=9606 GN=SLF1 PE=1 SV=8	15.228	130	9.31369	3.21935	+	2	24.2429	21.0236
Q08554	DSC1	Desmocollin-1 OS=Homo sapiens OX=9606 GN=DSC1 PE=1 SV=2	99.987	894	9.11781	3.18869	+	1	22.1372	18.9486
A0A087WV04	SUCO	SUN domain-containing ossification factor OS=Homo sapiens OX=9606 GN=SUCO PE=1 SV=1	77.422	691	8.86984	3.14891	+	2	23.1384	19.9895
F8VV32	LYZ	1,4-beta-N-acetylmuramidase C OS=Homo sapiens OX=9606 GN=LYZ PE=1 SV=1	11.488	104	8.41887	3.07363	+	1	21.5686	18.495
I3L245	NUP88	Nuclear pore complex protein Nup88 (Fragment) OS=Homo sapiens OX=9606 GN=NUP88 PE=1 SV=1	16.921	153	8.21085	3.03753	+	1	20.2793	17.2418
P49006	MARCKSL1	MARCKS-related protein OS=Homo sapiens OX=9606 GN=MARCKSL1 PE=1 SV=2	19.529	195	8.15234	3.02721	+	1	21.8438	18.8165
P01040	CSTA	Cystatin-A OS=Homo sapiens OX=9606 GN=CSTA PE=1 SV=1	11.006	98	6.21991	2.63689	+	1	21.4934	18.8565
O95816	BAG2	BAG family molecular chaperone regulator 2 OS=Homo sapiens OX=9606 GN=BAG2 PE=1 SV=1	23.772	211	5.36511	2.42361	+	2	27.1928	24.7692
O00422	SAP18	Histone deacetylase complex subunit SAP18 OS=Homo sapiens OX=9606 GN=SAP18 PE=1 SV=1	17.561	153	4.27429	2.09568	+	2	26.1088	24.0132
P81605	DCD	Dermcidin OS=Homo sapiens OX=9606 GN=DCD PE=1 SV=2	11.284	110	4.11489	2.04085	+	2	24.35	22.3091
Q9Y5V3	MAGED1	Melanoma-associated antigen D1 OS=Homo sapiens OX=9606 GN=MAGED1 PE=1 SV=3	86.161	778	3.69429	1.8853	+	1	21.9517	20.0664
E9PI21	HSD17B12	Very-long-chain 3-oxoacyl-CoA reductase (Fragment) OS=Homo sapiens OX=9606 GN=HSD17B12 PE=1 SV=1	17.716	164	3.28144	1.71433	+	1	20.8293	19.1149
P30048	PRDX3	Thioredoxin-dependent peroxide reductase, mitochondrial OS=Homo sapiens OX=9606 GN=PRDX3 PE=1 SV=3	27.693	256	3.0618	1.61438	+	2	19.7783	18.1639
P31944	CASP14	Caspase-14 OS=Homo sapiens OX=9606 GN=CASP14 PE=1 SV=2	27.68	242	2.95624	1.56376	+	1	19.8181	18.2543
M0QZM1	HNRNPM	Heterogeneous nuclear ribonucleoprotein M (Fragment) OS=Homo sapiens OX=9606 GN=HNRNPM PE=1 SV=1	40.045	383	2.75072	1.45981	+	1	20.2307	18.7709
Q9UHV9	PFDN2	Prefoldin subunit 2 OS=Homo sapiens OX=9606 GN=PFDN2 PE=1 SV=1	16.648	154	2.74145	1.45494	+	1	20.8356	19.3807
Q6PEV8	FAM199X	Protein FAM199X OS=Homo sapiens OX=9606 GN=FAM199X PE=1 SV=1	42.801	388	2.69426	1.42989	+	2	21.0322	19.6023
P0DMV9	HSPA1B	Heat shock 70 kDa protein 1B OS=Homo sapiens OX=9606 GN=HSPA1B PE=1 SV=1	70.052	641	2.54656	1.34855	+	2	31.0295	29.6809
P48681	NES	Nestin OS=Homo sapiens OX=9606 GN=NES PE=1 SV=2	177.439	1621	2.48104	1.31094	+	2	21.6757	20.3647
B4DY09	ILF2	Interleukin enhancer-binding factor 2 OS=Homo sapiens OX=9606 GN=ILF2 PE=1 SV=1	38.91	352	2.42914	1.28045	+	2	21.5417	20.2612
Q16576	RBBP7	Histone-binding protein RBBP7 OS=Homo sapiens OX=9606 GN=RBBP7 PE=1 SV=1	47.82	425	2.41068	1.26944	+	2	22.7347	21.4652
Q9H9J2	MRPL44	39S ribosomal protein L44, mitochondrial OS=Homo sapiens OX=9606 GN=MRPL44 PE=1 SV=1	37.535	332	2.36072	1.23923	+	2	24.0302	22.791
H0YH33	STRAP	Serine-threonine kinase receptor-associated protein (Fragment) OS=Homo sapiens OX=9606 GN=STRAP PE=1 SV=1	10.599	95	2.35103	1.23329	+	2	20.6499	19.4166
A0A286YEX5	CHCHD3	MICOS complex subunit (Fragment) OS=Homo sapiens OX=9606 GN=CHCHD3 PE=1 SV=1	11.39	101	2.284	1.19156	+	2	20.6555	19.464
A0A2R8Y5P9	SHROOM3	Protein Shroom3 OS=Homo sapiens OX=9606 GN=SHROOM3 PE=1 SV=1	208.05	1915	2.28264	1.19071	+	2	29.9611	28.7704
Q14849	STARD3	StAR-related lipid transfer protein 3 OS=Homo sapiens OX=9606 GN=STARD3 PE=1 SV=2	50.502	445	2.27495	1.18584	+	2	27.1709	25.9851
Q6EEV6	SUMO4	Small ubiquitin-related modifier 4 OS=Homo sapiens OX=9606 GN=SUMO4 PE=1 SV=2	10.685	95	2.22534	1.15402	+	2	21.8891	20.7351
E9PL46	FBXO3	F-box only protein 3 OS=Homo sapiens OX=9606 GN=FBXO3 PE=1 SV=1	15.175	129	2.18483	1.12752	+	1	19.6364	18.5089
P17066	HSPA6	Heat shock 70 kDa protein 6 OS=Homo sapiens OX=9606 GN=HSPA6 PE=1 SV=2	71.028	643	2.11296	1.07926	+	2	28.6692	27.5899
E7ENZ3	CCT5	T-complex protein 1 subunit epsilon OS=Homo sapiens OX=9606 GN=CCT5 PE=1 SV=1	53.848	486	2.07363	1.05216	+	1	19.2193	18.1672
B1AHC9	XRCC6	ATP-dependent DNA helicase 2 subunit 1 OS=Homo sapiens OX=9606 GN=XRCC6 PE=1 SV=1	64.284	559	2.0636	1.04516	+	2	21.2675	20.2223
Q9H3K6	BOLA2	BolA-like protein 2 OS=Homo sapiens OX=9606 GN=BOLA2 PE=1 SV=1	10.117	86	2.01404	1.01009	+	2	23.0156	22.0055
P55060	CSE1L	Exportin-2 OS=Homo sapiens OX=9606 GN=CSE1L PE=1 SV=3	110.417	971	1.99669	0.99761	+	1	20.2986	19.301
P10809	HSPD1	60 kDa heat shock protein, mitochondrial OS=Homo sapiens OX=9606 GN=HSPD1 PE=1 SV=2	61.055	573	1.9906	0.993204	+	2	24.9868	23.9936
Q9BVK6	TMED9	Transmembrane emp24 domain-containing protein 9 OS=Homo sapiens OX=9606 GN=TMED9 PE=1 SV=2	27.277	235	1.99047	0.993112	+	2	22.7561	21.763
M0QXN5	NUP62	Nuclear pore glycoprotein p62 OS=Homo sapiens OX=9606 GN=NUP62 PE=1 SV=1	45.615	446	1.98074	0.986043	+	2	21.468	20.482
B8ZZU8	ELOB	Elongin-B OS=Homo sapiens OX=9606 GN=ELOB PE=1 SV=1	12.527	113	1.94017	0.956187	+	2	22.9681	22.0119
P04406	GAPDH	Glyceraldehyde-3-phosphate dehydrogenase OS=Homo sapiens OX=9606 GN=GAPDH PE=1 SV=3	36.053	335	1.8651	0.899257	+	2	24.252	23.3527
P16104	H2AX	Histone H2AX OS=Homo sapiens OX=9606 GN=H2AX PE=1 SV=2	15.145	143	1.82906	0.8711	+	2	22.7318	21.8607
H0Y4J2	MRPL37	39S ribosomal protein L37, mitochondrial (Fragment) OS=Homo sapiens OX=9606 GN=MRPL37 PE=1 SV=1	29.597	264	1.8191	0.863224	+	2	19.8218	18.9586
Q15369	ELOC	Elongin-C OS=Homo sapiens OX=9606 GN=ELOC PE=1 SV=1	12.473	112	1.81901	0.86315	+	2	23.8243	22.9612
F6UXX1	SYNCRIP	Heterogeneous nuclear ribonucleoprotein Q (Fragment) OS=Homo sapiens OX=9606 GN=SYNCRIP PE=1 SV=1	20.257	185	1.77668	0.829182	+	2	22.4034	21.5742
P62805	H4C1	Histone H4 OS=Homo sapiens OX=9606 GN=H4C1 PE=1 SV=2	11.367	103	1.77624	0.828826	+	2	27.2889	26.46
Q9H5J8	TAF1D	TATA box-binding protein-associated factor RNA polymerase I subunit D OS=Homo sapiens OX=9606 GN=TAF1D PE=1 SV=1	32.058	278	1.77594	0.828579	+	1	20.9586	20.1301
Q5TEE2	HDAC1	Histone deacetylase (Fragment) OS=Homo sapiens OX=9606 GN=HDAC1 PE=1 SV=1	24.545	211	1.77188	0.825284	+	2	21.717	20.8917
P08579	SNRPB2	U2 small nuclear ribonucleoprotein B'' OS=Homo sapiens OX=9606 GN=SNRPB2 PE=1 SV=1	25.486	225	1.76578	0.820305	+	2	25.1361	24.3158
Q6TDU7	CASC1	Protein CASC1 OS=Homo sapiens OX=9606 GN=CASC1 PE=1 SV=2	83.16	716	1.75923	0.814948	+	2	24.5974	23.7825
P28066	PSMA5	Proteasome subunit alpha type-5 OS=Homo sapiens OX=9606 GN=PSMA5 PE=1 SV=3	26.411	241	1.75845	0.814301	+	2	21.9822	21.1679
A0A0U1RRH7		Histone H2A OS=Homo sapiens OX=9606 PE=3 SV=1	18.553	170	1.75825	0.814143	+	2	28.4532	27.6391
Q9H8M2	BRD9	Bromodomain-containing protein 9 OS=Homo sapiens OX=9606 GN=BRD9 PE=1 SV=2	67	597	1.73863	0.797954	+	2	22.551	21.7531
P62314	SNRPD1	Small nuclear ribonucleoprotein Sm D1 OS=Homo sapiens OX=9606 GN=SNRPD1 PE=1 SV=1	13.282	119	1.73502	0.794953	+	2	20.1436	19.3486
Q8N0Y2	ZNF444	Zinc finger protein 444 OS=Homo sapiens OX=9606 GN=ZNF444 PE=1 SV=1	35.204	327	1.73459	0.794592	+	2	22.4261	21.6315
C9K0U8	SSBP1	Single-stranded DNA-binding protein, mitochondrial (Fragment) OS=Homo sapiens OX=9606 GN=SSBP1 PE=1 SV=1	14.131	121	1.72673	0.788041	+	2	23.0098	22.2217
A0A2R8Y6G6	ENO1	2-phospho-D-glycerate hydro-lyase OS=Homo sapiens OX=9606 GN=ENO1 PE=1 SV=1	47.327	434	1.72046	0.782796	+	2	21.3048	20.522
Q86VM9	ZC3H18	Zinc finger CCCH domain-containing protein 18 OS=Homo sapiens OX=9606 GN=ZC3H18 PE=1 SV=2	106.378	953	1.71039	0.774321	+	1	19.5053	18.731
O60884	DNAJA2	DnaJ homolog subfamily A member 2 OS=Homo sapiens OX=9606 GN=DNAJA2 PE=1 SV=1	45.746	412	1.70744	0.771839	+	2	26.6869	25.915
Q92804	TAF15	TATA-binding protein-associated factor 2N OS=Homo sapiens OX=9606 GN=TAF15 PE=1 SV=1	61.83	592	1.6952	0.761453	+	2	24.7402	23.9788
Q9NZ01	TECR	Very-long-chain enoyl-CoA reductase OS=Homo sapiens OX=9606 GN=TECR PE=1 SV=1	36.034	308	1.69412	0.760537	+	2	22.2945	21.534
P62304	SNRPE	Small nuclear ribonucleoprotein E OS=Homo sapiens OX=9606 GN=SNRPE PE=1 SV=1	10.804	92	1.6908	0.757709	+	2	22.741	21.9833
P61962	DCAF7	DDB1- and CUL4-associated factor 7 OS=Homo sapiens OX=9606 GN=DCAF7 PE=1 SV=1	38.926	342	1.68949	0.756591	+	2	22.4652	21.7086
P82921	MRPS21	28S ribosomal protein S21, mitochondrial OS=Homo sapiens OX=9606 GN=MRPS21 PE=1 SV=3	10.689	87	1.68396	0.751857	+	2	22.2653	21.5135
P35637	FUS	RNA-binding protein FUS OS=Homo sapiens OX=9606 GN=FUS PE=1 SV=1	53.426	526	1.68325	0.751253	+	2	21.9297	21.1784
Q8NC51	SERBP1	Plasminogen activator inhibitor 1 RNA-binding protein OS=Homo sapiens OX=9606 GN=SERBP1 PE=1 SV=2	44.965	408	1.67877	0.747401	+	2	22.6162	21.8688
P60174	TPI1	Triosephosphate isomerase OS=Homo sapiens OX=9606 GN=TPI1 PE=1 SV=3	30.791	286	1.67282	0.742278	+	2	20.8332	20.0909
H7C2Y5		DnaJ_C domain-containing protein (Fragment) OS=Homo sapiens OX=9606 PE=1 SV=8	19.261	167	1.67036	0.740159	+	2	21.3798	20.6396
O14949	UQCRQ	Cytochrome b-c1 complex subunit 8 OS=Homo sapiens OX=9606 GN=UQCRQ PE=1 SV=4	9.906	82	1.66137	0.732374	+	2	23.9269	23.1945
O14980	XPO1	Exportin-1 OS=Homo sapiens OX=9606 GN=XPO1 PE=1 SV=1	123.386	1071	1.65206	0.724264	+	2	21.7428	21.0185
Q13523	PRPF4B	Serine/threonine-protein kinase PRP4 homolog OS=Homo sapiens OX=9606 GN=PRPF4B PE=1 SV=3	116.987	1007	1.64392	0.717138	+	2	23.7495	23.0324
O43819	SCO2	Protein SCO2 homolog, mitochondrial OS=Homo sapiens OX=9606 GN=SCO2 PE=1 SV=3	29.81	266	1.63709	0.711131	+	2	21.8598	21.1487
P52943	CRIP2	Cysteine-rich protein 2 OS=Homo sapiens OX=9606 GN=CRIP2 PE=1 SV=1	22.493	208	1.63207	0.706706	+	2	19.6759	18.9692
D6R9E3	MND1	Meiotic nuclear division protein 1 homolog OS=Homo sapiens OX=9606 GN=MND1 PE=1 SV=1	18.984	165	1.61685	0.693187	+	2	30.645	29.9519
F5H5D3	TUBA1C	Tubulin alpha chain OS=Homo sapiens OX=9606 GN=TUBA1C PE=1 SV=1	57.73	519	1.60717	0.684521	+	2	22.7221	22.0375
C9JCJ9	OLA1	Obg-like ATPase 1 (Fragment) OS=Homo sapiens OX=9606 GN=OLA1 PE=1 SV=1	12.303	103	1.60427	0.681918	+	2	24.7283	24.0464
Q9Y3D0	CIAO2B	Cytosolic iron-sulfur assembly component 2B OS=Homo sapiens OX=9606 GN=CIAO2B PE=1 SV=1	17.663	163	1.59539	0.673907	+	2	21.9752	21.3013
P08574	CYC1	Cytochrome c1, heme protein, mitochondrial OS=Homo sapiens OX=9606 GN=CYC1 PE=1 SV=3	35.422	325	1.59076	0.669714	+	2	24.671	24.0013
Q13151	HNRNPA0	Heterogeneous nuclear ribonucleoprotein A0 OS=Homo sapiens OX=9606 GN=HNRNPA0 PE=1 SV=1	30.841	305	1.58482	0.664318	+	2	21.5276	20.8633
P62316	SNRPD2	Small nuclear ribonucleoprotein Sm D2 OS=Homo sapiens OX=9606 GN=SNRPD2 PE=1 SV=1	13.527	118	1.58437	0.663909	+	2	25.0411	24.3772
P62258	YWHAE	14-3-3 protein epsilon OS=Homo sapiens OX=9606 GN=YWHAE PE=1 SV=1	29.174	255	1.58176	0.661532	+	2	25.0248	24.3633
P63104	YWHAZ	14-3-3 protein zeta/delta OS=Homo sapiens OX=9606 GN=YWHAZ PE=1 SV=1	27.745	245	1.57527	0.655601	+	2	22.4316	21.776
P07900	HSP90AA1	Heat shock protein HSP 90-alpha OS=Homo sapiens OX=9606 GN=HSP90AA1 PE=1 SV=5	84.66	732	1.5735	0.653975	+	2	23.6777	23.0237
G3V5X4	SYNE2	Nesprin-2 OS=Homo sapiens OX=9606 GN=SYNE2 PE=1 SV=1	787.723	6818	1.56985	0.650624	+	2	23.6866	23.0359
E9PBK6	WDR6	WD repeat-containing protein 6 OS=Homo sapiens OX=9606 GN=WDR6 PE=1 SV=1	62.222	569	1.56666	0.647693	+	2	22.6745	22.0269
H0YLS6	PSMA4	Proteasome subunit alpha type OS=Homo sapiens OX=9606 GN=PSMA4 PE=1 SV=1	13.948	125	1.56219	0.643566	+	2	21.4783	20.8348
A0A494C1L1	LBR	3-beta-hydroxysterol Delta (14)-reductase OS=Homo sapiens OX=9606 GN=LBR PE=1 SV=1	46.926	411	1.55353	0.635546	+	2	21.2138	20.5783
O60264	SMARCA5	SWI/SNF-related matrix-associated actin-dependent regulator of chromatin subfamily A member 5 OS=Homo sapiens OX=9606 GN=SMARCA5 PE=1 SV=1	121.905	1052	1.54917	0.631492	+	2	22.3409	21.7094
Q8NBZ0	INO80E	INO80 complex subunit E OS=Homo sapiens OX=9606 GN=INO80E PE=1 SV=1	26.478	244	1.54597	0.628511	+	2	23.3438	22.7153
Q96I63	YME1L1	ATP-dependent zinc metalloprotease YME1L1 OS=Homo sapiens OX=9606 GN=YME1L1 PE=1 SV=1	82.666	740	1.53857	0.621594	+	2	19.4431	18.8215
Q13501	SQSTM1	Sequestosome-1 OS=Homo sapiens OX=9606 GN=SQSTM1 PE=1 SV=1	47.687	440	1.53552	0.618725	+	2	22.5976	21.9788
B1AN99	PRSS3	Trypsin-3 (Fragment) OS=Homo sapiens OX=9606 GN=PRSS3 PE=1 SV=8	19.288	177	1.53483	0.618079	+	2	24.8261	24.2081
Q99848	EBNA1BP2	Probable rRNA-processing protein EBP2 OS=Homo sapiens OX=9606 GN=EBNA1BP2 PE=1 SV=2	34.852	306	1.5335	0.616824	+	2	22.8658	22.249
Q15233	NONO	Non-POU domain-containing octamer-binding protein OS=Homo sapiens OX=9606 GN=NONO PE=1 SV=4	54.232	471	1.5327	0.616074	+	2	24.1164	23.5003
Q03252	LMNB2	Lamin-B2 OS=Homo sapiens OX=9606 GN=LMNB2 PE=1 SV=4	69.948	620	1.52735	0.611026	+	2	24.7959	24.1849
H3BP71	RNF40	E3 ubiquitin protein ligase OS=Homo sapiens OX=9606 GN=RNF40 PE=1 SV=2	109.049	961	1.51656	0.600801	+	2	24.3898	23.789
H3BRG4	UQCRC2	Cytochrome b-c1 complex subunit 2, mitochondrial OS=Homo sapiens OX=9606 GN=UQCRC2 PE=1 SV=1	44.635	412	1.51541	0.599709	+	2	22.5741	21.9744
H0YLW7	SLTM	SAFB-like transcription modulator OS=Homo sapiens OX=9606 GN=SLTM PE=1 SV=1	6.613	62	1.50836	0.59298	+	2	20.3369	19.7439
Q96DF8	ESS2	Splicing factor ESS-2 homolog OS=Homo sapiens OX=9606 GN=ESS2 PE=1 SV=1	52.568	476	1.50707	0.591751	+	2	20.6455	20.0538
F5GZS6	SLC3A2	4F2 cell-surface antigen heavy chain OS=Homo sapiens OX=9606 GN=SLC3A2 PE=1 SV=1	64.873	599	1.50553	0.590271	+	2	21.0992	20.5089
P31689	DNAJA1	DnaJ homolog subfamily A member 1 OS=Homo sapiens OX=9606 GN=DNAJA1 PE=1 SV=2	44.868	397	1.5034	0.588233	+	2	24.9125	24.3242
Q8N0V3	RBFA	Putative ribosome-binding factor A, mitochondrial OS=Homo sapiens OX=9606 GN=RBFA PE=1 SV=3	38.359	343	1.5031	0.587942	+	2	24.1156	23.5277
Q09028	RBBP4	Histone-binding protein RBBP4 OS=Homo sapiens OX=9606 GN=RBBP4 PE=1 SV=3	47.656	425	1.50067	0.585604	+	2	24.2716	23.686
Q8N9Q2	SREK1IP1	Protein SREK1IP1 OS=Homo sapiens OX=9606 GN=SREK1IP1 PE=1 SV=1	18.177	155	1.49288	0.578098		2	22.4799	21.9018
O95409	ZIC2	Zinc finger protein ZIC 2 OS=Homo sapiens OX=9606 GN=ZIC2 PE=1 SV=2	55.006	532	1.47914	0.564763		2	23.0506	22.4859
Q13428	TCOF1	Treacle protein OS=Homo sapiens OX=9606 GN=TCOF1 PE=1 SV=3	152.106	1488	1.47259	0.558354		2	26.2264	25.6681
P04350	TUBB4A	Tubulin beta-4A chain OS=Homo sapiens OX=9606 GN=TUBB4A PE=1 SV=2	49.586	444	1.47007	0.555886		2	20.4885	19.9326
H7BY16	NCL	Nucleolin (Fragment) OS=Homo sapiens OX=9606 GN=NCL PE=1 SV=8	32.39	296	1.46727	0.553134		2	20.8185	20.2653
Q8TDD1	DDX54	ATP-dependent RNA helicase DDX54 OS=Homo sapiens OX=9606 GN=DDX54 PE=1 SV=2	98.595	881	1.46281	0.54874		2	23.7009	23.1522
P12236	SLC25A6	ADP/ATP translocase 3 OS=Homo sapiens OX=9606 GN=SLC25A6 PE=1 SV=4	32.866	298	1.46235	0.548285		2	24.6714	24.1231
Q7Z7C8	TAF8	Transcription initiation factor TFIID subunit 8 OS=Homo sapiens OX=9606 GN=TAF8 PE=1 SV=1	34.262	310	1.46192	0.547863		2	28.2237	27.6758
C9JYM0	POP7	Ribonuclease P (Fragment) OS=Homo sapiens OX=9606 GN=POP7 PE=1 SV=1	15.324	137	1.4606	0.546561		2	23.4509	22.9043
Q9UN81	L1RE1	LINE-1 retrotransposable element ORF1 protein OS=Homo sapiens OX=9606 GN=L1RE1 PE=1 SV=1	40.056	338	1.45383	0.539854		2	21.2092	20.6693
Q9Y3U8	RPL36	60S ribosomal protein L36 OS=Homo sapiens OX=9606 GN=RPL36 PE=1 SV=3	12.254	105	1.45002	0.536074		2	25.434	24.898
P20700	LMNB1	Lamin-B1 OS=Homo sapiens OX=9606 GN=LMNB1 PE=1 SV=2	66.408	586	1.44647	0.53254		2	27.5723	27.0398
F8W726	UBAP2L	Ubiquitin-associated protein 2-like OS=Homo sapiens OX=9606 GN=UBAP2L PE=1 SV=2	113.628	1079	1.44359	0.529659		2	21.5417	21.0121
P11142	HSPA8	Heat shock cognate 71 kDa protein OS=Homo sapiens OX=9606 GN=HSPA8 PE=1 SV=1	70.898	646	1.44255	0.528622		2	30.9198	30.3912
O75531	BANF1	Barrier-to-autointegration factor OS=Homo sapiens OX=9606 GN=BANF1 PE=1 SV=1	10.059	89	1.44131	0.527377		2	22.5677	22.0403
F8W1N5	NACA	Nascent polypeptide-associated complex subunit alpha (Fragment) OS=Homo sapiens OX=9606 GN=NACA PE=1 SV=1	7.813	71	1.44056	0.526626		2	24.4351	23.9085
P04843	RPN1	Dolichyl-diphosphooligosaccharide--protein glycosyltransferase subunit 1 OS=Homo sapiens OX=9606 GN=RPN1 PE=1 SV=1	68.569	607	1.44052	0.526586		2	20.1103	19.5837
P98179	RBM3	RNA-binding protein 3 OS=Homo sapiens OX=9606 GN=RBM3 PE=1 SV=1	17.17	157	1.44049	0.526563		2	20.0909	19.5644
Q9UN30	SCML1	Sex comb on midleg-like protein 1 OS=Homo sapiens OX=9606 GN=SCML1 PE=1 SV=2	37.447	329	1.43614	0.522195		2	21.2138	20.6916
Q9H9Y2	RPF1	Ribosome production factor 1 OS=Homo sapiens OX=9606 GN=RPF1 PE=1 SV=2	40.111	349	1.43428	0.520326		2	21.652	21.1317
Q9BTV4	TMEM43	Transmembrane protein 43 OS=Homo sapiens OX=9606 GN=TMEM43 PE=1 SV=1	44.876	400	1.4308	0.516818		2	21.701	21.1842
P22626	HNRNPA2B1	Heterogeneous nuclear ribonucleoproteins A2/B1 OS=Homo sapiens OX=9606 GN=HNRNPA2B1 PE=1 SV=2	37.43	353	1.42455	0.510508		2	22.8293	22.3188
Q9NX00	TMEM160	Transmembrane protein 160 OS=Homo sapiens OX=9606 GN=TMEM160 PE=1 SV=1	19.658	188	1.42049	0.506392		2	21.7334	21.227
Q99880	H2BC13	Histone H2B type 1-L OS=Homo sapiens OX=9606 GN=H2BC13 PE=1 SV=3	13.952	126	1.4176	0.503455		2	30.0879	29.5844
Q8N0Z3	SPICE1	Spindle and centriole-associated protein 1 OS=Homo sapiens OX=9606 GN=SPICE1 PE=1 SV=1	96.264	855	1.41246	0.498211		2	23.7392	23.241
P62854	RPS26	40S ribosomal protein S26 OS=Homo sapiens OX=9606 GN=RPS26 PE=1 SV=3	13.015	115	1.41233	0.498081		2	30.7995	30.3014
O00629	KPNA4	Importin subunit alpha-3 OS=Homo sapiens OX=9606 GN=KPNA4 PE=1 SV=1	57.887	521	1.41041	0.49611		2	20.7991	20.303
P05141	SLC25A5	ADP/ATP translocase 2 OS=Homo sapiens OX=9606 GN=SLC25A5 PE=1 SV=7	32.852	298	1.40792	0.493568		2	28.1974	27.7039
P0DMU9	CT45A10	Cancer/testis antigen family 45 member A10 OS=Homo sapiens OX=9606 GN=CT45A10 PE=1 SV=1	21.146	189	1.40518	0.490752		2	25.8211	25.3304
K7ENG2	U2AF2	U2 snRNP auxiliary factor large subunit OS=Homo sapiens OX=9606 GN=U2AF2 PE=1 SV=1	33.902	307	1.40189	0.487371		2	20.5996	20.1122
O43852	CALU	Calumenin OS=Homo sapiens OX=9606 GN=CALU PE=1 SV=2	37.107	315	1.39873	0.484116		2	26.9808	26.4966
P42677	RPS27	40S ribosomal protein S27 OS=Homo sapiens OX=9606 GN=RPS27 PE=1 SV=3	9.461	84	1.39707	0.482405		2	26.8982	26.4158
A6PW57	PIP5K1A	Phosphatidylinositol 4-phosphate 5-kinase type-1 alpha OS=Homo sapiens OX=9606 GN=PIP5K1A PE=1 SV=2	61.258	550	1.39653	0.481847		2	20.9288	20.447
P62306	SNRPF	Small nuclear ribonucleoprotein F OS=Homo sapiens OX=9606 GN=SNRPF PE=1 SV=1	9.725	86	1.39404	0.479275		2	24.3939	23.9146
F8W1I4	LARP4	La-related protein 4 (Fragment) OS=Homo sapiens OX=9606 GN=LARP4 PE=1 SV=1	14.143	125	1.39196	0.477114		2	20.7794	20.3023
P10599	TXN	Thioredoxin OS=Homo sapiens OX=9606 GN=TXN PE=1 SV=3	11.738	105	1.3918	0.476953		2	26.3424	25.8654
A0A087X2D0	SRSF3	Serine/arginine-rich-splicing factor 3 OS=Homo sapiens OX=9606 GN=SRSF3 PE=1 SV=1	10.321	95	1.39026	0.475356		2	23.9098	23.4344
P08708	RPS17	40S ribosomal protein S17 OS=Homo sapiens OX=9606 GN=RPS17 PE=1 SV=2	15.55	135	1.38983	0.474907		2	31.2508	30.7759
H3BPZ1	HACD3	Very-long-chain (3R)-3-hydroxyacyl-CoA dehydratase OS=Homo sapiens OX=9606 GN=HACD3 PE=1 SV=1	40.069	337	1.38803	0.473038		2	21.7931	21.3201
P51991	HNRNPA3	Heterogeneous nuclear ribonucleoprotein A3 OS=Homo sapiens OX=9606 GN=HNRNPA3 PE=1 SV=2	39.595	378	1.38659	0.471546		2	20.4239	19.9523
Q96E39	RBMXL1	RNA binding motif protein, X-linked-like-1 OS=Homo sapiens OX=9606 GN=RBMXL1 PE=1 SV=1	42.142	390	1.38659	0.471539		2	23.1828	22.7112
P82912	MRPS11	28S ribosomal protein S11, mitochondrial OS=Homo sapiens OX=9606 GN=MRPS11 PE=1 SV=2	20.616	194	1.38622	0.47116		2	22.448	21.9768
H3BMQ2	RSL24D1	Probable ribosome biogenesis protein RLP24 (Fragment) OS=Homo sapiens OX=9606 GN=RSL24D1 PE=1 SV=1	8.134	66	1.38567	0.470586		2	22.2036	21.733
E5RJR5	SKP1	S-phase kinase-associated protein 1 OS=Homo sapiens OX=9606 GN=SKP1 PE=1 SV=1	18.72	163	1.38279	0.467587		2	25.3178	24.8502
D6R9P3	HNRNPAB	Heterogeneous nuclear ribonucleoprotein A/B OS=Homo sapiens OX=9606 GN=HNRNPAB PE=1 SV=1	30.303	280	1.38272	0.467505		2	19.6637	19.1962
Q96PY5	FMNL2	Formin-like protein 2 OS=Homo sapiens OX=9606 GN=FMNL2 PE=1 SV=3	123.321	1086	1.3769	0.461419		2	25.9662	25.5048
M0QYR1	SNRNP70	U1 small nuclear ribonucleoprotein 70 kDa (Fragment) OS=Homo sapiens OX=9606 GN=SNRNP70 PE=1 SV=1	11.476	94	1.37438	0.458784		1	19.8738	19.415
P61204	ARF3	ADP-ribosylation factor 3 OS=Homo sapiens OX=9606 GN=ARF3 PE=1 SV=2	20.601	181	1.37232	0.456617		1	19.6113	19.1547
P25398	RPS12	40S ribosomal protein S12 OS=Homo sapiens OX=9606 GN=RPS12 PE=1 SV=3	14.515	132	1.3722	0.456495		2	27.5026	27.0461
Q9BSD7	NTPCR	Cancer-related nucleoside-triphosphatase OS=Homo sapiens OX=9606 GN=NTPCR PE=1 SV=1	20.713	190	1.36814	0.452213		2	22.6234	22.1712
Q15649	ZNHIT3	Zinc finger HIT domain-containing protein 3 OS=Homo sapiens OX=9606 GN=ZNHIT3 PE=1 SV=2	17.607	155	1.3658	0.449741		2	28.0583	27.6086
F8W7C6	RPL10	60S ribosomal protein L10 OS=Homo sapiens OX=9606 GN=RPL10 PE=1 SV=2	18.565	163	1.3647	0.448585		2	27.1402	26.6917
P05023	ATP1A1	Sodium/potassium-transporting ATPase subunit alpha-1 OS=Homo sapiens OX=9606 GN=ATP1A1 PE=1 SV=1	112.896	1023	1.36452	0.448389		2	24.6605	24.2121
Q5C9Z4	NOM1	Nucleolar MIF4G domain-containing protein 1 OS=Homo sapiens OX=9606 GN=NOM1 PE=1 SV=1	96.257	860	1.36248	0.446232		2	22.2006	21.7543
O00483	NDUFA4	Cytochrome c oxidase subunit NDUFA4 OS=Homo sapiens OX=9606 GN=NDUFA4 PE=1 SV=1	9.37	81	1.35788	0.441356		2	24.3367	23.8953
B8ZZL8	HSPE1	10 kDa heat shock protein, mitochondrial OS=Homo sapiens OX=9606 GN=HSPE1 PE=1 SV=1	10.69	101	1.35508	0.438383		2	22.0431	21.6047
O60762	DPM1	Dolichol-phosphate mannosyltransferase subunit 1 OS=Homo sapiens OX=9606 GN=DPM1 PE=1 SV=1	29.634	260	1.35171	0.434788		2	21.5814	21.1466
Q9NS69	TOMM22	Mitochondrial import receptor subunit TOM22 homolog OS=Homo sapiens OX=9606 GN=TOMM22 PE=1 SV=3	15.522	142	1.35128	0.434329		2	22.6962	22.2618
P61247	RPS3A	40S ribosomal protein S3a OS=Homo sapiens OX=9606 GN=RPS3A PE=1 SV=2	29.945	264	1.35108	0.434117		2	31.5832	31.149
F5H702	MRPL48	39S ribosomal protein L48, mitochondrial OS=Homo sapiens OX=9606 GN=MRPL48 PE=1 SV=1	12.77	113	1.34865	0.431515		2	21.2335	20.802
Q9UQ35	SRRM2	Serine/arginine repetitive matrix protein 2 OS=Homo sapiens OX=9606 GN=SRRM2 PE=1 SV=2	299.615	2752	1.34558	0.428233		2	28.643	28.2148
Q9H9B4	SFXN1	Sideroflexin-1 OS=Homo sapiens OX=9606 GN=SFXN1 PE=1 SV=4	35.619	322	1.34235	0.424759		2	22.8845	22.4597
P62750	RPL23A	60S ribosomal protein L23a OS=Homo sapiens OX=9606 GN=RPL23A PE=1 SV=1	17.695	156	1.342	0.424385		2	30.5848	30.1604
P56537	EIF6	Eukaryotic translation initiation factor 6 OS=Homo sapiens OX=9606 GN=EIF6 PE=1 SV=1	26.599	245	1.34026	0.422515		2	22.3688	21.9463
P06576	ATP5F1B	ATP synthase subunit beta, mitochondrial OS=Homo sapiens OX=9606 GN=ATP5F1B PE=1 SV=3	56.56	529	1.33724	0.419261		2	23.3005	22.8812
O00767	SCD	Acyl-CoA desaturase OS=Homo sapiens OX=9606 GN=SCD PE=1 SV=2	41.523	359	1.33674	0.418716		2	19.9762	19.5575
C9J9V2	THUMPD3	THUMP domain-containing protein 3 (Fragment) OS=Homo sapiens OX=9606 GN=THUMPD3 PE=1 SV=1	13.801	123	1.3364	0.418347		2	21.8286	21.4102
Q96FJ2	DYNLL2	Dynein light chain 2, cytoplasmic OS=Homo sapiens OX=9606 GN=DYNLL2 PE=1 SV=1	10.35	89	1.33633	0.418276		2	25.5435	25.1253
Q15293	RCN1	Reticulocalbin-1 OS=Homo sapiens OX=9606 GN=RCN1 PE=1 SV=1	38.89	331	1.33268	0.414329		2	22.5903	22.176
P36542	ATP5F1C	ATP synthase subunit gamma, mitochondrial OS=Homo sapiens OX=9606 GN=ATP5F1C PE=1 SV=1	32.996	298	1.33168	0.413252		2	24.5137	24.1005
P08238	HSP90AB1	Heat shock protein HSP 90-beta OS=Homo sapiens OX=9606 GN=HSP90AB1 PE=1 SV=4	83.264	724	1.33141	0.412958		2	24.8291	24.4161
Q96IX5	ATP5MD	ATP synthase membrane subunit DAPIT, mitochondrial OS=Homo sapiens OX=9606 GN=ATP5MD PE=1 SV=1	6.458	58	1.32963	0.411027		2	22.3901	21.9791
Q1ED39	KNOP1	Lysine-rich nucleolar protein 1 OS=Homo sapiens OX=9606 GN=KNOP1 PE=1 SV=1	51.589	458	1.32825	0.409523		2	24.2167	23.8072
O75190	DNAJB6	DnaJ homolog subfamily B member 6 OS=Homo sapiens OX=9606 GN=DNAJB6 PE=1 SV=2	36.087	326	1.32824	0.409519		2	22.2637	21.8542
Q15424	SAFB	Scaffold attachment factor B1 OS=Homo sapiens OX=9606 GN=SAFB PE=1 SV=4	102.642	915	1.32812	0.409387		2	21.6448	21.2354
P62277	RPS13	40S ribosomal protein S13 OS=Homo sapiens OX=9606 GN=RPS13 PE=1 SV=2	17.222	151	1.32645	0.40757		2	29.8146	29.407
P62753	RPS6	40S ribosomal protein S6 OS=Homo sapiens OX=9606 GN=RPS6 PE=1 SV=1	28.681	249	1.32638	0.407497		2	30.0103	29.6028
Q2TBE0	CWF19L2	CWF19-like protein 2 OS=Homo sapiens OX=9606 GN=CWF19L2 PE=1 SV=4	103.787	894	1.32562	0.406672		2	21.9926	21.5859
P63244	RACK1	Receptor of activated protein C kinase 1 OS=Homo sapiens OX=9606 GN=RACK1 PE=1 SV=3	35.077	317	1.32472	0.405683		2	24.6506	24.245
P35268	RPL22	60S ribosomal protein L22 OS=Homo sapiens OX=9606 GN=RPL22 PE=1 SV=2	14.787	128	1.32401	0.404916		2	29.9041	29.4992
Q6P4R8	NFRKB	Nuclear factor related to kappa-B-binding protein OS=Homo sapiens OX=9606 GN=NFRKB PE=1 SV=2	139.001	1299	1.324	0.404898		2	21.6556	21.2507
Q86X95	CIR1	Corepressor interacting with RBPJ 1 OS=Homo sapiens OX=9606 GN=CIR1 PE=1 SV=1	52.313	450	1.32338	0.404226		2	24.0428	23.6385
P39019	RPS19	40S ribosomal protein S19 OS=Homo sapiens OX=9606 GN=RPS19 PE=1 SV=2	16.061	145	1.32046	0.401035		2	26.201	25.8
P47756	CAPZB	F-actin-capping protein subunit beta OS=Homo sapiens OX=9606 GN=CAPZB PE=1 SV=4	31.35	277	1.31989	0.400419		2	25.3647	24.9642
Q9HCS7	XAB2	Pre-mRNA-splicing factor SYF1 OS=Homo sapiens OX=9606 GN=XAB2 PE=1 SV=2	100.01	855	1.31827	0.398651		2	23.8907	23.492
Q9Y5K5	UCHL5	Ubiquitin carboxyl-terminal hydrolase isozyme L5 OS=Homo sapiens OX=9606 GN=UCHL5 PE=1 SV=3	37.607	329	1.31647	0.396672		2	21.9037	21.5071
Q9UNF1	MAGED2	Melanoma-associated antigen D2 OS=Homo sapiens OX=9606 GN=MAGED2 PE=1 SV=2	64.954	606	1.31622	0.396397		2	22.925	22.5286
J3QLE5	SNRPN	Small nuclear ribonucleoprotein-associated protein N (Fragment) OS=Homo sapiens OX=9606 GN=SNRPN PE=1 SV=1	17.546	169	1.31562	0.395741		2	23.9152	23.5194
P62280	RPS11	40S ribosomal protein S11 OS=Homo sapiens OX=9606 GN=RPS11 PE=1 SV=3	18.431	158	1.31082	0.390473		2	31.6796	31.2891
Q9NWU5	MRPL22	39S ribosomal protein L22, mitochondrial OS=Homo sapiens OX=9606 GN=MRPL22 PE=1 SV=1	23.641	206	1.31059	0.390221		2	24.5662	24.176
Q9ULR0	ISY1	Pre-mRNA-splicing factor ISY1 homolog OS=Homo sapiens OX=9606 GN=ISY1 PE=1 SV=3	32.992	285	1.30902	0.388482		2	23.5118	23.1234
K7EIY8	INO80C	Chromosome 18 open reading frame 37, isoform CRA_a OS=Homo sapiens OX=9606 GN=INO80C PE=1 SV=1	15.229	137	1.30851	0.387922		2	23.294	22.9061
D6RCL3	DIMT1	rRNA adenine N(6)-methyltransferase OS=Homo sapiens OX=9606 GN=DIMT1 PE=1 SV=1	17.07	154	1.30777	0.387105		2	20.235	19.8479
F8W0G4	PCBP2	Poly(rC)-binding protein 2 (Fragment) OS=Homo sapiens OX=9606 GN=PCBP2 PE=1 SV=1	16.637	158	1.30771	0.387041		2	22.7202	22.3332
Q03701	CEBPZ	CCAAT/enhancer-binding protein zeta OS=Homo sapiens OX=9606 GN=CEBPZ PE=1 SV=3	120.974	1054	1.30448	0.38347		2	25.7557	25.3723
Q8IYL3	C1orf174	UPF0688 protein C1orf174 OS=Homo sapiens OX=9606 GN=C1orf174 PE=1 SV=2	25.977	243	1.30021	0.378739		2	20.5954	20.2167
P35249	RFC4	Replication factor C subunit 4 OS=Homo sapiens OX=9606 GN=RFC4 PE=1 SV=2	39.682	363	1.29955	0.37801		2	23.1903	22.8123
Q9HDC5	JPH1	Junctophilin-1 OS=Homo sapiens OX=9606 GN=JPH1 PE=1 SV=2	71.686	661	1.29848	0.376827		2	23.9324	23.5556
B1AK63	MEAF6	Chromatin modification-related protein MEAF6 OS=Homo sapiens OX=9606 GN=MEAF6 PE=1 SV=1	19.164	169	1.29821	0.376525		2	19.914	19.5375
P07919	UQCRH	Cytochrome b-c1 complex subunit 6, mitochondrial OS=Homo sapiens OX=9606 GN=UQCRH PE=1 SV=2	10.739	91	1.29771	0.37597		2	23.7859	23.4099
P18085	ARF4	ADP-ribosylation factor 4 OS=Homo sapiens OX=9606 GN=ARF4 PE=1 SV=3	20.511	180	1.29681	0.374967		2	23.8266	23.4516
Q8WY36	BBX	HMG box transcription factor BBX OS=Homo sapiens OX=9606 GN=BBX PE=1 SV=1	105.13	941	1.29579	0.373828		2	23.0864	22.7126
P61353	RPL27	60S ribosomal protein L27 OS=Homo sapiens OX=9606 GN=RPL27 PE=1 SV=2	15.798	136	1.29526	0.373245		2	26.5526	26.1793
E9PRG8	C11orf98	Uncharacterized protein C11orf98 OS=Homo sapiens OX=9606 GN=C11orf98 PE=4 SV=2	14.234	123	1.29513	0.3731		2	27.4245	27.0514
P68363	TUBA1B	Tubulin alpha-1B chain OS=Homo sapiens OX=9606 GN=TUBA1B PE=1 SV=1	50.152	451	1.29491	0.372854		2	29.7607	29.3879
O43395	PRPF3	U4/U6 small nuclear ribonucleoprotein Prp3 OS=Homo sapiens OX=9606 GN=PRPF3 PE=1 SV=2	77.529	683	1.29397	0.371801		2	27.2202	26.8484
P49411	TUFM	Elongation factor Tu, mitochondrial OS=Homo sapiens OX=9606 GN=TUFM PE=1 SV=2	49.542	452	1.29257	0.37024		2	25.3865	25.0162
Q9H0A0	NAT10	RNA cytidine acetyltransferase OS=Homo sapiens OX=9606 GN=NAT10 PE=1 SV=2	115.73	1025	1.29144	0.368978		2	23.865	23.4961
A0A5F9ZHS9	SEPTIN4	Septin-4 (Fragment) OS=Homo sapiens OX=9606 GN=SEPTIN4 PE=1 SV=1	23.936	211	1.2888	0.366029		2	28.904	28.538
B4DUR8	CCT3	T-complex protein 1 subunit gamma OS=Homo sapiens OX=9606 GN=CCT3 PE=1 SV=1	55.674	500	1.28812	0.365268		2	21.3882	21.0229
P25705	ATP5F1A	ATP synthase subunit alpha, mitochondrial OS=Homo sapiens OX=9606 GN=ATP5F1A PE=1 SV=1	59.751	553	1.2855	0.362324		2	24.5847	24.2224
A6NHQ2	FBLL1	rRNA/tRNA 2'-O-methyltransferase fibrillarin-like protein 1 OS=Homo sapiens OX=9606 GN=FBLL1 PE=3 SV=2	34.803	334	1.28386	0.360491		2	23.0634	22.7029
P48047	ATP5PO	ATP synthase subunit O, mitochondrial OS=Homo sapiens OX=9606 GN=ATP5PO PE=1 SV=1	23.277	213	1.28333	0.359895		2	23.1852	22.8253
Q9P275	USP36	Ubiquitin carboxyl-terminal hydrolase 36 OS=Homo sapiens OX=9606 GN=USP36 PE=1 SV=4	122.908	1123	1.28273	0.359219		2	23.3296	22.9704
Q15543	TAF13	Transcription initiation factor TFIID subunit 13 OS=Homo sapiens OX=9606 GN=TAF13 PE=1 SV=1	14.287	124	1.28269	0.359171		2	24.8548	24.4956
Q9NVI7	ATAD3A	ATPase family AAA domain-containing protein 3A OS=Homo sapiens OX=9606 GN=ATAD3A PE=1 SV=2	71.369	634	1.28264	0.35912		2	23.6195	23.2604
H0YJV7	YY1	Transcriptional repressor protein YY1 (Fragment) OS=Homo sapiens OX=9606 GN=YY1 PE=1 SV=1	20.844	190	1.28202	0.358422		2	22.3561	21.9977
Q13823	GNL2	Nucleolar GTP-binding protein 2 OS=Homo sapiens OX=9606 GN=GNL2 PE=1 SV=1	83.655	731	1.282	0.358401		2	26.99	26.6316
F8VXC8	SMARCC2	SWI/SNF complex subunit SMARCC2 OS=Homo sapiens OX=9606 GN=SMARCC2 PE=1 SV=1	136.184	1245	1.27861	0.354574		2	19.9089	19.5543
P62979	RPS27A	Ubiquitin-40S ribosomal protein S27a OS=Homo sapiens OX=9606 GN=RPS27A PE=1 SV=2	17.965	156	1.27835	0.354281		2	29.3258	28.9716
C9J4Z3	RPL37A	60S ribosomal protein L37a OS=Homo sapiens OX=9606 GN=RPL37A PE=1 SV=1	7.624	68	1.2749	0.350381		2	26.0769	25.7265
Q13185	CBX3	Chromobox protein homolog 3 OS=Homo sapiens OX=9606 GN=CBX3 PE=1 SV=4	20.811	183	1.2732	0.348464		2	24.0372	23.6887
A0A6I8PS19	GNL3L	Guanine nucleotide binding protein-like 3 (Nucleolar)-like, isoform CRA_b OS=Homo sapiens OX=9606 GN=GNL3L PE=4 SV=1	58.012	516	1.27294	0.34817		2	27.7707	27.4225
Q8NEJ9	NGDN	Neuroguidin OS=Homo sapiens OX=9606 GN=NGDN PE=1 SV=1	35.894	315	1.27294	0.348164		2	27.6994	27.3512
P30414	NKTR	NK-tumor recognition protein OS=Homo sapiens OX=9606 GN=NKTR PE=1 SV=2	165.677	1462	1.27212	0.347232		2	24.2874	23.9402
P47914	RPL29	60S ribosomal protein L29 OS=Homo sapiens OX=9606 GN=RPL29 PE=1 SV=2	17.752	159	1.27183	0.3469		2	29.2978	28.9509
Q5T3I0	GPATCH4	G patch domain-containing protein 4 OS=Homo sapiens OX=9606 GN=GPATCH4 PE=1 SV=2	50.381	446	1.2709	0.345848		2	26.2753	25.9294
P63151	PPP2R2A	Serine/threonine-protein phosphatase 2A 55 kDa regulatory subunit B alpha isoform OS=Homo sapiens OX=9606 GN=PPP2R2A PE=1 SV=1	51.692	447	1.2697	0.344482		2	22.9518	22.6073
Q9ULW3	ABT1	Activator of basal transcription 1 OS=Homo sapiens OX=9606 GN=ABT1 PE=1 SV=1	31.079	272	1.2691	0.3438		2	25.0426	24.6988
Q9H4F8	SMOC1	SPARC-related modular calcium-binding protein 1 OS=Homo sapiens OX=9606 GN=SMOC1 PE=1 SV=1	48.163	434	1.26905	0.343747		2	23.2131	22.8693
Q14257	RCN2	Reticulocalbin-2 OS=Homo sapiens OX=9606 GN=RCN2 PE=1 SV=1	36.876	317	1.26838	0.342987		2	25.235	24.892
Q15544	TAF11	Transcription initiation factor TFIID subunit 11 OS=Homo sapiens OX=9606 GN=TAF11 PE=1 SV=1	23.307	211	1.26743	0.341906		2	26.4115	26.0696
Q96EY1	DNAJA3	DnaJ homolog subfamily A member 3, mitochondrial OS=Homo sapiens OX=9606 GN=DNAJA3 PE=1 SV=2	52.489	480	1.26213	0.335864		2	23.984	23.6481
P62244	RPS15A	40S ribosomal protein S15a OS=Homo sapiens OX=9606 GN=RPS15A PE=1 SV=2	14.84	130	1.25797	0.331101		2	27.2442	26.9131
P09669	COX6C	Cytochrome c oxidase subunit 6C OS=Homo sapiens OX=9606 GN=COX6C PE=1 SV=2	8.781	75	1.25009	0.322033		2	24.0401	23.7181
Q32MN6	TBP	TATA-box-binding protein OS=Homo sapiens OX=9606 GN=TBP PE=1 SV=1	31.616	288	1.24831	0.319979		2	25.373	25.053
P62701	RPS4X	40S ribosomal protein S4, X isoform OS=Homo sapiens OX=9606 GN=RPS4X PE=1 SV=2	29.598	263	1.24493	0.316059		2	32.0854	31.7693
O15235	MRPS12	28S ribosomal protein S12, mitochondrial OS=Homo sapiens OX=9606 GN=MRPS12 PE=1 SV=1	15.173	138	1.24481	0.31592		2	25.5778	25.2618
O95391	SLU7	Pre-mRNA-splicing factor SLU7 OS=Homo sapiens OX=9606 GN=SLU7 PE=1 SV=2	68.387	586	1.24464	0.315723		2	22.6893	22.3735
Q9NXE8	CWC25	Pre-mRNA-splicing factor CWC25 homolog OS=Homo sapiens OX=9606 GN=CWC25 PE=1 SV=1	49.647	425	1.24462	0.315708		2	24.703	24.3873
E7EX41	DDX55	RNA helicase OS=Homo sapiens OX=9606 GN=DDX55 PE=1 SV=2	21.615	191	1.2418	0.312428		2	20.3493	20.0368
P17509	HOXB6	Homeobox protein Hox-B6 OS=Homo sapiens OX=9606 GN=HOXB6 PE=1 SV=4	25.432	224	1.24174	0.312365		2	20.6176	20.3052
Q9NQZ2	UTP3	Something about silencing protein 10 OS=Homo sapiens OX=9606 GN=UTP3 PE=1 SV=1	54.558	479	1.24063	0.311076		2	26.6108	26.2997
Q8N5L8	RPP25L	Ribonuclease P protein subunit p25-like protein OS=Homo sapiens OX=9606 GN=RPP25L PE=1 SV=1	17.631	163	1.23995	0.310284		2	23.7865	23.4762
Q7Z2W9	MRPL21	39S ribosomal protein L21, mitochondrial OS=Homo sapiens OX=9606 GN=MRPL21 PE=1 SV=2	22.815	205	1.23867	0.308796		2	23.3644	23.0556
Q9Y230	RUVBL2	RuvB-like 2 OS=Homo sapiens OX=9606 GN=RUVBL2 PE=1 SV=3	51.157	463	1.23811	0.308134		2	27.8301	27.522
B4DP62	SLC25A1	Solute carrier family 25 (Mitochondrial carrier citrate transporter), member 1, isoform CRA_b OS=Homo sapiens OX=9606 GN=SLC25A1 PE=1 SV=1	23.21	208	1.23615	0.305857		2	20.9663	20.6605
Q16514	TAF12	Transcription initiation factor TFIID subunit 12 OS=Homo sapiens OX=9606 GN=TAF12 PE=1 SV=1	17.924	161	1.23608	0.305769		2	26.8605	26.5548
Q06830	PRDX1	Peroxiredoxin-1 OS=Homo sapiens OX=9606 GN=PRDX1 PE=1 SV=1	22.11	199	1.23523	0.304782		2	26.671	26.3662
O43172	PRPF4	U4/U6 small nuclear ribonucleoprotein Prp4 OS=Homo sapiens OX=9606 GN=PRPF4 PE=1 SV=2	58.449	522	1.23297	0.302136		2	27.6127	27.3106
A8K968	EPB41L3	Band 4.1-like protein 3 OS=Homo sapiens OX=9606 GN=EPB41L3 PE=1 SV=1	84.712	756	1.23237	0.301437		2	21.5501	21.2487
Q15459	SF3A1	Splicing factor 3A subunit 1 OS=Homo sapiens OX=9606 GN=SF3A1 PE=1 SV=1	88.886	793	1.23224	0.301285		2	21.4043	21.103
Q96HS1	PGAM5	Serine/threonine-protein phosphatase PGAM5, mitochondrial OS=Homo sapiens OX=9606 GN=PGAM5 PE=1 SV=2	32.004	289	1.22999	0.298647		2	21.4382	21.1395
Q8WVI0	SMIM4	Small integral membrane protein 4 OS=Homo sapiens OX=9606 GN=SMIM4 PE=1 SV=2	8.696	70	1.22964	0.298236		2	22.204	21.9058
C9JJT5	ATP5MF-PTCD1	ATP synthase membrane subunit f OS=Homo sapiens OX=9606 GN=ATP5MF-PTCD1 PE=3 SV=2	5.915	54	1.22822	0.296565		2	22.978	22.6814
Q9H089	LSG1	Large subunit GTPase 1 homolog OS=Homo sapiens OX=9606 GN=LSG1 PE=1 SV=2	75.225	658	1.22769	0.295943		2	24.3042	24.0083
A0A286YF22	PHGDH	D-3-phosphoglycerate dehydrogenase OS=Homo sapiens OX=9606 GN=PHGDH PE=1 SV=1	55.939	526	1.2232	0.290664		2	25.4149	25.1242
Q9Y376	CAB39	Calcium-binding protein 39 OS=Homo sapiens OX=9606 GN=CAB39 PE=1 SV=1	39.869	341	1.22288	0.290277		2	23.6439	23.3537
Q96DI7	SNRNP40	U5 small nuclear ribonucleoprotein 40 kDa protein OS=Homo sapiens OX=9606 GN=SNRNP40 PE=1 SV=1	39.311	357	1.2224	0.289713		2	23.1519	22.8622
P04899	GNAI2	Guanine nucleotide-binding protein G(i) subunit alpha-2 OS=Homo sapiens OX=9606 GN=GNAI2 PE=1 SV=3	40.451	355	1.22001	0.286893		2	22.4109	22.124
P62263	RPS14	40S ribosomal protein S14 OS=Homo sapiens OX=9606 GN=RPS14 PE=1 SV=3	16.273	151	1.21938	0.286152		2	27.6457	27.3596
P62851	RPS25	40S ribosomal protein S25 OS=Homo sapiens OX=9606 GN=RPS25 PE=1 SV=1	13.742	125	1.21868	0.285316		2	29.3416	29.0563
P78345	RPP38	Ribonuclease P protein subunit p38 OS=Homo sapiens OX=9606 GN=RPP38 PE=1 SV=2	31.834	283	1.21689	0.283194		2	21.6971	21.414
Q8N5F7	NKAP	NF-kappa-B-activating protein OS=Homo sapiens OX=9606 GN=NKAP PE=1 SV=1	47.138	415	1.21661	0.282871		2	25.2864	25.0035
E9PSC8	NKAPD1	Uncharacterized protein NKAPD1 (Fragment) OS=Homo sapiens OX=9606 GN=NKAPD1 PE=1 SV=1	13.367	113	1.216	0.282147		2	22.0724	21.7903
P62318	SNRPD3	Small nuclear ribonucleoprotein Sm D3 OS=Homo sapiens OX=9606 GN=SNRPD3 PE=1 SV=1	13.916	126	1.2159	0.282024		2	25.2238	24.9418
Q07666	KHDRBS1	KH domain-containing, RNA-binding, signal transduction-associated protein 1 OS=Homo sapiens OX=9606 GN=KHDRBS1 PE=1 SV=1	48.227	443	1.21493	0.280867		2	23.5739	23.2931
Q2NL82	TSR1	Pre-rRNA-processing protein TSR1 homolog OS=Homo sapiens OX=9606 GN=TSR1 PE=1 SV=1	91.81	804	1.21358	0.279263		2	23.9074	23.6281
Q92908	GATA6	Transcription factor GATA-6 OS=Homo sapiens OX=9606 GN=GATA6 PE=1 SV=2	60.033	595	1.21334	0.278985		2	20.8004	20.5214
Q69YL0	NCBP2AS2	Protein NCBP2AS2 OS=Homo sapiens OX=9606 GN=NCBP2AS2 PE=1 SV=1	10.891	99	1.21166	0.276991		2	21.4086	21.1316
P49848	TAF6	Transcription initiation factor TFIID subunit 6 OS=Homo sapiens OX=9606 GN=TAF6 PE=1 SV=1	72.668	677	1.21151	0.27681		2	30.2388	29.962
G3XAM4	UTP23	Chromosome 8 open reading frame 53, isoform CRA_c OS=Homo sapiens OX=9606 GN=UTP23 PE=1 SV=1	12.586	105	1.21107	0.276282		2	19.934	19.6577
A0A087WWP8	RSBN1	Lysine-specific demethylase 9 OS=Homo sapiens OX=9606 GN=RSBN1 PE=1 SV=1	84.976	754	1.21027	0.27533		2	29.0692	28.7939
P14923	JUP	Junction plakoglobin OS=Homo sapiens OX=9606 GN=JUP PE=1 SV=3	81.745	745	1.20594	0.270154		2	18.7485	18.4784
Q9Y3T9	NOC2L	Nucleolar complex protein 2 homolog OS=Homo sapiens OX=9606 GN=NOC2L PE=1 SV=4	84.919	749	1.20472	0.268693		2	25.9683	25.6996
Q7Z6E9	RBBP6	E3 ubiquitin-protein ligase RBBP6 OS=Homo sapiens OX=9606 GN=RBBP6 PE=1 SV=1	201.564	1792	1.20408	0.267936		2	26.2695	26.0016
Q8WTT2	NOC3L	Nucleolar complex protein 3 homolog OS=Homo sapiens OX=9606 GN=NOC3L PE=1 SV=1	92.548	800	1.20382	0.267617		2	28.7362	28.4686
Q8IWU5	SULF2	Extracellular sulfatase Sulf-2 OS=Homo sapiens OX=9606 GN=SULF2 PE=1 SV=1	100.455	870	1.20278	0.266374		2	24.1622	23.8958
B5MCF9	PES1	Pescadillo homolog OS=Homo sapiens OX=9606 GN=PES1 PE=1 SV=1	66.077	571	1.20142	0.264738		2	27.3789	27.1142
E9PLL6	RPL27A	60S ribosomal protein L27a OS=Homo sapiens OX=9606 GN=RPL27A PE=1 SV=1	12.201	108	1.20054	0.263678		2	29.6899	29.4263
Q9HBE1	PATZ1	POZ-, AT hook-, and zinc finger-containing protein 1 OS=Homo sapiens OX=9606 GN=PATZ1 PE=1 SV=1	74.06	687	1.1974	0.259911		2	21.1083	20.8484
P49458	SRP9	Signal recognition particle 9 kDa protein OS=Homo sapiens OX=9606 GN=SRP9 PE=1 SV=2	10.112	86	1.19723	0.259706		2	22.1406	21.8809
P78346	RPP30	Ribonuclease P protein subunit p30 OS=Homo sapiens OX=9606 GN=RPP30 PE=1 SV=1	29.321	268	1.1952	0.257252		2	23.5982	23.341
C9J3L8	SSR1	Signal sequence receptor subunit alpha OS=Homo sapiens OX=9606 GN=SSR1 PE=1 SV=1	29.573	265	1.19488	0.256869		2	23.0252	22.7684
Q9BVJ6	UTP14A	U3 small nucleolar RNA-associated protein 14 homolog A OS=Homo sapiens OX=9606 GN=UTP14A PE=1 SV=1	87.978	771	1.19438	0.256264		2	29.3442	29.088
O75533	SF3B1	Splicing factor 3B subunit 1 OS=Homo sapiens OX=9606 GN=SF3B1 PE=1 SV=3	145.83	1304	1.19359	0.255312		2	21.4467	21.1914
P23396	RPS3	40S ribosomal protein S3 OS=Homo sapiens OX=9606 GN=RPS3 PE=1 SV=2	26.688	243	1.19328	0.254938		2	31.9789	31.724
C9JYQ9	RPL22L1	60S ribosomal protein L22-like 1 OS=Homo sapiens OX=9606 GN=RPL22L1 PE=1 SV=1	14.478	121	1.19328	0.254934		2	29.862	29.607
G3V529	DDX24	RNA helicase OS=Homo sapiens OX=9606 GN=DDX24 PE=1 SV=1	91.481	816	1.19243	0.253907		2	23.9521	23.6982
Q13885	TUBB2A	Tubulin beta-2A chain OS=Homo sapiens OX=9606 GN=TUBB2A PE=1 SV=1	49.907	445	1.19153	0.25282		2	21.3075	21.0547
O95251	KAT7	Histone acetyltransferase KAT7 OS=Homo sapiens OX=9606 GN=KAT7 PE=1 SV=1	70.642	611	1.19108	0.252275		2	22.3128	22.0605
P78527	PRKDC	DNA-dependent protein kinase catalytic subunit OS=Homo sapiens OX=9606 GN=PRKDC PE=1 SV=3	469.089	4128	1.19032	0.251345		2	24.272	24.0206
Q15291	RBBP5	Retinoblastoma-binding protein 5 OS=Homo sapiens OX=9606 GN=RBBP5 PE=1 SV=2	59.153	538	1.18893	0.249663		2	23.5302	23.2805
P15880	RPS2	40S ribosomal protein S2 OS=Homo sapiens OX=9606 GN=RPS2 PE=1 SV=2	31.324	293	1.18772	0.248194		2	31.5054	31.2572
P13639	EEF2	Elongation factor 2 OS=Homo sapiens OX=9606 GN=EEF2 PE=1 SV=4	95.338	858	1.18729	0.247672		2	23.3533	23.1056
Q8N5N7	MRPL50	39S ribosomal protein L50, mitochondrial OS=Homo sapiens OX=9606 GN=MRPL50 PE=1 SV=2	18.325	158	1.18614	0.246273		2	26.5009	26.2547
Q9GZR2	REXO4	RNA exonuclease 4 OS=Homo sapiens OX=9606 GN=REXO4 PE=1 SV=2	46.672	422	1.18526	0.245199		2	22.1685	21.9233
B7Z4K4	FTSJ1	Putative tRNA (cytidine(32)/guanosine(34)-2'-O)-methyltransferase OS=Homo sapiens OX=9606 GN=FTSJ1 PE=1 SV=1	21.231	192	1.18408	0.243772		2	20.2361	19.9923
Q00325	SLC25A3	Phosphate carrier protein, mitochondrial OS=Homo sapiens OX=9606 GN=SLC25A3 PE=1 SV=2	40.095	362	1.18387	0.243515		2	24.0341	23.7905
Q14126	DSG2	Desmoglein-2 OS=Homo sapiens OX=9606 GN=DSG2 PE=1 SV=2	122.294	1118	1.18313	0.242607		2	19.9237	19.6811
P78362	SRPK2	SRSF protein kinase 2 OS=Homo sapiens OX=9606 GN=SRPK2 PE=1 SV=3	77.527	688	1.18264	0.242016		2	23.5593	23.3173
Q16540	MRPL23	39S ribosomal protein L23, mitochondrial OS=Homo sapiens OX=9606 GN=MRPL23 PE=1 SV=1	17.781	153	1.18156	0.240692		2	24.1847	23.944
Q96GA3	LTV1	Protein LTV1 homolog OS=Homo sapiens OX=9606 GN=LTV1 PE=1 SV=1	54.855	475	1.18055	0.239454		2	31.1882	30.9488
Q14974	KPNB1	Importin subunit beta-1 OS=Homo sapiens OX=9606 GN=KPNB1 PE=1 SV=2	97.17	876	1.18032	0.239176		2	22.6706	22.4314
E5RHF4	MRPL15	39S ribosomal protein L15, mitochondrial (Fragment) OS=Homo sapiens OX=9606 GN=MRPL15 PE=1 SV=1	21.943	198	1.17896	0.237513		2	23.2102	22.9727
Q8NFH3	NUP43	Nucleoporin Nup43 OS=Homo sapiens OX=9606 GN=NUP43 PE=1 SV=1	42.151	380	1.17785	0.236159		2	19.5681	19.332
P62269	RPS18	40S ribosomal protein S18 OS=Homo sapiens OX=9606 GN=RPS18 PE=1 SV=3	17.719	152	1.17701	0.235126		2	32.7964	32.5613
Q9BVS4	RIOK2	Serine/threonine-protein kinase RIO2 OS=Homo sapiens OX=9606 GN=RIOK2 PE=1 SV=2	63.283	552	1.17698	0.235088		2	24.5948	24.3597
D6R9B6	RPS3A	40S ribosomal protein S3a OS=Homo sapiens OX=9606 GN=RPS3A PE=1 SV=1	16.536	145	1.1766	0.234619		2	21.4202	21.1856
Q9BYD2	MRPL9	39S ribosomal protein L9, mitochondrial OS=Homo sapiens OX=9606 GN=MRPL9 PE=1 SV=2	30.243	267	1.17649	0.234484		2	23.6735	23.439
P62266	RPS23	40S ribosomal protein S23 OS=Homo sapiens OX=9606 GN=RPS23 PE=1 SV=3	15.808	143	1.17634	0.234309		2	33.6602	33.4259
P06748	NPM1	Nucleophosmin OS=Homo sapiens OX=9606 GN=NPM1 PE=1 SV=2	32.575	294	1.17539	0.233143		2	23.6417	23.4086
Q9Y462	ZNF711	Zinc finger protein 711 OS=Homo sapiens OX=9606 GN=ZNF711 PE=1 SV=2	86.245	761	1.17516	0.232862		2	25.0942	24.8614
M0R0F0	RPS5	40S ribosomal protein S5 (Fragment) OS=Homo sapiens OX=9606 GN=RPS5 PE=1 SV=1	22.391	200	1.17509	0.232776		2	30.5405	30.3077
Q9NW75	GPATCH2	G patch domain-containing protein 2 OS=Homo sapiens OX=9606 GN=GPATCH2 PE=1 SV=1	58.944	528	1.17392	0.231337		2	24.002	23.7706
B7Z6D5	DDX27	RNA helicase OS=Homo sapiens OX=9606 GN=DDX27 PE=1 SV=1	86.605	765	1.17328	0.230544		2	27.8764	27.6459
Q9NP97	DYNLRB1	Dynein light chain roadblock-type 1 OS=Homo sapiens OX=9606 GN=DYNLRB1 PE=1 SV=3	10.922	96	1.17326	0.230519		2	24.5864	24.3559
G3V1A1	RPL8	60S ribosomal protein L8 OS=Homo sapiens OX=9606 GN=RPL8 PE=1 SV=1	18.169	167	1.17321	0.230456		2	25.7906	25.5601
Q9UHK0	NUFIP1	Nuclear fragile X mental retardation-interacting protein 1 OS=Homo sapiens OX=9606 GN=NUFIP1 PE=1 SV=2	56.3	495	1.17291	0.230098		2	27.107	26.8769
Q96CB9	NSUN4	5-methylcytosine rRNA methyltransferase NSUN4 OS=Homo sapiens OX=9606 GN=NSUN4 PE=1 SV=2	43.089	384	1.17248	0.229566		2	22.2368	22.0073
Q9BVP2	GNL3	Guanine nucleotide-binding protein-like 3 OS=Homo sapiens OX=9606 GN=GNL3 PE=1 SV=2	61.993	549	1.17017	0.226718		2	30.4854	30.2587
Q9H7E9	C8orf33	UPF0488 protein C8orf33 OS=Homo sapiens OX=9606 GN=C8orf33 PE=1 SV=1	24.993	229	1.17	0.226504		2	24.1139	23.8874
Q10570	CPSF1	Cleavage and polyadenylation specificity factor subunit 1 OS=Homo sapiens OX=9606 GN=CPSF1 PE=1 SV=2	160.884	1443	1.16971	0.226154		2	25.0506	24.8244
Q12962	TAF10	Transcription initiation factor TFIID subunit 10 OS=Homo sapiens OX=9606 GN=TAF10 PE=1 SV=1	21.711	218	1.16842	0.224565		2	27.2589	27.0343
Q9H501	ESF1	ESF1 homolog OS=Homo sapiens OX=9606 GN=ESF1 PE=1 SV=1	98.796	851	1.16761	0.223556		2	24.7345	24.5109
Q9NZI8	IGF2BP1	Insulin-like growth factor 2 mRNA-binding protein 1 OS=Homo sapiens OX=9606 GN=IGF2BP1 PE=1 SV=2	63.481	577	1.16606	0.221636		2	23.1158	22.8941
E7ETK0	RPS24	40S ribosomal protein S24 OS=Homo sapiens OX=9606 GN=RPS24 PE=1 SV=1	15.197	131	1.166	0.221565		2	28.2383	28.0167
Q13610	PWP1	Periodic tryptophan protein 1 homolog OS=Homo sapiens OX=9606 GN=PWP1 PE=1 SV=1	55.828	501	1.1653	0.220698		2	25.4801	25.2594
Q9UJS0	SLC25A13	Calcium-binding mitochondrial carrier protein Aralar2 OS=Homo sapiens OX=9606 GN=SLC25A13 PE=1 SV=2	74.176	675	1.16529	0.220694		2	21.1281	20.9074
J3KSR8	SRSF1	Serine/arginine-rich splicing factor 1 (Fragment) OS=Homo sapiens OX=9606 GN=SRSF1 PE=1 SV=1	16.451	143	1.15906	0.212958		2	19.8417	19.6288
Q96GM5	SMARCD1	SWI/SNF-related matrix-associated actin-dependent regulator of chromatin subfamily D member 1 OS=Homo sapiens OX=9606 GN=SMARCD1 PE=1 SV=2	58.233	515	1.15822	0.211912		2	26.7647	26.5528
O00268	TAF4	Transcription initiation factor TFIID subunit 4 OS=Homo sapiens OX=9606 GN=TAF4 PE=1 SV=2	110.114	1085	1.15726	0.210712		2	29.7196	29.5089
G8JLB6	HNRNPH1	Heterogeneous nuclear ribonucleoprotein H OS=Homo sapiens OX=9606 GN=HNRNPH1 PE=1 SV=1	51.23	472	1.15682	0.210166		2	27.68	27.4698
A0A087X1A0	ZDHHC11B	Probable palmitoyltransferase ZDHHC11B OS=Homo sapiens OX=9606 GN=ZDHHC11B PE=4 SV=1	15.746	142	1.15634	0.20956		2	22.5342	22.3247
P46783	RPS10	40S ribosomal protein S10 OS=Homo sapiens OX=9606 GN=RPS10 PE=1 SV=1	18.898	165	1.15623	0.209431		2	26.4203	26.2109
Q15542	TAF5	Transcription initiation factor TFIID subunit 5 OS=Homo sapiens OX=9606 GN=TAF5 PE=1 SV=3	86.83	800	1.1561	0.209262		2	29.9665	29.7572
P52597	HNRNPF	Heterogeneous nuclear ribonucleoprotein F OS=Homo sapiens OX=9606 GN=HNRNPF PE=1 SV=3	45.672	415	1.15433	0.207058		2	24.1384	23.9314
Q9Y265	RUVBL1	RuvB-like 1 OS=Homo sapiens OX=9606 GN=RUVBL1 PE=1 SV=1	50.228	456	1.15407	0.206725		2	28.3413	28.1346
Q8WVC2	RPS21	40S ribosomal protein S21 OS=Homo sapiens OX=9606 GN=RPS21 PE=1 SV=1	8.85	81	1.15395	0.20658		2	27.5552	27.3486
Q9NVP1	DDX18	ATP-dependent RNA helicase DDX18 OS=Homo sapiens OX=9606 GN=DDX18 PE=1 SV=2	75.407	670	1.15338	0.205871		2	27.3752	27.1693
Q8IY81	FTSJ3	pre-rRNA 2'-O-ribose RNA methyltransferase FTSJ3 OS=Homo sapiens OX=9606 GN=FTSJ3 PE=1 SV=2	96.558	847	1.15227	0.204484		2	29.931	29.7265
A0A087X1A5	STAU1	Double-stranded RNA-binding protein Staufen homolog 1 OS=Homo sapiens OX=9606 GN=STAU1 PE=1 SV=1	54.946	493	1.15226	0.204469		2	20.5999	20.3954
P62899	RPL31	60S ribosomal protein L31 OS=Homo sapiens OX=9606 GN=RPL31 PE=1 SV=1	14.463	125	1.15208	0.204243		2	28.8373	28.633
Q99575	POP1	Ribonucleases P/MRP protein subunit POP1 OS=Homo sapiens OX=9606 GN=POP1 PE=1 SV=2	114.709	1024	1.15075	0.202575		2	26.4169	26.2143
Q8IYB3	SRRM1	Serine/arginine repetitive matrix protein 1 OS=Homo sapiens OX=9606 GN=SRRM1 PE=1 SV=2	102.335	904	1.1506	0.202389		2	23.0201	22.8177
A0A1X7SBZ2	DDX17	RNA helicase OS=Homo sapiens OX=9606 GN=DDX17 PE=1 SV=1	80.254	729	1.14986	0.201453		2	25.0655	24.864
Q14684	RRP1B	Ribosomal RNA processing protein 1 homolog B OS=Homo sapiens OX=9606 GN=RRP1B PE=1 SV=3	84.428	758	1.14962	0.20116		2	29.3744	29.1733
Q3BDU5	LMNA	Prelamin-A/C OS=Homo sapiens OX=9606 GN=LMNA PE=1 SV=1	55.638	487	1.14942	0.200908		2	20.9574	20.7565
Q8N3Y1	FBXW8	F-box/WD repeat-containing protein 8 OS=Homo sapiens OX=9606 GN=FBXW8 PE=1 SV=2	67.394	598	1.14892	0.200278		2	23.8589	23.6586
P51571	SSR4	Translocon-associated protein subunit delta OS=Homo sapiens OX=9606 GN=SSR4 PE=1 SV=1	18.999	173	1.14766	0.198698		2	23.3758	23.1771
H0YIB4	SRSF9	Serine/arginine-rich-splicing factor 9 (Fragment) OS=Homo sapiens OX=9606 GN=SRSF9 PE=1 SV=8	12.726	109	1.14348	0.193431		2	21.7132	21.5197
P15924	DSP	Desmoplakin OS=Homo sapiens OX=9606 GN=DSP PE=1 SV=3	331.774	2871	1.14335	0.193264		2	23.3975	23.2043
P68371	TUBB4B	Tubulin beta-4B chain OS=Homo sapiens OX=9606 GN=TUBB4B PE=1 SV=1	49.831	445	1.14277	0.192529		2	29.5456	29.3531
O75400	PRPF40A	Pre-mRNA-processing factor 40 homolog A OS=Homo sapiens OX=9606 GN=PRPF40A PE=1 SV=2	108.805	957	1.14274	0.192498		2	23.5907	23.3982
Q15393	SF3B3	Splicing factor 3B subunit 3 OS=Homo sapiens OX=9606 GN=SF3B3 PE=1 SV=4	135.577	1217	1.14228	0.191915		2	23.1417	22.9498
Q4VC05	BCL7A	B-cell CLL/lymphoma 7 protein family member A OS=Homo sapiens OX=9606 GN=BCL7A PE=1 SV=1	22.81	210	1.1416	0.191058		2	22.1191	21.928
B0QZ36	RAE1	Rae1 protein homolog (Fragment) OS=Homo sapiens OX=9606 GN=RAE1 PE=1 SV=1	14.726	137	1.14036	0.189488		2	20.5163	20.3269
P52272	HNRNPM	Heterogeneous nuclear ribonucleoprotein M OS=Homo sapiens OX=9606 GN=HNRNPM PE=1 SV=3	77.516	730	1.13918	0.187998		2	27.0554	26.8674
Q9BU76	MMTAG2	Multiple myeloma tumor-associated protein 2 OS=Homo sapiens OX=9606 GN=MMTAG2 PE=1 SV=1	29.412	263	1.13562	0.18348		2	27.5703	27.3868
J3KTA4	DDX5	DEAD box protein 5 OS=Homo sapiens OX=9606 GN=DDX5 PE=1 SV=1	69.087	614	1.13462	0.182213		2	26.6784	26.4962
X1WI28	RPL10	60S ribosomal protein L10 (Fragment) OS=Homo sapiens OX=9606 GN=RPL10 PE=1 SV=7	22.975	200	1.13403	0.181464		2	31.9214	31.7399
O95831	AIFM1	Apoptosis-inducing factor 1, mitochondrial OS=Homo sapiens OX=9606 GN=AIFM1 PE=1 SV=1	66.901	613	1.13396	0.181374		2	25.2383	25.0569
Q5JTW2	CEP78	Centrosomal protein of 78 kDa OS=Homo sapiens OX=9606 GN=CEP78 PE=1 SV=1	76.396	689	1.13274	0.179812		2	24.2055	24.0257
Q9Y3C1	NOP16	Nucleolar protein 16 OS=Homo sapiens OX=9606 GN=NOP16 PE=1 SV=2	21.188	178	1.13197	0.178832		2	27.8822	27.7033
Q9HBM6	TAF9B	Transcription initiation factor TFIID subunit 9B OS=Homo sapiens OX=9606 GN=TAF9B PE=1 SV=1	27.622	251	1.1313	0.17798		2	28.4726	28.2946
A0A087WWH3	BICRA	BRD4-interacting chromatin-remodeling complex-associated protein OS=Homo sapiens OX=9606 GN=BICRA PE=1 SV=1	152.822	1508	1.13117	0.177811		2	27.0453	26.8675
P26641	EEF1G	Elongation factor 1-gamma OS=Homo sapiens OX=9606 GN=EEF1G PE=1 SV=3	50.119	437	1.12907	0.17513		2	23.1379	22.9628
Q9C086	INO80B	INO80 complex subunit B OS=Homo sapiens OX=9606 GN=INO80B PE=1 SV=2	38.637	356	1.12856	0.174485		2	24.9139	24.7394
[truncated: 477 more rows]
