# Supplementary material for: Mevalonate pathway inhibition reduces bladder cancer metastasis by modulating RhoB protein stability and integrin β1 localization
Source: Commun Biol. 2024 Nov 9;7:1476. doi: 10.1038/s42003-024-07067-8 (PMC11550803; doi:10.1038/s42003-024-07067-8)
Supplement: Supplementary file 4 — Supplementary Data 2 [file 42003_2024_7067_MOESM4_ESM.xls]

## Sheet: Fig. 2b
Relative FPDS expression	BLCA	Normal
Patient-1	1	0.710642
Patient-2	0.718418	1.27502
Patient-3	4.05421	1.42233
Patient-4	0.4613	0.470733
Patient-5	1.70364	1.42375
Patient-6	0.460458	0.394893
Patient-7	0.503227	0.197272
Patient-8	0.385063	0.272623
Patient-9	0.969322	0.378928
Patient-10	1.76465	0.486805
Patient-11	4.70551	1.59221
Patient-12	2.01864	1.25517
Patient-13	0.78357	0.740217
Patient-14	0.248557	0.342842
Patient-15	1.29955	0.820743

## Sheet: Fig. 2f
Staining scores of FDPS
BLCA	Paracancerous
9	0
8	7
12	5
16	5
13	4
9	10.5
16	12
10	0
10	0
20	7
8	12
20	16
13	7
8	0
16	9
6	7
4	4
12	12
13	11
14.5	7
5	0
15	3
20	10
14	7
4	4
4	6
6	10
11	0
8	7
10	4
11	12
14	7
6	8
10	9
14	12
20	7
12	5
11	11
16	5
6	4
13
11
15
7
15
4
18
4
18
20
12
13
6
10
12
8
16
8
9
20
7
14
9
16
18
16
10
8

## Sheet: Fig. 2h
FDPS	OS	OS.time
Low	0	78
Low	1	4
Low	0	70
Low	0	50
Low	0	63
Low	0	63
Low	0	62
Low	0	55
Low	1	4
Low	0	51
Low	1	26
Low	0	50
Low	0	49
Low	1	39
Low	0	39
Low	1	9
Low	0	24
Low	1	27
Low	1	3
Low	1	16
Low	0	46
Low	1	59
Low	0	51
Low	1	14
Low	0	44
Low	0	40
Low	0	25
Low	0	24
High	0	82
High	1	26
High	1	20
High	0	65
High	0	64
High	1	8
High	1	14
High	1	7
High	0	57
High	1	25
High	1	5
High	0	52
High	1	25
High	0	38
High	0	27
High	1	11
High	1	8
High	1	57
High	1	51
High	1	18
High	1	9
High	0	67
High	1	43
High	1	5
High	1	14
High	1	23
High	0	39
High	1	9

## Sheet: Fig. 2j
	UM-UC-3
	Groups	1	2	3
	NC	244	220	237
	siFDPS-1	140	131	140
	siFDPS-2	118	121	109

## Sheet: Fig. 2k
	T24
	Groups	1	2	3
	NC	304	293	283
	siFDPS-1	180	196	177
	siFDPS-2	114	153	113

## Sheet: Fig. 2n
	Relative fluorescence intensity
	Groups	1	2	3
	LV-shNC	1.01709	1.05642	0.926486
	LV-shFDPS	0.133313	0.170791	0.261347

## Sheet: Fig. 2o
	Number of metastatic nodules in lung
	Groups	1	2	3
	LV-shNC	12	9	18
	LV-shFDPS	2	2	3

## Sheet: Fig. 3b
	48 hrs	UM-UC-3
		Optical density
	ZOL (μM)	1	2	3	4	5	6
	0	0.7305	0.7851	0.711	0.7114	0.7583	0.7757
	1	0.6638	0.7302	0.5401	0.6276	0.6594	0.7308
	2	0.6298	0.5875	0.6012	0.6211	0.6755	0.5874
	5	0.4975	0.4974	0.35751	0.4937	0.4935	0.4433
	10	0.3678	0.3504	0.3234	0.331	0.316	0.3773
	20	0.2678	0.2504	0.3234	0.331	0.316	0.2773
	40	0.1966	0.2524	0.2504	0.2354	0.1646	0.1425
	60	0.1601	0.1788	0.1628	0.1829	0.1495	0.1588
	80	0.1678	0.1504	0.1234	0.1331	0.1316	0.1773
	48 hrs	5637
		Optical density
	ZOL (μM)	1	2	3	4	5	6
	0	1.2819	1.4435	1.467	1.5489	1.6602	1.2274
	1	1.273	1.3655	1.3196	1.3277	1.485	1.0192
	2	1.0089	1.2042	1.3581	1.1853	1.2468	1.1251
	5	1.0317	1.1134	1.0942	1.0275	1.0771	0.9573
	10	0.7945	0.8229	0.8691	0.8093	0.8179	0.737
	20	0.7102	0.7151	0.6528	0.6644	0.6361	0.5953
	40	0.4205	0.4674	0.4598	0.4698	0.4236	0.4212
	60	0.282	0.2931	0.2924	0.2732	0.2484	0.2514
	80	0.1607	0.208	0.2081	0.2298	0.2179	0.1852
	48 hrs	T24
		Optical density
	ZOL (μM)	1	2	3	4	5	6
	0	0.829	1.1291	1.2452	1.2677	1.1851	1.0689
	1	1.0837	1.2379	1.0897	1.1556	0.9725	0.9382
	2	0.9789	0.9921	1.0068	1.0357	0.9942	0.9016
	5	0.7502	0.9622	0.9369	0.905	0.8489	0.747
	10	0.6234	0.7211	0.6328	0.6463	0.6893	0.6703
	20	0.5422	0.4649	0.464	0.429	0.4872	0.5648
	40	0.3809	0.379	0.3336	0.3937	0.3547	0.3865
	60	0.2898	0.3188	0.2685	0.2265	0.2398	0.2138
	80	0.1626	0.2023	0.2681	0.2726	0.2532	0.1904

## Sheet: Fig. 3d
	UM-UC-3
	ZOL (μM)	1	2	3
	0	1	0.990148	1.00985
	5	0.482759	0.53202	0.517241
	10	0.0246305	0.0295567	0.0492611

## Sheet: Fig. 3e
	T24
	ZOL (μM)	1	2	3
	0	1.03723	0.993351	0.969415
	5	0.757979	0.670213	0.797872
	10	0.179521	0.151596	0.151596

[truncated: 61 more sheets: Fig. 3g, Fig. 3h, Fig. 3l, Fig. 3n, Fig. 3q, Fig. 4b, Fig. 4c, Fig. 4g, Fig. 4h, Fig. 4k, Fig. 4l, Fig. 5b, Fig. 6c, Fig. 6d, Fig. 6f, Fig. 6g, Fig. 6i, Fig. 6l, Fig. 6o, Suppl. Fig. 3g …]
